# Supplementary material for: Cuproptosis related genes in immune infiltration and treatment of osteoporosis by bioinformatic analysis and machine learning methods
Source: Front Physiol. 2025 Sep 4;16:1605473. doi: 10.3389/fphys.2025.1605473 (PMC12443804; doi:10.3389/fphys.2025.1605473)
Supplement: Supplementary file 2 [file Table2.xlsx]

## Sheet: Sheet1
probes	moduleColor	GS.Con	p.GS.Con	GS.Osteoporosis	p.GS.Osteoporosis	MMblue	p.MMblue	MMgrey	p.MMgrey	MMturquoise	p.MMturquoise
VGF	blue	0.206365	0.0662752	-0.206365	0.0662752	0.708915	1.86881e-13	-0.229386	0.0406802	-0.243249	0.0296889
PCDHB13	blue	0.202119	0.0721825	-0.202119	0.0721825	0.781627	1.17154e-17	-0.462063	1.59908e-05	-0.330016	0.00279403
PDE8A	blue	-0.365985	0.000842065	0.365985	0.000842065	-0.559445	6.87657e-08	0.298093	0.00723974	0.408401	0.000169407
GPR27	blue	0.246463	0.0275344	-0.246463	0.0275344	0.443536	3.77904e-05	-0.150399	0.182984	-0.369081	0.000754447
GJB1	blue	0.191682	0.0885115	-0.191682	0.0885115	0.707341	2.22939e-13	-0.270755	0.0151342	-0.2556	0.0221185
REL	blue	-0.0703397	0.535255	0.0703397	0.535255	-0.500413	2.28157e-06	0.443835	3.72845e-05	0.220202	0.04968
TTC27	blue	-0.397073	0.000265558	0.397073	0.000265558	-0.651522	5.968e-11	0.310638	0.0050404	0.368838	0.000761007
EFNA3	blue	0.122333	0.279686	-0.122333	0.279686	0.748729	1.40521e-15	-0.339287	0.00207847	-0.477242	7.60827e-06
PDCD5	blue	0.301973	0.00648326	-0.301973	0.00648326	0.445317	3.48662e-05	-0.136633	0.226844	0.0922032	0.415962
MEFV	blue	-0.190312	0.0908549	0.190312	0.0908549	-0.646215	9.56469e-11	0.278322	0.0124259	0.453776	2.36378e-05
CHRNA2	blue	0.426762	7.89553e-05	-0.426762	7.89553e-05	0.559279	6.95142e-08	-0.270624	0.0151853	-0.173489	0.123804
EVA1B	blue	0.263742	0.0180853	-0.263742	0.0180853	0.660898	2.53433e-11	-0.212365	0.0585991	-0.542866	1.96849e-07
KRTAP5-8	blue	-0.00767254	0.946147	0.00767254	0.946147	0.60819	2.18151e-09	-0.401702	0.000221418	-0.353554	0.00129499
GYPC	blue	0.00847837	0.940501	-0.00847837	0.940501	0.581649	1.53172e-08	-0.386117	0.000404063	-0.513582	1.10526e-06
KLHL36	blue	0.137205	0.224889	-0.137205	0.224889	0.642994	1.26778e-10	-0.230545	0.0396471	-0.425606	8.29501e-05
NFKBIB	blue	0.280646	0.0116834	-0.280646	0.0116834	0.778516	1.90705e-17	-0.322434	0.00353548	-0.644714	1.09108e-10
PTCRA	blue	0.0966514	0.393731	-0.0966514	0.393731	0.681411	3.486e-12	-0.0773378	0.495324	-0.44731	3.18449e-05
RCC1	blue	0.0264006	0.816182	-0.0264006	0.816182	0.557951	7.57804e-08	-0.416737	0.00012044	-0.32982	0.00281128
IMMT	blue	-0.293808	0.00816433	0.293808	0.00816433	-0.563814	5.16176e-08	0.22739	0.0425105	0.127387	0.260146
LRMP	blue	-0.272065	0.014632	0.272065	0.014632	-0.577794	2.00394e-08	0.41402	0.00013474	0.474075	8.90995e-06
CPNE7	blue	0.287703	0.00966043	-0.287703	0.00966043	0.781288	1.23588e-17	-0.395823	0.000278786	-0.570001	3.41428e-08
ZNF586	blue	-0.21307	0.0577465	0.21307	0.0577465	-0.53319	3.54457e-07	0.113478	0.316223	0.361907	0.000971599
RAB3IL1	blue	0.127894	0.258239	-0.127894	0.258239	0.546105	1.61003e-07	-0.286649	0.00994166	-0.301788	0.00651767
PROP1	blue	0.203039	0.0708686	-0.203039	0.0708686	0.680136	3.96174e-12	-0.29377	0.00817309	-0.345183	0.00171387
OR10H1	blue	0.301621	0.00654886	-0.301621	0.00654886	0.646464	9.35731e-11	-0.17508	0.120341	-0.170316	0.130933
E4F1	blue	0.155122	0.169457	-0.155122	0.169457	0.694949	8.60118e-13	-0.255553	0.0221435	-0.650676	6.43811e-11
CERK	blue	-0.163651	0.146918	0.163651	0.146918	-0.530033	4.27771e-07	0.291182	0.00878083	0.330481	0.00275347
RPS6KC1	blue	-0.0797884	0.481719	0.0797884	0.481719	-0.559199	6.98776e-08	0.287152	0.00980646	0.348746	0.00152255
AKR7A2	blue	-0.25931	0.0201943	0.25931	0.0201943	-0.476662	7.83261e-06	0.410634	0.000154747	0.334619	0.00241506
DET1	blue	-0.217487	0.0526343	0.217487	0.0526343	-0.685125	2.39231e-12	0.473416	9.20576e-06	0.396276	0.000273923
NARFL	blue	0.246498	0.0275119	-0.246498	0.0275119	0.618432	9.79092e-10	-0.16142	0.152585	-0.509336	1.40086e-06
LPCAT3	blue	0.148848	0.187593	-0.148848	0.187593	0.505319	1.74785e-06	-0.166353	0.140271	-0.239607	0.0323006
CCRL2	blue	-0.282612	0.0110858	0.282612	0.0110858	-0.463167	1.51677e-05	0.229398	0.0406691	0.279079	0.0121795
LXN	blue	-0.105731	0.350601	0.105731	0.350601	-0.482732	5.76479e-06	0.204431	0.0689165	0.423118	9.21973e-05
TMCC2	blue	0.247591	0.0268104	-0.247591	0.0268104	0.714973	9.36989e-14	-0.194046	0.0845777	-0.339826	0.00204244
GMPS	blue	-0.0672649	0.553289	0.0672649	0.553289	-0.497026	2.73589e-06	0.387137	0.00038882	0.266076	0.0170524
CEP170B	blue	0.294446	0.00802054	-0.294446	0.00802054	0.492175	3.53662e-06	-0.253583	0.0232283	0.127157	0.261015
HEXB	blue	-0.272981	0.0142891	0.272981	0.0142891	-0.565074	4.7484e-08	0.380407	0.000500021	0.411172	0.000151398
FADS2	blue	0.282094	0.0112405	-0.282094	0.0112405	0.488238	4.34333e-06	-0.268604	0.0159915	-0.396439	0.000272197
NPIPB15	blue	0.20006	0.0751967	-0.20006	0.0751967	0.594298	6.1849e-09	-0.556903	8.10983e-08	-0.299491	0.00695862
PRB3	blue	0.115559	0.307376	-0.115559	0.307376	0.735588	7.77615e-15	-0.298305	0.00719654	-0.333756	0.00248234
LRRC61	blue	0.0834686	0.461669	-0.0834686	0.461669	0.647188	8.7784e-11	-0.374939	0.000610985	-0.422578	9.43253e-05
ADRA2C	blue	0.158056	0.161434	-0.158056	0.161434	0.807317	1.50602e-19	-0.336544	0.00227073	-0.326431	0.00312521
POGLUT1	blue	-0.537933	2.66299e-07	0.537933	2.66299e-07	-0.529178	4.49954e-07	0.257404	0.0211639	0.15856	0.160084
DOLPP1	blue	0.253521	0.0232635	-0.253521	0.0232635	0.684968	2.43108e-12	-0.47354	9.14907e-06	-0.296855	0.00749684
AGPAT2	blue	0.327103	0.00306059	-0.327103	0.00306059	0.884227	1.64944e-27	-0.403124	0.000209288	-0.654955	4.37675e-11
ADCK3	blue	0.1749	0.120729	-0.1749	0.120729	0.434764	5.58238e-05	0.0979726	0.387267	-0.28065	0.0116823
KCNK10	blue	0.358341	0.00109943	-0.358341	0.00109943	0.738772	5.18546e-15	-0.388599	0.000367883	-0.324606	0.00330698
KRI1	blue	0.212209	0.0587894	-0.212209	0.0587894	0.62851	4.3252e-10	-0.22202	0.0477788	-0.608377	2.1503e-09
KCTD17	blue	0.231243	0.0390358	-0.231243	0.0390358	0.697511	6.54279e-13	-0.436081	5.26828e-05	-0.429837	6.91777e-05
TRPV6	blue	0.146026	0.19619	-0.146026	0.19619	0.599795	4.11952e-09	-0.249071	0.0258849	-0.255539	0.0221512
UBE2E1	blue	0.44846	3.02138e-05	-0.44846	3.02138e-05	0.593904	6.36588e-09	-0.225648	0.0441644	-0.0316348	0.780578
PIK3CG	blue	-0.276582	0.0130084	0.276582	0.0130084	-0.613184	1.48136e-09	0.452982	2.45266e-05	0.354512	0.0012535
CLDN5	blue	0.11834	0.295799	-0.11834	0.295799	0.414465	0.000132294	0.283486	0.0108289	-0.330279	0.00277102
CLCN7	blue	0.225634	0.044178	-0.225634	0.044178	0.849593	2.25257e-23	-0.38773	0.000380192	-0.765961	1.26203e-16
TMEM14B	blue	0.263957	0.0179876	-0.263957	0.0179876	0.403205	0.000208615	-0.239233	0.0325792	0.232217	0.0381955
CES1P1	blue	0.0525389	0.643475	-0.0525389	0.643475	0.695009	8.54652e-13	-0.388051	0.000375599	-0.334032	0.00246062
EPN1	blue	0.16767	0.137113	-0.16767	0.137113	0.689421	1.53714e-12	-0.301321	0.00660518	-0.5136	1.10414e-06
UBR7	blue	-0.0713167	0.529586	0.0713167	0.529586	-0.583739	1.32207e-08	0.182418	0.105332	0.330124	0.00278458
NPDC1	blue	0.133736	0.236942	-0.133736	0.236942	0.816208	2.85916e-20	-0.365339	0.000861491	-0.456321	2.09865e-05
CAPRIN2	blue	-0.206095	0.0666384	0.206095	0.0666384	-0.430091	6.84233e-05	0.135941	0.229229	0.420666	0.000102231
TAOK1	blue	0.0888447	0.433219	-0.0888447	0.433219	0.481228	6.22329e-06	-0.375604	0.00059639	-0.0587325	0.604808
PARD6A	blue	0.27075	0.0151362	-0.27075	0.0151362	0.723752	3.33664e-14	-0.393917	0.000300136	-0.592993	6.80419e-09
NIF3L1	blue	-0.482164	5.93402e-06	0.482164	5.93402e-06	-0.454449	2.29086e-05	0.145993	0.196293	0.389033	0.000361861
CNTD2	blue	0.0849896	0.453517	-0.0849896	0.453517	0.491627	3.63977e-06	-0.41273	0.000142062	-0.322591	0.00351848
CPTP	blue	0.0318845	0.778889	-0.0318845	0.778889	0.554102	9.71147e-08	-0.340699	0.0019853	-0.386377	0.000400124
BAI1	blue	0.20667	0.0658663	-0.20667	0.0658663	0.741514	3.64114e-15	-0.401891	0.000219777	-0.54068	2.25191e-07
ASTE1	blue	-0.372094	0.000677233	0.372094	0.000677233	-0.508082	1.50152e-06	0.382462	0.000463305	0.183983	0.102327
GPR144	blue	0.149825	0.18468	-0.149825	0.18468	0.498127	2.57966e-06	-0.155361	0.168792	-0.262668	0.0185778
RAB40C	blue	0.367463	0.000799159	-0.367463	0.000799159	0.68476	2.48316e-12	-0.282486	0.0111232	-0.365358	0.000860923
PALM	blue	0.259239	0.0202297	-0.259239	0.0202297	0.846709	4.45973e-23	-0.499436	2.40477e-06	-0.360704	0.00101312
COPZ2	blue	-0.0391904	0.729985	0.0391904	0.729985	0.589801	8.57654e-09	-0.329632	0.00282792	-0.293308	0.00827868
IQCC	blue	0.0728221	0.52091	-0.0728221	0.52091	0.560778	6.30307e-08	-0.227665	0.0422549	-0.198933	0.0768878
CNTFR	blue	0.252238	0.0239952	-0.252238	0.0239952	0.712516	1.24242e-13	-0.219257	0.0506918	-0.476342	7.95899e-06
MAP3K4	blue	-0.17555	0.119334	0.17555	0.119334	-0.527276	5.03302e-07	0.366209	0.000835425	0.367175	0.000807347
PDCD1	blue	0.236468	0.0347038	-0.236468	0.0347038	0.781838	1.13312e-17	-0.418003	0.00011427	-0.431021	6.57224e-05
C19orf40	blue	0.20669	0.065839	-0.20669	0.065839	0.688782	1.64252e-12	-0.286203	0.0100626	-0.260955	0.019388
RCOR3	blue	-0.166049	0.141006	0.166049	0.141006	-0.714859	9.49473e-14	0.315959	0.00430267	0.545399	1.68247e-07
EXD3	blue	0.308634	0.00534605	-0.308634	0.00534605	0.622477	7.07859e-10	-0.184321	0.101688	-0.127513	0.25967
APOBEC3F	blue	0.351065	0.0014086	-0.351065	0.0014086	0.830534	1.61261e-21	-0.342306	0.00188388	-0.258932	0.0203834
DVL1	blue	0.419762	0.000106179	-0.419762	0.000106179	0.593227	6.68898e-09	-0.208296	0.0637214	-0.113628	0.315579
OGFOD1	blue	-0.152039	0.178199	0.152039	0.178199	-0.48973	4.01917e-06	0.226484	0.043364	0.19857	0.0774399
POM121	blue	0.330399	0.00276064	-0.330399	0.00276064	0.659711	2.82944e-11	-0.257241	0.0212486	-0.229272	0.0407823
VPS35	blue	-0.557653	7.7258e-08	0.557653	7.7258e-08	-0.676042	5.94931e-12	0.225401	0.0444031	0.332096	0.00261666
ADNP	blue	-0.0879834	0.437708	0.0879834	0.437708	-0.584453	1.25697e-08	0.322364	0.00354315	0.496024	2.88583e-06
ZFHX2	blue	0.194072	0.0845359	-0.194072	0.0845359	0.815475	3.29006e-20	-0.414083	0.00013439	-0.394401	0.000294575
GIPC1	blue	-0.0182189	0.872563	0.0182189	0.872563	0.62909	4.12287e-10	-0.247965	0.026574	-0.447193	3.2015e-05
ZNF12	blue	-0.0330925	0.770738	0.0330925	0.770738	-0.51448	1.05078e-06	0.425637	8.28412e-05	0.343257	0.00182605
NCKAP1L	blue	0.307305	0.00555777	-0.307305	0.00555777	0.571049	3.1809e-08	-0.478041	7.30949e-06	-0.159272	0.158192
DNAJB6	blue	-0.216399	0.0538578	0.216399	0.0538578	-0.582162	1.47752e-08	0.579507	1.77912e-08	0.220719	0.0491331
SLC4A1AP	blue	-0.0779201	0.492073	0.0779201	0.492073	-0.496875	2.75805e-06	0.375443	0.000599901	0.282289	0.011182
DCUN1D2	blue	0.206412	0.0662122	-0.206412	0.0662122	0.675507	6.27113e-12	-0.287018	0.00984229	-0.0959452	0.397213
MIIP	blue	0.192272	0.0875154	-0.192272	0.0875154	0.909657	1.70501e-31	-0.491709	3.62418e-06	-0.597537	4.87226e-09
NUP85	blue	-0.30523	0.00590299	0.30523	0.00590299	-0.504434	1.83451e-06	0.189157	0.0928693	0.0763873	0.500654
NUPR1	blue	0.341874	0.00191066	-0.341874	0.00191066	0.87031	1.04964e-25	-0.361614	0.000981569	-0.416002	0.000124162
CTD-3126B10.1	blue	0.0537172	0.636041	-0.0537172	0.636041	0.559276	6.95285e-08	-0.290761	0.00888341	-0.365806	0.000847406
TMEM258	blue	0.368459	0.000771366	-0.368459	0.000771366	0.562596	5.59399e-08	-0.532803	3.62772e-07	-0.313352	0.00465124
KLF7	blue	-0.419194	0.000108731	0.419194	0.000108731	-0.511856	1.21752e-06	0.0734918	0.517074	0.194062	0.0845513
ZNF205	blue	0.159837	0.156702	-0.159837	0.156702	0.780425	1.41547e-17	-0.38205	0.000470463	-0.345696	0.00168501
SEPT5-GP1BB	blue	0.1526	0.176586	-0.1526	0.176586	0.795091	1.29196e-18	-0.354103	0.00127103	-0.397386	0.00026234
ZW10	blue	-0.109091	0.335415	0.109091	0.335415	-0.510181	1.33662e-06	0.204254	0.0691622	0.460101	1.75569e-05
CYP2W1	blue	0.352956	0.00132148	-0.352956	0.00132148	0.73844	5.41115e-15	-0.32639	0.00312922	-0.07642	0.50047
CIR1	blue	0.343637	0.0018034	-0.343637	0.0018034	0.431147	6.53641e-05	-0.011282	0.920881	0.213791	0.0568852
ZNF211	blue	-0.289408	0.00922026	0.289408	0.00922026	-0.535851	3.02083e-07	0.218264	0.0517744	0.341078	0.00196093
FOXO3	blue	-0.557054	8.03152e-08	0.557054	8.03152e-08	-0.432412	6.18682e-05	0.303497	0.0062057	0.183245	0.103735
BIRC7	blue	0.332925	0.00254882	-0.332925	0.00254882	0.759479	3.19927e-16	-0.264498	0.0177446	-0.154531	0.171107
VRTN	blue	0.259649	0.0200261	-0.259649	0.0200261	0.816922	2.49229e-20	-0.413749	0.000136248	-0.258602	0.0205497
PLCB3	blue	0.363642	0.000914433	-0.363642	0.000914433	0.762271	2.1509e-16	-0.242746	0.0300392	-0.314602	0.00448112
GIT1	blue	0.188826	0.093453	-0.188826	0.093453	0.836764	4.24129e-22	-0.477756	7.41495e-06	-0.48108	6.26995e-06
VPS9D1	blue	0.322269	0.00355343	-0.322269	0.00355343	0.736607	6.83472e-15	-0.265753	0.0171921	-0.460613	1.71349e-05
NPEPL1	blue	0.12268	0.278315	-0.12268	0.278315	0.765228	1.40398e-16	-0.383556	0.000444791	-0.641046	1.50097e-10
ZNF395	blue	0.0273253	0.809863	-0.0273253	0.809863	-0.46439	1.43025e-05	0.328664	0.00291508	0.278185	0.0124709
ZNF654	blue	-0.350028	0.00145859	0.350028	0.00145859	-0.69605	7.65012e-13	0.386014	0.000405632	0.355632	0.00120652
TOMM40	blue	0.142749	0.206529	-0.142749	0.206529	0.808489	1.21581e-19	-0.533195	3.54353e-07	-0.533007	3.58371e-07
BFAR	blue	-0.00157807	0.988916	0.00157807	0.988916	-0.49385	3.23812e-06	0.160987	0.153703	0.412852	0.000141353
KLHDC2	blue	-0.346822	0.00162328	0.346822	0.00162328	-0.690968	1.30826e-12	0.398049	0.000255631	0.38571	0.000410295
FBRS	blue	0.188816	0.0934716	-0.188816	0.0934716	0.736406	7.0115e-15	-0.345696	0.00168504	-0.693971	9.54091e-13
FAM46A	blue	-0.292572	0.00844973	0.292572	0.00844973	-0.443564	3.77427e-05	0.129232	0.253248	0.306251	0.00573084
LEPREL2	blue	0.117491	0.2993	-0.117491	0.2993	0.711157	1.45049e-13	-0.477666	7.44846e-06	-0.335622	0.00233886
PRDM12	blue	0.222117	0.0476789	-0.222117	0.0476789	0.61476	1.30922e-09	-0.21631	0.0539586	-0.310347	0.00508383
TAF15	blue	0.226604	0.0432506	-0.226604	0.0432506	0.575053	2.42092e-08	-0.336315	0.00228749	-0.247927	0.0265977
MKKS	blue	-0.287311	0.00976419	0.287311	0.00976419	-0.733679	9.88598e-15	0.46902	1.1427e-05	0.42584	8.21284e-05
SCT	blue	0.210272	0.0611898	-0.210272	0.0611898	0.868736	1.62879e-25	-0.394233	0.000296491	-0.427185	7.75394e-05
GDE1	blue	-0.00730623	0.948714	0.00730623	0.948714	-0.470467	1.06455e-05	0.410262	0.000157106	0.256309	0.0217391
SPATA2L	blue	0.363524	0.000918225	-0.363524	0.000918225	0.730626	1.44539e-14	-0.166767	0.139272	-0.266604	0.016826
KCNG2	blue	0.229844	0.0402689	-0.229844	0.0402689	0.7838	8.29567e-18	-0.282858	0.0110129	-0.528875	4.58084e-07
F7	blue	0.433968	5.78054e-05	-0.433968	5.78054e-05	0.814338	4.08467e-20	-0.242187	0.0304317	-0.389464	0.000355983
ATXN2	blue	-0.0987945	0.383278	0.0987945	0.383278	-0.549792	1.27741e-07	0.377955	0.000547276	0.0198084	0.861551
ALS2CL	blue	0.292794	0.00839789	-0.292794	0.00839789	0.786483	5.38729e-18	-0.440671	4.29769e-05	-0.456424	2.08855e-05
TMEM140	blue	-0.27492	0.0135866	0.27492	0.0135866	-0.472145	9.80242e-06	0.516116	9.58014e-07	0.0650364	0.566539
HAMP	blue	0.392634	0.000315334	-0.392634	0.000315334	0.846977	4.18787e-23	-0.351063	0.00140869	-0.259804	0.0199493
PTGES2	blue	0.235488	0.0354842	-0.235488	0.0354842	0.852286	1.1748e-23	-0.474308	8.80721e-06	-0.64266	1.30514e-10
CEBPE	blue	0.342396	0.00187831	-0.342396	0.00187831	0.732902	1.08952e-14	-0.55727	7.91968e-08	-0.492482	3.48003e-06
DPP8	blue	-0.536618	2.88402e-07	0.536618	2.88402e-07	-0.730259	1.51228e-14	0.390014	0.000348601	0.345763	0.00168128
ZNF271	blue	-0.219543	0.0503834	0.219543	0.0503834	-0.647408	8.60895e-11	0.494833	3.07414e-06	0.495587	2.95356e-06
MAN2A1	blue	-0.404443	0.000198584	0.404443	0.000198584	-0.511602	1.23488e-06	0.168517	0.13511	0.386904	0.000392254
KIF1C	blue	0.113271	0.317116	-0.113271	0.317116	0.752163	8.83093e-16	-0.310442	0.00506963	-0.22425	0.0455293
GNL1	blue	0.301433	0.00658409	-0.301433	0.00658409	0.870554	9.8009e-26	-0.41483	0.000130319	-0.386936	0.000391784
MORN1	blue	0.290085	0.00905047	-0.290085	0.00905047	0.909049	2.18884e-31	-0.361167	0.000996964	-0.363911	0.000905852
RP3-522P13.2	blue	0.194694	0.0835252	-0.194694	0.0835252	0.657686	3.41023e-11	-0.335522	0.00234631	0.0891214	0.431782
TUT1	blue	0.178368	0.113424	-0.178368	0.113424	0.831521	1.30963e-21	-0.294446	0.00802052	-0.4334	5.92583e-05
KCNF1	blue	0.39016	0.000346667	-0.39016	0.000346667	0.86753	2.27216e-25	-0.367669	0.000793316	-0.365211	0.000865364
ERGIC2	blue	-0.32259	0.00351859	0.32259	0.00351859	-0.635897	2.33167e-10	0.356033	0.0011901	0.332931	0.00254832
BTN3A3	blue	-0.121031	0.284873	0.121031	0.284873	-0.475967	8.10925e-06	0.359325	0.00106271	0.279584	0.0120177
DSPP	blue	0.276917	0.0128944	-0.276917	0.0128944	0.867917	2.04298e-25	-0.324829	0.00328431	-0.324863	0.00328079
HAB1	blue	0.313389	0.00464603	-0.313389	0.00464603	0.954031	1.43557e-42	-0.411225	0.000151068	-0.390536	0.00034173
ABO	blue	0.367191	0.000806891	-0.367191	0.000806891	0.887101	6.54526e-28	-0.325252	0.00324162	-0.324074	0.00336169
CTC-425F1.4	blue	0.386067	0.000404824	-0.386067	0.000404824	0.617661	1.04103e-09	-0.322149	0.00356656	0.0806971	0.476726
LOC100507630	blue	0.372561	0.000665927	-0.372561	0.000665927	0.833039	9.4881e-22	-0.269299	0.01571	-0.237953	0.0335487
CDC42SE1	blue	0.0926246	0.413826	-0.0926246	0.413826	-0.513414	1.11572e-06	0.546309	1.58963e-07	0.344204	0.00177008
AKAP12	blue	-0.0825998	0.46636	0.0825998	0.46636	-0.528413	4.70739e-07	0.243184	0.0297342	0.43771	4.9027e-05
HSPB1	blue	0.374981	0.000610064	-0.374981	0.000610064	0.621116	7.89853e-10	-0.110398	0.329624	-0.296527	0.00756636
CBLL1	grey	0.319217	0.00389996	-0.319217	0.00389996	-0.243856	0.0292716	0.22298	0.0467993	0.121978	0.281093
CCT7	grey	-0.25721	0.0212651	0.25721	0.0212651	-0.428626	7.28878e-05	0.0468651	0.67975	0.217666	0.0524346
CHGB	grey	0.106889	0.345321	-0.106889	0.345321	0.0982047	0.386138	-0.0141624	0.900773	-0.152732	0.176206
METTL17	grey	-0.256603	0.0215836	0.256603	0.0215836	0.00612731	0.956981	-0.153789	0.173199	-0.15689	0.164589
GCC1	grey	0.0897007	0.428782	-0.0897007	0.428782	-0.139986	0.215539	0.0997407	0.378716	0.244227	0.0290188
PRDX2	grey	-0.163971	0.146119	0.163971	0.146119	-0.0908538	0.422847	-0.241912	0.0306264	0.138907	0.219134
MEPE	grey	-0.153748	0.173315	0.153748	0.173315	0.117858	0.297786	-0.288532	0.00944401	-0.0870865	0.442412
C14orf159	grey	-0.252108	0.02407	0.252108	0.02407	-0.251911	0.0241845	0.0541666	0.633215	-0.0763173	0.501048
LHFPL2	grey	-0.120317	0.287745	0.120317	0.287745	-0.304912	0.00595759	0.152276	0.177518	0.225027	0.0447666
LBR	grey	0.208472	0.0634922	-0.208472	0.0634922	0.0180375	0.873822	0.0408066	0.719303	0.158315	0.160738
TAL1	grey	0.140942	0.212389	-0.140942	0.212389	-0.188189	0.0945843	0.755878	5.29681e-16	0.150352	0.183123
FAM131A	grey	0.175581	0.119267	-0.175581	0.119267	0.0295453	0.794741	0.0111569	0.921755	0.00143388	0.989928
SP1	grey	0.202174	0.0721037	-0.202174	0.0721037	0.151802	0.178884	-0.143179	0.20515	-0.16497	0.143643
EBLN2	grey	-0.369623	0.000740003	0.369623	0.000740003	-0.353963	0.00127711	0.147745	0.190918	0.213921	0.0567318
CISD1	grey	-0.178731	0.112681	0.178731	0.112681	-0.376179	0.000584011	-0.0677397	0.550486	0.170768	0.129897
STOML2	grey	-0.121916	0.281339	0.121916	0.281339	-0.194134	0.0844349	-0.275642	0.0133327	0.196538	0.0805838
TRIM22	grey	0.126845	0.262194	-0.126845	0.262194	0.0683289	0.547015	0.153993	0.172621	-0.0589025	0.603761
DUSP7	grey	0.339218	0.00208312	-0.339218	0.00208312	-0.0346196	0.760469	0.207164	0.0652089	-0.0667738	0.556196
ORMDL2	grey	0.202145	0.0721458	-0.202145	0.0721458	0.354529	0.00125274	-0.435344	5.44194e-05	-0.0796602	0.482426
ZNF767P	grey	-0.171868	0.127407	0.171868	0.127407	0.0534702	0.637596	0.0979693	0.387283	-0.192657	0.0868718
CGGBP1	grey	-0.164892	0.143837	0.164892	0.143837	-0.222585	0.0472005	-0.0789608	0.486291	0.0958021	0.397921
CTSK	grey	-0.308517	0.00536442	0.308517	0.00536442	-0.266398	0.0169141	0.12464	0.270647	0.151361	0.180167
MRC1	grey	-0.193931	0.0847667	0.193931	0.0847667	-0.251173	0.0246172	0.257469	0.0211301	0.330723	0.0027326
PIM2	grey	0.155106	0.169502	-0.155106	0.169502	0.137651	0.22337	-0.38433	0.000432104	0.141812	0.209553
KIAA0922	grey	0.010401	0.927041	-0.010401	0.927041	0.0758321	0.503781	-0.15722	0.163691	-0.307937	0.00545608
CCDC86	grey	-0.0612788	0.589214	0.0612788	0.589214	0.262314	0.018743	-0.0670738	0.554419	-0.253885	0.0230596
C2orf47	grey	-0.149959	0.184283	0.149959	0.184283	-0.139242	0.218014	0.0216019	0.849157	0.288313	0.00950071
FYB	grey	-0.106758	0.345915	0.106758	0.345915	-0.431931	6.31768e-05	0.311944	0.00484959	0.124863	0.269786
AKIRIN1	grey	0.163143	0.148194	-0.163143	0.148194	0.0552579	0.626375	0.157549	0.162801	-0.148083	0.189895
PHACTR4	grey	-0.32484	0.00328316	0.32484	0.00328316	-0.380782	0.000493132	0.237686	0.0337542	-0.163949	0.146175
KIFC3	grey	-0.0227514	0.841232	0.0227514	0.841232	0.371338	0.00069588	-0.227998	0.0419464	-0.207587	0.0646492
MANBA	grey	-0.410068	0.000158351	0.410068	0.000158351	-0.292168	0.00854492	0.0863494	0.446298	0.114432	0.312145
RRP7A	grey	0.200757	0.0741656	-0.200757	0.0741656	0.232032	0.0383544	-0.178469	0.113218	-0.224277	0.0455024
PIGG	grey	-0.284844	0.0104397	0.284844	0.0104397	-0.265537	0.0172864	0.184016	0.102265	-0.00742752	0.947864
SNX5	grey	-0.417464	0.000116859	0.417464	0.000116859	-0.13235	0.241881	0.0947634	0.40308	0.240474	0.0316624
TBX21	grey	-0.175694	0.119026	0.175694	0.119026	0.0613626	0.588703	0.0565044	0.6186	-0.258622	0.0205399
BTBD1	grey	0.0455638	0.688178	-0.0455638	0.688178	-0.0140683	0.901429	0.242717	0.0300588	0.101536	0.370152
TDRD7	grey	-0.0795517	0.483025	0.0795517	0.483025	-0.266536	0.0168551	-0.0798359	0.481458	0.169303	0.133272
TNRC6B	grey	0.255533	0.0221543	-0.255533	0.0221543	0.28988	0.00910153	-0.178608	0.112932	-0.00943807	0.93378
ENDOG	grey	-0.128245	0.256922	0.128245	0.256922	-0.199794	0.0755934	0.0412567	0.716338	-0.210296	0.0611604
METTL3	grey	-0.173121	0.124614	0.173121	0.124614	0.0708807	0.532112	-0.0922095	0.415931	0.0161507	0.886929
PRTN3	grey	0.25782	0.020949	-0.25782	0.020949	0.157224	0.163679	-0.420848	0.000101452	-0.235352	0.035594
LRRC6	grey	0.0991258	0.381677	-0.0991258	0.381677	0.167471	0.137587	-0.0458397	0.686388	0.0298064	0.792968
PITRM1	grey	-0.170232	0.131125	0.170232	0.131125	-0.255937	0.0219376	0.055303	0.626093	0.124023	0.273046
CALM1	grey	-0.02608	0.818376	0.02608	0.818376	-0.105924	0.349716	0.0662801	0.559126	0.274061	0.013894
STYXL1	grey	-0.243786	0.0293195	0.243786	0.0293195	-0.290781	0.0088786	-0.154335	0.171657	0.0108951	0.923586
LOC100293211	grey	-0.0362743	0.749388	0.0362743	0.749388	0.0792312	0.484795	-0.418727	0.000110872	-0.167249	0.138117
NEBL	grey	-0.118234	0.296235	0.118234	0.296235	-0.0942947	0.40542	0.0624327	0.582207	0.168213	0.135827
WBP1L	grey	-0.113323	0.316889	0.113323	0.316889	-0.397422	0.00026197	0.386782	0.000394059	0.205872	0.0669412
TOR4A	grey	0.141836	0.209477	-0.141836	0.209477	-0.187601	0.0956388	0.131548	0.244771	-0.229952	0.0401726
PSMB5	grey	0.006418	0.954942	-0.006418	0.954942	0.207152	0.065225	-0.254087	0.022947	-0.226669	0.0431886
FAN1	grey	-0.117664	0.298587	0.117664	0.298587	0.169424	0.132991	-0.191468	0.0888731	-0.104542	0.356074
PRMT1	grey	-0.148592	0.188361	0.148592	0.188361	-0.106929	0.34514	-0.300195	0.00682087	-0.189886	0.0915936
PSEN1	grey	-0.0440391	0.6981	0.0440391	0.6981	-0.0490847	0.665467	0.103813	0.359459	-0.00308744	0.978316
FAM114A1	grey	0.125251	0.26829	-0.125251	0.26829	-0.0425974	0.707529	0.0557578	0.623253	0.282165	0.0112193
PRSS21	grey	0.0682018	0.547763	-0.0682018	0.547763	0.179528	0.111059	-0.208477	0.0634852	-0.113504	0.316113
ZFAND3	grey	-0.341579	0.00192913	0.341579	0.00192913	-0.39353	0.000304644	0.339174	0.00208604	0.0494707	0.662995
STAC	grey	-0.169779	0.132168	0.169779	0.132168	0.15877	0.159524	-0.222708	0.0470755	-0.0289818	0.798573
CORO1C	grey	0.0791044	0.485496	-0.0791044	0.485496	-0.290838	0.00886476	0.440314	4.36673e-05	0.153062	0.175262
SNUPN	grey	-0.173218	0.1244	0.173218	0.1244	0.0756617	0.504743	-0.145144	0.198935	-0.0677496	0.550427
TBC1D9	grey	-0.100962	0.372876	0.100962	0.372876	0.0078835	0.944668	0.183488	0.103271	0.269078	0.0157991
GABARAPL1	grey	-0.0177708	0.875672	0.0177708	0.875672	0.155908	0.167279	-0.026193	0.817603	-0.00559878	0.960689
ERC1	grey	-0.20772	0.0644747	0.20772	0.0644747	-0.262269	0.0187639	-0.0656603	0.562815	0.0805187	0.477704
POLR2I	grey	0.187116	0.0965142	-0.187116	0.0965142	-0.0114213	0.919907	0.0965019	0.394467	0.00800278	0.943833
GK3P	grey	-0.00746561	0.947597	0.00746561	0.947597	-0.241109	0.0312012	0.164636	0.144468	0.128548	0.25579
PIP4K2C	grey	0.1677	0.137041	-0.1677	0.137041	0.0943457	0.405165	0.0535627	0.637014	0.197804	0.0786138
GALNT11	grey	0.189025	0.0931019	-0.189025	0.0931019	-0.00438321	0.969219	0.315594	0.00435008	0.102216	0.366936
ARAP3	grey	-0.179245	0.111632	0.179245	0.111632	0.0418034	0.712741	-0.0740188	0.514065	-0.259562	0.0200691
NUDT7	grey	-0.0874783	0.440354	0.0874783	0.440354	0.221412	0.0484077	-0.131507	0.244917	-0.29553	0.00778101
MAN2A2	grey	-0.236552	0.0346375	0.236552	0.0346375	-0.0800529	0.480263	0.0970263	0.391891	-0.208267	0.0637584
TCN2	grey	-0.345769	0.00168095	0.345769	0.00168095	-0.245372	0.0282509	0.0864121	0.445967	0.0659401	0.561148
GPR97	grey	-0.147227	0.192496	0.147227	0.192496	-0.0480112	0.67236	-0.222229	0.0475639	-0.156372	0.166003
LGALSL	grey	0.0483979	0.669874	-0.0483979	0.669874	-0.0906206	0.424044	0.461324	1.65644e-05	-0.0600812	0.596526
MAPK14	grey	0.100197	0.376525	-0.100197	0.376525	0.00763151	0.946434	-0.250198	0.0251982	-0.234596	0.0362074
MRPS7	grey	-0.135159	0.231944	0.135159	0.231944	-0.0214884	0.84994	-0.250909	0.0247731	0.121814	0.281746
FAM193A	grey	0.167116	0.138434	-0.167116	0.138434	-0.130591	0.248249	0.124393	0.271605	-0.170305	0.130958
BICD2	grey	0.409323	0.000163207	-0.409323	0.000163207	-0.111138	0.326371	0.258582	0.0205599	-0.0167443	0.882802
KIAA0513	grey	-0.0864156	0.445948	0.0864156	0.445948	-0.253999	0.022996	0.397347	0.000262732	-0.00243104	0.982925
TRAM2	grey	0.0446029	0.694425	-0.0446029	0.694425	-0.0686583	0.54508	-0.381404	0.000481891	-0.00353891	0.975146
PARP6	grey	-0.136453	0.227462	0.136453	0.227462	0.0476703	0.674555	-0.0966554	0.393712	-0.114261	0.312874
SNRPD2	grey	-0.199093	0.0766462	0.199093	0.0766462	-0.116389	0.303889	-0.300782	0.0067076	0.196998	0.0798634
RPA2	grey	-0.118317	0.295892	0.118317	0.295892	-0.209202	0.0625499	0.15764	0.162555	0.274786	0.0136342
DFNA5	grey	-0.0865294	0.445347	0.0865294	0.445347	0.00729575	0.948788	-0.026625	0.814647	-0.097655	0.388815
RRAGD	grey	0.306296	0.00572338	-0.306296	0.00572338	-0.14741	0.19194	0.108558	0.337797	0.229692	0.0404049
TLR2	grey	0.0361706	0.750081	-0.0361706	0.750081	-0.151069	0.181019	0.0287968	0.799831	0.218799	0.0511884
TRMT2B	grey	0.23693	0.0343408	-0.23693	0.0343408	0.155571	0.16821	-0.165482	0.142388	0.133557	0.237576
JADE1	grey	-0.238173	0.033381	0.238173	0.033381	-0.446463	3.30981e-05	0.285109	0.0103652	0.127727	0.258867
KCTD20	grey	0.0875085	0.440195	-0.0875085	0.440195	-0.120512	0.286958	0.139627	0.21673	0.147612	0.191324
CYP11B2	grey	-0.154116	0.172274	0.154116	0.172274	-0.0636906	0.574613	0.0615758	0.587407	-0.0526106	0.643021
TCTN2	grey	0.0583876	0.606934	-0.0583876	0.606934	-0.117095	0.300943	0.00812885	0.942949	0.105173	0.353164
TRAPPC2	grey	-0.0913432	0.420343	0.0913432	0.420343	-0.249011	0.0259221	0.321437	0.00364502	0.338461	0.00213472
PPP1R17	grey	-0.0664912	0.557873	0.0664912	0.557873	-0.139304	0.217807	0.263888	0.018019	0.155241	0.169125
GUSB	grey	-0.22046	0.0494065	0.22046	0.0494065	-0.319658	0.00384808	0.0999944	0.377498	-0.119276	0.291967
CD163	grey	-0.177816	0.114564	0.177816	0.114564	-0.166424	0.140098	0.119429	0.291344	0.202336	0.0718708
CYB5R1	grey	-0.082939	0.464526	0.082939	0.464526	-0.35149	0.00138862	0.50536	1.74394e-06	0.252086	0.0240827
ST6GALNAC2	grey	-0.264399	0.017789	0.264399	0.017789	-0.0697566	0.538652	0.103179	0.362418	-0.157498	0.162938
CENPBD1P1	grey	0.0396728	0.726791	-0.0396728	0.726791	-0.0498504	0.660567	-0.159143	0.158533	-0.128439	0.256197
CCZ1B	grey	0.132075	0.242869	-0.132075	0.242869	-0.0840479	0.458555	0.199583	0.075909	-0.046807	0.680126
PIGP	grey	0.0868123	0.443855	-0.0868123	0.443855	0.0459113	0.685923	-0.10544	0.351935	0.107293	0.34349
MGMT	grey	-0.20358	0.070104	0.20358	0.070104	-0.158312	0.160746	0.0646757	0.568698	-0.109756	0.33246
LEPROT	grey	0.103118	0.362702	-0.103118	0.362702	-0.355786	0.00120017	0.427313	7.71159e-05	0.0686642	0.545046
DHX57	grey	-0.0153828	0.892271	0.0153828	0.892271	-0.122919	0.277372	-0.0188243	0.868366	0.241607	0.0308434
YRDC	grey	0.145772	0.196977	-0.145772	0.196977	0.0949064	0.402367	-0.152173	0.177813	0.206371	0.0662674
MAFG	grey	-0.107978	0.340401	0.107978	0.340401	-0.0807929	0.476201	-0.0202012	0.858833	-0.251402	0.024482
HIST1H2AE	grey	-0.295945	0.00769108	0.295945	0.00769108	-0.358934	0.00107715	0.588243	9.59381e-09	0.23767	0.0337668
GZMK	grey	-0.132754	0.240434	0.132754	0.240434	-0.147455	0.191802	-0.0853262	0.451724	0.262686	0.0185697
DDB2	grey	-0.348233	0.00154883	0.348233	0.00154883	-0.394018	0.000298969	0.0115456	0.919038	-0.0176214	0.876709
PBX3	grey	-0.141551	0.210402	0.141551	0.210402	-0.34584	0.00167704	0.401415	0.000223948	0.013679	0.904143
NAAA	grey	-0.152124	0.177954	0.152124	0.177954	-0.0247761	0.827312	0.244167	0.0290598	-0.30201	0.0064764
CHST15	grey	0.0678223	0.549998	-0.0678223	0.549998	-0.173854	0.123002	0.286933	0.00986517	0.199211	0.0764688
CD93	grey	0.0292982	0.79642	-0.0292982	0.79642	-0.150981	0.181275	0.220128	0.049758	-0.179187	0.11175
SORT1	grey	0.207493	0.0647728	-0.207493	0.0647728	0.0622157	0.583522	-0.204655	0.0686063	-0.157867	0.161942
PDSS1	grey	-0.191469	0.0888722	0.191469	0.0888722	-0.482494	5.83522e-06	0.129627	0.25179	0.318707	0.00396066
CLEC16A	grey	-0.0272877	0.810119	0.0272877	0.810119	-0.401315	0.000224836	0.191041	0.089602	-0.154272	0.171836
NCAPD2	grey	0.0778538	0.492442	-0.0778538	0.492442	-0.0373919	0.741933	-0.219384	0.0505547	-0.0955636	0.399102
WSB2	grey	0.275844	0.0132623	-0.275844	0.0132623	-0.0783114	0.489895	0.254345	0.0228037	0.235951	0.0351138
KIAA0226L	grey	-0.0907263	0.423501	0.0907263	0.423501	-0.453827	2.35817e-05	0.497417	2.67939e-06	0.345222	0.00171165
VCAN	grey	0.12966	0.251668	-0.12966	0.251668	-0.108781	0.336799	-0.0279554	0.805563	0.178292	0.113582
AVPI1	grey	-0.101451	0.370555	0.101451	0.370555	0.050071	0.659158	-0.178327	0.11351	-0.255046	0.0224185
SULT1B1	grey	-0.22603	0.0437969	0.22603	0.0437969	-0.00206442	0.9855	-0.0712109	0.530198	0.0640472	0.572469
BTN3A1	grey	-0.288075	0.00956285	0.288075	0.00956285	-0.196448	0.080726	-0.00124201	0.991276	-0.0121366	0.914909
CCNB2	grey	0.0177758	0.875638	-0.0177758	0.875638	0.11182	0.323394	-0.4899	3.98379e-06	0.153038	0.175331
UBE2C	grey	-0.0592931	0.601359	0.0592931	0.601359	0.0375268	0.741034	-0.388626	0.000367509	0.0120475	0.915532
TXLNA	grey	0.226837	0.0430299	-0.226837	0.0430299	-0.0501519	0.658641	0.19138	0.0890235	-0.16558	0.142149
MAPK1	grey	0.0532445	0.639019	-0.0532445	0.639019	-0.0267511	0.813785	-0.0359563	0.751514	-0.157201	0.163742
GJD2	grey	-0.260804	0.0194608	0.260804	0.0194608	0.12106	0.28476	-0.376289	0.000581682	-0.116583	0.303078
C17orf62	grey	0.122295	0.279838	-0.122295	0.279838	0.299596	0.00693788	-0.133118	0.239136	-0.178941	0.112252
MYLIP	grey	-0.272598	0.0144315	0.272598	0.0144315	-0.0932258	0.410788	-0.0298466	0.792694	0.0745587	0.510992
THBD	grey	-0.0368439	0.745586	0.0368439	0.745586	-0.253164	0.0234649	0.32329	0.00344384	0.233072	0.0374707
FN3KRP	grey	-0.182164	0.105825	0.182164	0.105825	-0.310108	0.00511977	-0.0258342	0.820059	0.249233	0.0257854
HSPB6	grey	-0.2171	0.0530665	0.2171	0.0530665	-0.112089	0.322224	0.016621	0.883658	-0.162845	0.148947
RFTN1	grey	-0.16546	0.142443	0.16546	0.142443	-0.373089	0.000653358	0.310148	0.0051137	0.223573	0.0462031
GSE1	grey	0.134096	0.23567	-0.134096	0.23567	-0.0472387	0.677338	0.149275	0.186314	-0.0750941	0.507954
STX16	grey	0.00882986	0.938039	-0.00882986	0.938039	0.27435	0.01379	-0.139202	0.218146	-0.15146	0.17988
RUNX1-IT1	grey	-0.0914122	0.419991	0.0914122	0.419991	-0.211704	0.0594076	0.153757	0.173288	0.0739683	0.514354
IQGAP1	grey	0.19197	0.0880249	-0.19197	0.0880249	-0.0999683	0.377623	0.00165786	0.988355	0.186385	0.0978478
ADORA3	grey	-0.34459	0.0017477	0.34459	0.0017477	-0.286472	0.00998952	0.255487	0.0221792	0.186301	0.0980014
NUDT2	grey	-0.174482	0.121634	0.174482	0.121634	-0.00412002	0.971066	-0.0346679	0.760145	0.276557	0.0130169
ITGAM	grey	0.112999	0.318287	-0.112999	0.318287	-0.0498843	0.66035	-0.110209	0.330456	-0.147876	0.190522
SNRNP25	grey	-0.0434921	0.701672	0.0434921	0.701672	0.065209	0.565508	-0.107114	0.344299	0.105553	0.351418
MSL2	grey	0.096926	0.392383	-0.096926	0.392383	-0.261812	0.0189789	0.339959	0.00203363	0.254634	0.0226445
LEPROTL1	grey	-0.0385592	0.734171	0.0385592	0.734171	-0.281668	0.0113695	0.14044	0.214039	0.285889	0.0101487
GNPDA1	grey	-0.0420117	0.711373	0.0420117	0.711373	-0.062596	0.581218	-0.0226674	0.84181	0.100354	0.375777
PTPRO	grey	0.134527	0.234155	-0.134527	0.234155	0.0492423	0.664457	0.118868	0.293633	-0.178818	0.112502
PAK1	grey	0.23272	0.0377677	-0.23272	0.0377677	-0.278613	0.0123307	0.0772104	0.496036	0.0800908	0.480055
NFKBIE	grey	0.0147247	0.896855	-0.0147247	0.896855	0.255625	0.0221047	-0.160764	0.154281	-0.265884	0.0171355
CR1	grey	0.134633	0.233782	-0.134633	0.233782	-0.0981566	0.386372	-0.0304565	0.788556	0.236891	0.0343713
EREG	grey	-0.183488	0.103269	0.183488	0.103269	-0.124873	0.269746	-0.0476221	0.674866	0.0994258	0.38023
ARID3A	grey	0.114494	0.311885	-0.114494	0.311885	-0.0326066	0.774014	0.092939	0.412236	-0.205007	0.0681214
SLC7A7	grey	-0.310059	0.00512706	0.310059	0.00512706	-0.359079	0.00107178	0.337674	0.00218963	0.0520633	0.646485
C1RL	grey	0.25246	0.0238671	-0.25246	0.0238671	-0.103734	0.359826	0.211196	0.0600347	0.00448594	0.968498
PDE4B	grey	-0.283317	0.0108782	0.283317	0.0108782	-0.461015	1.68102e-05	0.124765	0.270163	0.274912	0.0135891
RNF38	grey	0.309721	0.00517825	-0.309721	0.00517825	0.0360941	0.750592	0.26871	0.0159483	0.176789	0.116707
HIST1H2AJ	grey	-0.25327	0.0234053	0.25327	0.0234053	0.063587	0.575237	0.343492	0.001812	0.00489873	0.965601
KLRD1	grey	-0.192	0.0879737	0.192	0.0879737	-0.244946	0.0285342	0.177829	0.114536	0.267565	0.0164207
MYO1E	grey	0.266637	0.0168118	-0.266637	0.0168118	0.328449	0.00293475	-0.112407	0.320842	-0.0280008	0.805254
PPFIBP2	grey	-0.200005	0.075279	0.200005	0.075279	-0.149207	0.186518	0.0537908	0.635578	-0.0035156	0.97531
DLST	grey	0.247524	0.0268528	-0.247524	0.0268528	0.0600407	0.596774	0.0834129	0.461969	0.111987	0.322668
SOWAHC	grey	-0.173573	0.123618	0.173573	0.123618	-0.443553	3.77606e-05	0.381765	0.000475468	0.203305	0.0704921
CHFR	grey	0.0899446	0.427523	-0.0899446	0.427523	-0.444173	3.6719e-05	0.189669	0.0919728	0.0159353	0.888427
MT1X	grey	-0.182603	0.104974	0.182603	0.104974	-0.0104791	0.926496	0.0276963	0.80733	-0.10685	0.345496
WASF3	grey	0.0982951	0.385699	-0.0982951	0.385699	-0.422712	9.37908e-05	0.703008	3.60289e-13	0.2761	0.0131736
LBH	grey	-0.00599322	0.957922	0.00599322	0.957922	-0.20216	0.0721245	0.271173	0.0149723	0.20373	0.0698936
MYOM2	grey	-0.00648947	0.954441	0.00648947	0.954441	-0.135917	0.22931	-0.0196235	0.862831	0.0812778	0.473549
DCP1A	grey	-0.265225	0.0174229	0.265225	0.0174229	-0.445955	3.38703e-05	0.10287	0.363861	-0.0801638	0.479653
BEX1	grey	0.186819	0.0970536	-0.186819	0.0970536	0.260094	0.0198066	-0.436148	5.25276e-05	0.0611769	0.589834
PTAFR	grey	-0.393783	0.000301688	0.393783	0.000301688	-0.254924	0.0224856	0.189441	0.0923718	-0.213935	0.0567146
GUCY1A3	grey	-0.115638	0.30704	0.115638	0.30704	-0.1879	0.0951008	0.448371	3.03374e-05	0.161968	0.151178
DMXL2	grey	-0.0207897	0.854765	0.0207897	0.854765	-0.11403	0.313861	0.00191439	0.986554	0.183595	0.103065
IL11RA	grey	-0.0476392	0.674755	0.0476392	0.674755	-0.0302476	0.789973	0.148769	0.187828	0.0687435	0.544581
HEBP1	grey	-0.300174	0.00682489	0.300174	0.00682489	-0.194282	0.0841927	0.167676	0.137099	0.00538934	0.962158
LSG1	grey	-0.00127834	0.991021	0.00127834	0.991021	-0.278468	0.0123779	0.197552	0.0790016	0.0964374	0.394785
TTC19	grey	-0.110751	0.328068	0.110751	0.328068	-0.281146	0.0115288	0.165332	0.142754	0.337963	0.00216933
SRP19	grey	0.442201	4.013e-05	-0.442201	4.013e-05	0.0517801	0.64828	-0.229251	0.0408012	0.158149	0.161184
SMU1	grey	0.0135968	0.904717	-0.0135968	0.904717	-0.0928892	0.412488	0.267185	0.0165797	0.284453	0.0105505
ARL4A	grey	0.0996	0.379392	-0.0996	0.379392	-0.208526	0.0634215	0.0322741	0.776258	0.278273	0.0124419
TRAPPC6A	grey	0.0485903	0.668638	-0.0485903	0.668638	0.247773	0.0266954	-0.179078	0.111973	-0.0662967	0.559028
CYBB	grey	-0.237681	0.0337584	0.237681	0.0337584	-0.114225	0.313029	0.0676394	0.551077	0.094741	0.403191
NBPF1	grey	-0.385146	0.00041908	0.385146	0.00041908	-0.312621	0.00475328	0.182893	0.104413	-0.0239141	0.833232
MYO9A	grey	-0.350088	0.00145566	0.350088	0.00145566	-0.135817	0.229659	-0.0589271	0.60361	0.0638857	0.573439
NOP2	grey	-0.317896	0.00405902	0.317896	0.00405902	0.0276463	0.807672	-0.349692	0.00147512	-0.106572	0.346761
MEGF9	grey	0.11295	0.318495	-0.11295	0.318495	-0.0366426	0.746929	0.000739688	0.994804	-0.153825	0.173097
CXCL9	grey	-0.173959	0.122772	0.173959	0.122772	-0.00281149	0.980254	-0.142136	0.208505	-0.0429265	0.705373
TES	grey	-0.0847705	0.454687	0.0847705	0.454687	-0.279466	0.0120555	0.252029	0.024116	0.170283	0.131008
NETO2	grey	-0.195171	0.0827566	0.195171	0.0827566	-0.39101	0.000335601	0.252584	0.0237956	0.251764	0.0242702
SLC22A4	grey	-0.176023	0.118324	0.176023	0.118324	-0.24476	0.0286594	0.0891105	0.431838	0.115926	0.305829
LINC00339	grey	-0.0645026	0.569735	0.0645026	0.569735	-0.14452	0.200894	0.178369	0.113422	0.204725	0.0685087
UIMC1	grey	-0.164326	0.145236	0.164326	0.145236	-0.364881	0.00087548	0.326649	0.00310414	0.103105	0.362761
SEC61B	grey	0.295967	0.00768629	-0.295967	0.00768629	0.470846	1.04493e-05	-0.557936	7.58559e-08	-0.157085	0.164059
ARF6	grey	0.0263113	0.816793	-0.0263113	0.816793	0.0592286	0.601756	0.142313	0.20793	-0.0929487	0.412187
PCYOX1L	grey	-0.364923	0.000874195	0.364923	0.000874195	-0.047746	0.674067	0.0777881	0.492809	-0.284037	0.0106694
AOAH	grey	-0.298369	0.0071834	0.298369	0.0071834	-0.153064	0.175259	0.142701	0.206681	-0.104357	0.356931
CNTRL	grey	-0.232111	0.0382867	0.232111	0.0382867	-0.409519	0.000161914	0.117807	0.297994	0.183252	0.103722
SF3A3	grey	0.270182	0.0153585	-0.270182	0.0153585	-0.0929546	0.412157	0.212125	0.0588923	0.149691	0.185076
FFAR2	grey	0.253801	0.0231061	-0.253801	0.0231061	0.0346214	0.760457	-0.345256	0.00170972	-0.170149	0.131317
MXD1	grey	0.0192765	0.865233	-0.0192765	0.865233	0.213154	0.0576458	-0.417313	0.000117598	-0.0497486	0.661217
SMCO4	grey	0.113594	0.315726	-0.113594	0.315726	-0.120167	0.288351	0.210428	0.0609938	0.276208	0.0131363
OLR1	grey	0.231806	0.0385487	-0.231806	0.0385487	0.178637	0.112872	-0.369555	0.000741796	0.245244	0.0283354
MXI1	grey	-0.0569858	0.615609	0.0569858	0.615609	-0.297274	0.00740898	0.0910975	0.421599	0.227907	0.0420297
CTSZ	grey	0.183834	0.10261	-0.183834	0.10261	0.225895	0.0439262	0.0412106	0.716641	-0.22475	0.0450372
CBFA2T3	grey	0.0573365	0.613434	-0.0573365	0.613434	-0.246301	0.0276397	0.319196	0.00390235	0.148989	0.187168
CEBPG	grey	0.151986	0.178354	-0.151986	0.178354	-0.179972	0.110164	0.024937	0.826208	0.007282	0.948884
RP4-595K12.1	grey	-0.166825	0.139131	0.166825	0.139131	-0.241558	0.0308788	0.064154	0.571827	0.190247	0.0909677
RTN3	grey	-0.0705667	0.533935	0.0705667	0.533935	-0.0469621	0.679123	0.336881	0.00224629	-0.109992	0.331415
GTF2H3	grey	0.070208	0.536021	-0.070208	0.536021	0.198829	0.0770463	-0.174189	0.122271	0.22127	0.0485558
ZNF106	grey	0.0838596	0.459566	-0.0838596	0.459566	0.0158341	0.889131	0.199584	0.0759068	-0.113373	0.316676
GUSBP11	grey	-0.16887	0.134282	0.16887	0.134282	0.0407072	0.719958	-0.30934	0.00523649	-0.140787	0.212898
MNT	grey	-0.242497	0.0302132	0.242497	0.0302132	0.0793541	0.484116	-0.124979	0.269337	0.0555509	0.624544
GARS	grey	0.118622	0.294642	-0.118622	0.294642	-0.236358	0.0347911	0.0799991	0.480559	-0.129206	0.253344
MAGEF1	grey	0.0879433	0.437918	-0.0879433	0.437918	-0.151742	0.179059	0.0998266	0.378303	0.221465	0.0483526
TMEM2	grey	0.0659135	0.561306	-0.0659135	0.561306	0.152405	0.177146	0.00322768	0.977331	0.248018	0.0265404
PGLYRP4	grey	0.0971278	0.391393	-0.0971278	0.391393	0.21497	0.0555002	-0.08705	0.442604	0.0107649	0.924496
RP11-548H18.2	grey	-0.156931	0.164478	0.156931	0.164478	-0.294974	0.007903	0.0990449	0.382067	0.208396	0.0635905
RHOH	grey	-0.0588338	0.604184	0.0588338	0.604184	-0.398565	0.000250522	0.0241768	0.831427	0.21227	0.0587143
ZC2HC1A	grey	-0.0923724	0.415104	0.0923724	0.415104	-0.127616	0.259283	0.19106	0.0895698	0.171066	0.12922
CRELD2	grey	-0.288352	0.00949082	0.288352	0.00949082	-0.0307607	0.786494	-0.508873	1.43728e-06	-0.166731	0.139358
RPA3	grey	-0.128204	0.257076	0.128204	0.257076	-0.0707389	0.532935	-0.319615	0.00385314	0.242576	0.030158
LAMP5	grey	-0.254482	0.0227278	0.254482	0.0227278	-0.186405	0.0978098	0.164795	0.144076	0.0500289	0.659426
BATF3	grey	-0.156592	0.165402	0.156592	0.165402	-0.276992	0.0128688	0.265543	0.0172836	0.0871133	0.442271
C2	grey	-0.110113	0.330881	0.110113	0.330881	0.17178	0.127604	-0.201938	0.0724439	-0.344332	0.00176261
DUSP6	grey	0.120412	0.287364	-0.120412	0.287364	-0.214775	0.0557268	0.212823	0.0580441	-0.0534533	0.637703
LPAR1	grey	0.124646	0.270626	-0.124646	0.270626	-0.0367525	0.746195	-0.00100735	0.992924	0.217966	0.0521027
TACSTD2	grey	-0.129077	0.253825	0.129077	0.253825	-0.0853538	0.451577	-0.125805	0.26616	-0.00503665	0.964633
ZNF516	grey	0.0858853	0.448755	-0.0858853	0.448755	0.0591491	0.602244	-0.126929	0.261876	0.106795	0.345749
TRAC	grey	0.133838	0.236581	-0.133838	0.236581	0.133128	0.239101	0.0681185	0.548254	0.28559	0.0102313
GLUL	grey	-0.0601872	0.595877	0.0601872	0.595877	-0.0405921	0.720717	0.228344	0.0416277	0.262466	0.0186722
ACAD8	grey	-0.00701917	0.950727	0.00701917	0.950727	-0.304383	0.00604933	0.323389	0.00343334	0.13483	0.233093
TOR3A	grey	-0.104602	0.355799	0.104602	0.355799	-0.2628	0.0185169	-0.0428228	0.706052	-0.187317	0.09615
GLUD1	grey	-0.0495271	0.662634	0.0495271	0.662634	-0.160279	0.155545	0.333438	0.00250763	0.0383405	0.735623
STT3A	grey	-0.131552	0.244756	0.131552	0.244756	-0.013336	0.906536	-0.0726538	0.521877	0.17021	0.131175
IDO1	grey	-0.367898	0.000786902	0.367898	0.000786902	-0.183878	0.102528	0.175776	0.118851	-0.0213265	0.851058
MRPS10	grey	-0.016118	0.887156	0.016118	0.887156	-0.241035	0.0312545	0.265908	0.0171251	0.277608	0.0126622
RBM47	grey	-0.0010719	0.992471	0.0010719	0.992471	-0.124844	0.269858	-0.0988445	0.383036	-0.142213	0.208255
C9orf78	grey	0.137884	0.222581	-0.137884	0.222581	-0.234229	0.0365084	0.277404	0.0127302	0.076771	0.498499
TNFSF14	grey	-0.184935	0.100533	0.184935	0.100533	-0.024899	0.826469	0.091643	0.418813	-0.0105516	0.925988
MAN2B2	grey	0.23679	0.0344504	-0.23679	0.0344504	0.158807	0.159425	0.18164	0.10685	-0.0384386	0.734972
ASNS	grey	-0.245247	0.0283334	0.245247	0.0283334	-0.199975	0.0753232	-0.274919	0.0135867	0.0707824	0.532682
ARL4C	grey	-0.394131	0.000297671	0.394131	0.000297671	-0.131619	0.244513	0.0915962	0.419051	-0.00250152	0.98243
HIST1H1C	grey	-0.225521	0.0442869	0.225521	0.0442869	-0.453216	2.42621e-05	0.419387	0.000107857	0.277329	0.0127555
CCDC88C	grey	0.17006	0.131521	-0.17006	0.131521	-0.279045	0.0121905	0.175498	0.119445	0.283212	0.0109089
CXCR4	grey	-0.222428	0.0473604	0.222428	0.0473604	-0.133851	0.236536	0.206568	0.0660029	0.0286111	0.801095
EEF2	grey	0.221354	0.0484683	-0.221354	0.0484683	0.102044	0.367747	0.075721	0.504409	-0.140382	0.214231
STIP1	grey	-0.048523	0.66907	0.048523	0.66907	0.193767	0.0850353	-0.167752	0.136917	-0.20705	0.0653597
ABCC5	grey	-0.194105	0.0844815	0.194105	0.0844815	-0.231351	0.0389417	-0.030931	0.785341	0.233106	0.0374425
ARID5B	grey	0.124	0.273137	-0.124	0.273137	-0.223538	0.0462378	-0.0140484	0.901568	0.334602	0.00241635
ATP1B3	grey	-0.0508924	0.653921	0.0508924	0.653921	-0.370495	0.000717257	0.221667	0.0481428	-0.0610674	0.590501
MGAM	grey	0.0949044	0.402377	-0.0949044	0.402377	-0.00345819	0.975713	-0.190974	0.0897162	0.100168	0.376667
CEACAM1	grey	0.194135	0.0844331	-0.194135	0.0844331	0.2204	0.0494695	-0.431361	6.47592e-05	0.0180919	0.873444
CTSW	grey	0.00349241	0.975472	-0.00349241	0.975472	0.141537	0.210449	0.178037	0.114107	-0.281412	0.0114474
ERCC3	grey	-0.142179	0.208364	0.142179	0.208364	-0.303675	0.0061741	0.0443728	0.695924	-0.0380626	0.73747
HLA-DMA	grey	-0.165157	0.143185	0.165157	0.143185	-0.235694	0.0353191	0.14025	0.214667	0.0381746	0.736726
TCFL5	grey	-0.147119	0.192828	0.147119	0.192828	-0.215376	0.0550288	0.0680632	0.548579	-0.0997956	0.378452
FHL1	grey	0.0332068	0.769968	-0.0332068	0.769968	-0.209952	0.0615944	0.71436	1.00562e-13	-0.0116474	0.918327
CIB1	grey	-0.260593	0.0195628	0.260593	0.0195628	-0.126204	0.264635	-0.0500357	0.659383	-0.140918	0.212469
IRS2	grey	-0.204178	0.0692675	0.204178	0.0692675	-0.107342	0.343269	0.183998	0.1023	-0.0611401	0.590059
IGSF6	grey	-0.0686484	0.545139	0.0686484	0.545139	-0.0217533	0.848112	-0.0636792	0.574682	0.236249	0.0348767
FCAR	grey	0.284927	0.0104164	-0.284927	0.0104164	0.220561	0.0492993	-0.352169	0.00135714	-0.0416801	0.713551
APOL6	grey	-0.20826	0.0637683	0.20826	0.0637683	-0.236583	0.034613	-0.00347157	0.975619	-0.146259	0.19547
VAMP5	grey	-0.152138	0.177915	0.152138	0.177915	-0.243682	0.0293905	-0.146909	0.193471	0.178167	0.113839
DDX39A	grey	-0.0664419	0.558165	0.0664419	0.558165	-0.315023	0.00442501	-0.185169	0.100096	-0.0465451	0.681819
LOC101930405	grey	0.205279	0.067748	-0.205279	0.067748	0.384106	0.000435738	-0.436972	5.06537e-05	-0.186123	0.0983278
TMEM204	grey	-0.058444	0.606586	0.058444	0.606586	0.204493	0.0688306	0.125996	0.265429	-0.243252	0.0296868
DCPS	grey	-0.112524	0.320337	0.112524	0.320337	0.083615	0.460881	-0.375588	0.000596738	-0.138163	0.221635
CANX	grey	-0.0761895	0.501767	0.0761895	0.501767	-0.19614	0.0812114	0.0144004	0.899114	0.137023	0.225509
ABCC4	grey	0.105005	0.35394	-0.105005	0.35394	-0.0898927	0.427791	0.417699	0.000115724	0.325217	0.00324508
AKR1B1	grey	-0.118476	0.295242	0.118476	0.295242	0.138013	0.222142	-0.129311	0.252955	-0.30248	0.00638975
UTS2	grey	0.00647262	0.954559	-0.00647262	0.954559	0.0382076	0.736506	-0.05713	0.614714	-0.139182	0.218213
TST	grey	-0.172673	0.125608	0.172673	0.125608	-0.260947	0.0193921	0.256661	0.0215528	0.125723	0.266473
HLA-DMB	grey	-0.471896	9.92336e-06	0.471896	9.92336e-06	-0.312166	0.00481791	0.1185	0.295141	0.0824025	0.46743
SATB1	grey	-0.0446658	0.694016	0.0446658	0.694016	-0.233315	0.037267	0.325335	0.00323331	-0.01638	0.885334
C18orf8	grey	0.016989	0.881101	-0.016989	0.881101	-0.373275	0.000648979	0.283081	0.0109474	-0.00399764	0.971926
SLC31A2	grey	-0.167073	0.138538	0.167073	0.138538	-0.237053	0.0342451	0.0338688	0.765512	0.251534	0.0244048
FKBP1B	grey	-0.115523	0.307527	0.115523	0.307527	-0.323631	0.00340793	0.484392	5.29608e-06	0.189037	0.0930815
CPVL	grey	-0.213956	0.0566904	0.213956	0.0566904	-0.259823	0.01994	0.257793	0.020963	0.264004	0.0179663
MEST	grey	-0.1164	0.303843	0.1164	0.303843	-0.460759	1.70166e-05	0.656438	3.82333e-11	0.285287	0.0103154
VNN3	grey	-0.275788	0.0132817	0.275788	0.0132817	-0.417618	0.000116116	0.142018	0.208886	0.197726	0.0787336
IRF8	grey	-0.380899	0.000490986	0.380899	0.000490986	-0.128769	0.254966	0.231305	0.0389815	-0.219661	0.0502574
CD3D	grey	0.0113875	0.920143	-0.0113875	0.920143	0.113653	0.315474	-0.0970795	0.39163	0.141059	0.212008
UBQLN4	grey	0.22637	0.0434724	-0.22637	0.0434724	0.447501	3.15678e-05	-0.229767	0.0403375	0.0893103	0.430802
SLC22A18	grey	-0.0378153	0.739114	0.0378153	0.739114	0.128653	0.255399	0.131902	0.243493	-0.306155	0.00574681
CHIC2	grey	0.161849	0.151483	-0.161849	0.151483	0.0581943	0.608127	0.0546477	0.630196	0.183821	0.102636
C19orf10	grey	-0.0547629	0.629474	0.0547629	0.629474	0.21284	0.0580237	-0.587539	1.009e-08	-0.116508	0.30339
CSAD	grey	-0.027713	0.807217	0.027713	0.807217	-0.136218	0.228274	0.0716729	0.527527	0.0152564	0.893152
HLX	grey	0.252637	0.0237655	-0.252637	0.0237655	0.321323	0.00365779	-0.364955	0.000873219	-0.00393831	0.972342
APOL3	grey	-0.1611	0.153412	0.1611	0.153412	-0.0769338	0.497586	-0.0205227	0.85661	-0.146613	0.194379
SMAD1	grey	-0.0890467	0.432169	0.0890467	0.432169	-0.331391	0.00267562	0.326991	0.00307131	0.251459	0.0244487
TSEN34	grey	0.0173534	0.87857	-0.0173534	0.87857	0.0144591	0.898705	0.215905	0.0544203	-0.2006	0.0743971
HOXB2	grey	-0.104303	0.357182	0.104303	0.357182	-0.102034	0.367796	0.016352	0.885529	0.0173922	0.878301
C3orf14	grey	-0.0229634	0.839772	0.0229634	0.839772	-0.229958	0.0401673	0.184681	0.10101	0.312578	0.0047594
UPP1	grey	-0.125167	0.268612	0.125167	0.268612	-0.241574	0.0308676	0.0919164	0.41742	-0.163477	0.147356
DNASE1L3	grey	-0.128926	0.254383	0.128926	0.254383	-0.185419	0.09963	0.248511	0.0262316	0.0731395	0.51909
NECAP1	grey	0.253812	0.0231001	-0.253812	0.0231001	-0.148955	0.18727	0.212326	0.0586464	0.230372	0.0397997
GATA2	grey	0.000331566	0.997671	-0.000331566	0.997671	-0.166049	0.141007	0.153744	0.173326	-0.0458573	0.686274
ASAP1	grey	0.146699	0.194113	-0.146699	0.194113	-0.161301	0.15289	0.122455	0.279202	-0.186653	0.0973569
CCL2	grey	0.0511255	0.652438	-0.0511255	0.652438	-0.0469152	0.679427	0.0413809	0.71552	-0.0210144	0.853213
ASAP2	grey	-0.109714	0.332649	0.109714	0.332649	-0.402056	0.000218341	0.688486	1.69362e-12	0.242955	0.0298934
FAIM3	grey	0.0479745	0.672596	-0.0479745	0.672596	0.0070772	0.95032	0.126797	0.262378	-0.145282	0.198504
PEX11B	grey	0.0760256	0.50269	-0.0760256	0.50269	-0.274799	0.0136294	0.282362	0.0111604	0.239361	0.0324841
NLK	grey	-0.0851295	0.452772	0.0851295	0.452772	-0.435123	5.49512e-05	0.452072	2.5584e-05	0.196705	0.0803216
POLR3K	grey	0.0894359	0.430152	-0.0894359	0.430152	0.221713	0.0480958	-0.298458	0.00716539	-0.0861186	0.447519
CMC2	grey	-0.100223	0.376402	0.100223	0.376402	-0.202554	0.0715591	-0.148047	0.190003	0.230498	0.0396887
DNASE1L1	grey	-0.170467	0.130585	0.170467	0.130585	-0.004566	0.967936	0.133131	0.239088	0.128377	0.256431
ARGLU1	grey	-0.0969638	0.392197	0.0969638	0.392197	0.000624368	0.995614	0.0358995	0.751894	0.186253	0.0980894
AMPD3	grey	0.123077	0.276748	-0.123077	0.276748	0.101902	0.368421	-0.326333	0.00313478	0.0955449	0.399194
GSK3B	grey	0.0809407	0.475392	-0.0809407	0.475392	-0.442333	3.98925e-05	0.250111	0.0252506	0.195518	0.0821994
SNCA	grey	0.166329	0.140328	-0.166329	0.140328	0.230292	0.039871	0.465775	1.3378e-05	0.227045	0.0428339
CD79B	grey	0.12564	0.266793	-0.12564	0.266793	0.310846	0.00500953	-0.0911991	0.421079	-0.307642	0.00550337
APOBEC3C	grey	0.0745597	0.510987	-0.0745597	0.510987	-0.243831	0.0292887	0.0301229	0.790819	0.108384	0.338577
MAF	grey	0.0442965	0.696421	-0.0442965	0.696421	-0.263071	0.0183918	0.238989	0.0327625	0.284092	0.0106538
BHLHE40	grey	0.245258	0.0283264	-0.245258	0.0283264	-0.0285951	0.801204	0.124927	0.269539	-0.211018	0.0602567
ARHGAP6	grey	-0.00235289	0.983474	0.00235289	0.983474	-0.334005	0.00246274	0.739667	4.62246e-15	0.297624	0.00733621
HAUS2	grey	-0.128167	0.257216	0.128167	0.257216	0.134018	0.235946	-0.148168	0.189637	0.10897	0.335957
ITGAE	grey	-0.073138	0.519099	0.073138	0.519099	0.0125925	0.911726	-0.194629	0.0836295	0.147964	0.190257
P2RX7	grey	0.114412	0.312234	-0.114412	0.312234	-0.233621	0.0370112	0.16072	0.154396	0.00869269	0.938999
SEC16A	grey	-0.0977479	0.388362	0.0977479	0.388362	-0.326627	0.00310632	-0.0943526	0.405131	-0.0446385	0.694193
TNFAIP3	grey	-0.0587344	0.604797	0.0587344	0.604797	-0.209709	0.0619031	0.145972	0.196359	-0.138694	0.219847
RAB8A	grey	-0.2003	0.0748397	0.2003	0.0748397	-0.158003	0.161575	0.305811	0.00580441	-0.0860066	0.448112
MICB	grey	0.00863536	0.939401	-0.00863536	0.939401	0.0509058	0.653835	-0.105355	0.352326	-0.0147721	0.896524
ANG	grey	-0.0978014	0.388101	0.0978014	0.388101	-0.201044	0.0737447	-0.0224384	0.843388	0.133632	0.23731
ADA	grey	-0.261455	0.0191487	0.261455	0.0191487	-0.183938	0.102413	0.244469	0.0288549	-0.0643609	0.570585
FNBP4	grey	-0.221763	0.0480435	0.221763	0.0480435	-0.217669	0.052431	0.0348091	0.759198	0.0079895	0.943926
LTBP1	grey	0.294601	0.00798593	-0.294601	0.00798593	0.0953898	0.399964	0.590611	8.08864e-09	0.176807	0.116669
UXS1	grey	-0.051812	0.648078	0.051812	0.648078	-0.450543	2.74571e-05	0.55208	1.10496e-07	0.280901	0.0116045
SLC2A5	grey	0.102779	0.364288	-0.102779	0.364288	0.107248	0.343691	-0.481694	6.07757e-06	0.04166	0.713684
CSF2RB	grey	-0.183696	0.102872	0.183696	0.102872	-0.370015	0.000729683	0.228126	0.0418283	0.0793912	0.483911
KLF6	grey	-0.106086	0.348975	0.106086	0.348975	-0.232256	0.0381626	0.0849677	0.453634	0.0329802	0.771495
PLXNC1	grey	-0.0304176	0.78882	0.0304176	0.78882	-0.239279	0.0325453	0.0329682	0.771576	0.170962	0.129457
BLM	grey	0.108882	0.336349	-0.108882	0.336349	-0.0166573	0.883406	-0.165164	0.143168	0.182972	0.10426
MCM2	grey	0.135208	0.231774	-0.135208	0.231774	0.173571	0.123623	-0.437086	5.0399e-05	-0.0374063	0.741837
SNRNP40	grey	-0.201141	0.0736019	0.201141	0.0736019	-0.0443229	0.696249	0.24471	0.0286928	0.0950267	0.401768
ADCY7	grey	0.246954	0.0272172	-0.246954	0.0272172	0.260533	0.0195922	0.137052	0.225411	0.016315	0.885786
SERTAD3	grey	-0.0216506	0.84882	0.0216506	0.84882	-0.0056804	0.960116	0.075672	0.504685	-0.148037	0.190034
KDM7A	grey	0.0822013	0.468521	-0.0822013	0.468521	0.277661	0.0126445	-0.197341	0.0793298	0.119249	0.292077
DENND2D	grey	-0.250845	0.0248115	0.250845	0.0248115	-0.46917	1.13433e-05	0.208391	0.0635978	0.177481	0.11526
ABCC3	grey	-0.0888523	0.433179	0.0888523	0.433179	0.0874361	0.440575	0.311754	0.00487697	-0.337456	0.0022051
TOMM22	grey	-0.147791	0.190779	0.147791	0.190779	0.0152114	0.893465	0.070865	0.532204	-0.144213	0.201862
BST2	grey	-0.184696	0.100981	0.184696	0.100981	-0.118248	0.296178	-0.0555701	0.624424	0.0837145	0.460346
BST1	grey	-0.0510045	0.653207	0.0510045	0.653207	-0.0853216	0.451749	-0.0575715	0.611978	0.0569219	0.616006
GLTP	grey	0.00321766	0.977402	-0.00321766	0.977402	-0.241527	0.030901	0.377242	0.000561756	0.277572	0.0126742
EZR	grey	0.186401	0.0978177	-0.186401	0.0978177	-0.125016	0.269193	-0.0454728	0.688768	0.178243	0.113683
RAP1GAP2	grey	-0.00540751	0.962031	0.00540751	0.962031	-0.0807561	0.476402	0.101887	0.368492	0.061773	0.586208
BRD7	grey	0.163142	0.148198	-0.163142	0.148198	-0.290744	0.00888773	0.25787	0.0209235	0.190896	0.0898494
IL2RB	grey	-0.178481	0.113193	0.178481	0.113193	0.108719	0.337076	-0.0145625	0.897984	0.0390797	0.730719
HMGN1	grey	0.073125	0.519173	-0.073125	0.519173	0.092158	0.416192	-0.169126	0.133685	-0.0124452	0.912754
TPP2	grey	-0.272169	0.0145924	0.272169	0.0145924	-0.379861	0.000510209	0.235754	0.0352713	0.251767	0.0242684
TUBB2A	grey	0.0586291	0.605445	-0.0586291	0.605445	-0.12887	0.254592	0.182637	0.104908	0.110678	0.32839
NOD2	grey	0.148383	0.18899	-0.148383	0.18899	-0.175374	0.119709	0.334872	0.00239559	-0.0741785	0.513155
MYC	grey	-0.131176	0.246119	0.131176	0.246119	-0.299573	0.00694245	0.301991	0.00647994	-0.00988696	0.930638
MAP3K2	grey	0.209419	0.0622724	-0.209419	0.0622724	0.243972	0.0291923	-0.169671	0.132418	0.0124123	0.912984
CARS2	grey	-0.211878	0.0591936	0.211878	0.0591936	0.00795636	0.944158	-0.134806	0.233177	-0.241272	0.0310835
PGM1	grey	-0.0490564	0.665648	0.0490564	0.665648	-0.303025	0.0062905	0.172663	0.125629	0.192996	0.0863071
TLR8	grey	-0.0379672	0.738104	0.0379672	0.738104	-0.263627	0.0181371	0.0268516	0.813098	0.109973	0.331499
HIST1H2BD	grey	-0.177888	0.114415	0.177888	0.114415	-0.324739	0.00329347	0.56302	5.43987e-08	0.261976	0.0189015
ASGR1	grey	-0.0132011	0.907478	0.0132011	0.907478	-0.00148764	0.989551	-0.074651	0.510468	-0.113008	0.318248
P2RX5	grey	-0.234209	0.0365249	0.234209	0.0365249	0.0265589	0.815099	-0.279433	0.0120661	-0.203223	0.0706079
TBXAS1	grey	-0.282363	0.0111601	0.282363	0.0111601	-0.207922	0.064209	0.0500277	0.659434	-0.126004	0.2654
TLR4	grey	-0.00752077	0.947211	0.00752077	0.947211	-0.0407525	0.71966	0.0277496	0.806967	0.0218529	0.847425
SNHG17	grey	0.0803358	0.478708	-0.0803358	0.478708	0.153489	0.174049	-0.0368745	0.745382	-0.333458	0.00250603
ABAT	grey	-0.0357058	0.75319	0.0357058	0.75319	-0.300411	0.00677888	0.332124	0.00261429	0.306076	0.00575996
PLA2G4C	grey	0.164627	0.14449	-0.164627	0.14449	-0.127265	0.260608	0.14038	0.214238	0.132589	0.241022
TMEM158	grey	-0.016807	0.882366	0.016807	0.882366	-0.175199	0.120086	0.544467	1.78279e-07	-0.0691327	0.5423
TLR5	grey	-0.0741124	0.513532	0.0741124	0.513532	-0.22166	0.0481503	0.467075	1.25617e-05	0.0215032	0.849838
IER5	grey	-0.0389667	0.731468	0.0389667	0.731468	-0.200551	0.0744687	0.492282	3.51676e-06	0.238555	0.0330902
IL1R2	grey	-0.42459	8.66193e-05	0.42459	8.66193e-05	-0.127997	0.257853	0.113875	0.314525	-0.0928598	0.412636
ATG7	grey	0.110363	0.329778	-0.110363	0.329778	-0.247255	0.0270243	0.0412506	0.716377	0.174068	0.122535
CTSO	grey	-0.251031	0.0247007	0.251031	0.0247007	-0.450792	2.71434e-05	0.350782	0.00142212	0.0254068	0.822987
SNAP29	grey	-0.111008	0.32694	0.111008	0.32694	0.0208007	0.854689	-0.0381641	0.736795	-0.194623	0.083639
CDK2AP1	grey	0.113807	0.314813	-0.113807	0.314813	0.00114863	0.991932	0.474879	8.56104e-06	-0.138624	0.220085
MCL1	grey	0.276619	0.0129958	-0.276619	0.0129958	0.0660798	0.560317	-0.0577487	0.610881	0.169022	0.133927
SP140L	grey	-0.114367	0.312425	0.114367	0.312425	-0.198637	0.0773377	0.0601081	0.596361	0.170649	0.130169
ICAM2	grey	-0.170635	0.130202	0.170635	0.130202	-0.281223	0.0115053	0.341943	0.00190633	-0.177289	0.11566
STOM	grey	0.159092	0.158668	-0.159092	0.158668	-0.227777	0.0421505	0.264309	0.0178294	0.279698	0.0119815
PRKX	grey	-0.0799023	0.481092	0.0799023	0.481092	-0.384259	0.000433261	0.328769	0.00290554	0.159323	0.158057
LTB	grey	-0.00231816	0.983718	0.00231816	0.983718	-0.0323488	0.775754	0.207601	0.0646309	0.0854119	0.451268
HIST1H2BE	grey	-0.260359	0.0196768	0.260359	0.0196768	-0.292532	0.00845907	0.541194	2.18206e-07	0.217279	0.0528663
HCP5	grey	0.0298438	0.792714	-0.0298438	0.792714	-0.171364	0.128543	0.0273048	0.810002	-0.0745565	0.511004
QDPR	grey	-0.0277378	0.807048	0.0277378	0.807048	-0.12726	0.260625	0.201614	0.072913	0.22263	0.0471542
KCNJ15	grey	0.0791138	0.485444	-0.0791138	0.485444	-0.10199	0.368004	-0.0437154	0.700213	0.273095	0.014247
ANKRD10-IT1	grey	-0.172917	0.125064	0.172917	0.125064	0.174126	0.122407	-0.336645	0.00226334	0.198765	0.0771428
NAP1L1	grey	0.0218134	0.847697	-0.0218134	0.847697	-0.141903	0.209258	0.616778	1.11651e-09	0.210176	0.061311
MGST3	grey	0.022869	0.840422	-0.022869	0.840422	0.0470583	0.678503	-0.211838	0.0592426	-0.0287377	0.800234
ASRGL1	grey	-0.195409	0.0823738	0.195409	0.0823738	-0.257791	0.0209641	0.107874	0.340867	0.122315	0.279756
OSTF1	grey	-0.318184	0.0040238	0.318184	0.0040238	-0.160915	0.153889	0.157023	0.164227	0.00750854	0.947296
INSIG1	grey	0.0677868	0.550208	-0.0677868	0.550208	-0.20597	0.0668079	0.372922	0.000657306	0.309799	0.00516638
FLT3	grey	-0.375676	0.000594824	0.375676	0.000594824	-0.202394	0.0717881	0.170375	0.130797	0.119178	0.292369
CHP1	grey	-0.0295733	0.794551	0.0295733	0.794551	-0.105265	0.352742	0.369305	0.000748431	0.0227402	0.841309
GK	grey	-0.0550991	0.627369	0.0550991	0.627369	-0.23381	0.0368541	0.124425	0.27148	0.238825	0.0328863
B4GALT5	grey	0.274471	0.0137466	-0.274471	0.0137466	0.404896	0.000195023	-0.468018	1.19986e-05	-0.316951	0.00417625
NAGK	grey	0.004364	0.969354	-0.004364	0.969354	0.0726063	0.52215	-0.182979	0.104246	-0.0929978	0.411939
IGFLR1	grey	-0.124109	0.272709	0.124109	0.272709	0.16708	0.13852	-0.0501144	0.65888	-0.208842	0.0630132
CHST7	grey	0.0157364	0.889811	-0.0157364	0.889811	-0.135346	0.231292	0.344452	0.00175568	-0.225978	0.0438467
FCGR2C	grey	-0.343265	0.00182556	0.343265	0.00182556	-0.0180653	0.873629	-0.0843246	0.457071	0.0696292	0.539396
CCR5	grey	-0.149186	0.186581	0.149186	0.186581	-0.0869541	0.443109	0.0514948	0.650091	0.305558	0.00584716
CDC42	grey	0.178047	0.114087	-0.178047	0.114087	0.0465077	0.682061	0.0545385	0.630881	0.189066	0.0930298
CX3CR1	grey	0.211865	0.0592102	-0.211865	0.0592102	0.0660882	0.560267	0.071975	0.525783	0.266885	0.0167067
ADAP2	grey	0.0710944	0.530873	-0.0710944	0.530873	0.0102785	0.927898	0.0050932	0.964236	0.138857	0.219299
BCL6	grey	0.0988766	0.38288	-0.0988766	0.38288	0.102958	0.363453	-0.263363	0.0182577	-0.214628	0.0558996
MICA	grey	-0.0933176	0.410326	0.0933176	0.410326	0.0726655	0.52181	0.00888933	0.937622	-0.20379	0.0698098
CHPT1	grey	-0.168333	0.135545	0.168333	0.135545	-0.385718	0.000410173	0.486974	4.63722e-06	0.0310089	0.784813
HIPK3	grey	0.106605	0.346613	-0.106605	0.346613	-0.0461598	0.684313	-0.0332445	0.769714	0.0728115	0.520971
HEATR3	grey	0.0746487	0.510481	-0.0746487	0.510481	-0.119827	0.289728	0.15418	0.172093	0.284084	0.010656
CD247	grey	-0.110539	0.329001	0.110539	0.329001	-0.160622	0.154652	0.238997	0.0327565	0.2173	0.0528421
GOLGA8A	grey	-0.147226	0.192501	0.147226	0.192501	0.070298	0.535498	-0.104157	0.35786	0.0851144	0.452852
FCGR2A	grey	-0.461585	1.63594e-05	0.461585	1.63594e-05	-0.354533	0.00125259	0.234306	0.0364447	0.248569	0.0261957
M6PR	grey	-0.108678	0.337258	0.108678	0.337258	-0.149345	0.186106	0.14029	0.214533	-0.0818849	0.470241
LONRF1	grey	0.286992	0.00984929	-0.286992	0.00984929	0.113022	0.318185	-0.165954	0.141236	0.121917	0.281337
RAB20	grey	-0.312809	0.00472686	0.312809	0.00472686	0.0491669	0.66494	-0.111259	0.325842	-0.173471	0.123841
NME1	grey	-0.189972	0.0914443	0.189972	0.0914443	-0.0708891	0.532063	-0.207503	0.0647607	0.152478	0.176936
CCR7	grey	0.231041	0.0392121	-0.231041	0.0392121	0.0558467	0.622698	0.153475	0.174088	0.126828	0.26226
HK2	grey	-0.115761	0.306524	0.115761	0.306524	-0.108454	0.338262	-0.026854	0.813082	0.0816771	0.471371
POLR1D	grey	0.0165478	0.884168	-0.0165478	0.884168	-0.142163	0.208415	0.241129	0.0311865	0.119904	0.289417
MYOF	grey	0.0926634	0.413629	-0.0926634	0.413629	-0.196325	0.0809196	0.0489148	0.666556	0.181611	0.106906
RAB11FIP1	grey	0.420024	0.00010502	-0.420024	0.00010502	0.0925507	0.4142	0.141041	0.212067	0.0867059	0.444416
TAPBPL	grey	-0.126904	0.261971	0.126904	0.261971	-0.114378	0.312377	-0.0177468	0.875839	-0.152878	0.175788
CYP27A1	grey	-0.026363	0.81644	0.026363	0.81644	0.115689	0.306824	0.121109	0.284561	-0.170408	0.130721
IMPDH2	grey	-0.0966793	0.393594	0.0966793	0.393594	-0.307004	0.00560666	0.18179	0.106557	-0.103357	0.361585
UBE2L6	grey	-0.0606223	0.593217	0.0606223	0.593217	-0.114861	0.310323	-0.121974	0.281109	-0.0667212	0.556508
ITGB3	grey	0.213358	0.0574012	-0.213358	0.0574012	-0.0495804	0.662292	0.674285	7.06954e-12	0.0607481	0.592449
CAPN3	grey	0.0271844	0.810825	-0.0271844	0.810825	-0.0376957	0.73991	-0.262657	0.0185833	0.013829	0.903097
PRKCB	grey	-0.187361	0.096072	0.187361	0.096072	-0.112821	0.319053	0.256433	0.0216734	-0.230432	0.039747
DPEP2	grey	-0.277552	0.0126808	0.277552	0.0126808	0.0015782	0.988915	0.303165	0.00626523	-0.208617	0.063304
XIST	grey	-0.0651981	0.565573	0.0651981	0.565573	0.00500711	0.96484	-0.135963	0.229153	0.00857879	0.939797
KCNN4	grey	-0.0418492	0.71244	0.0418492	0.71244	0.0301411	0.790696	0.0211748	0.852105	-0.308529	0.00536258
DNM3	grey	-0.0565473	0.618334	0.0565473	0.618334	-0.344478	0.00175415	0.698293	6.0155e-13	0.275248	0.0134707
ID2	grey	0.0223765	0.843815	-0.0223765	0.843815	0.0360065	0.751178	0.176324	0.117688	-0.163506	0.147283
ALAS1	grey	0.266429	0.0169009	-0.266429	0.0169009	-0.0666729	0.556795	-0.190138	0.091157	-0.199655	0.0758011
PPIB	grey	-0.107801	0.341195	0.107801	0.341195	-0.0154531	0.891782	-0.152	0.178312	0.163276	0.147861
GNAZ	grey	0.0299441	0.792033	-0.0299441	0.792033	0.112903	0.318699	0.434414	5.66864e-05	-0.0982325	0.386003
BEX4	grey	0.0509241	0.653719	-0.0509241	0.653719	-0.225768	0.0440482	0.408341	0.000169822	0.276783	0.0129399
MAX	grey	0.217755	0.0523357	-0.217755	0.0523357	0.370655	0.000713152	0.0198197	0.861472	-0.113711	0.315224
TRANK1	grey	0.0393383	0.729006	-0.0393383	0.729006	-0.0259237	0.819446	-0.0475539	0.675306	-0.185523	0.0994362
PRR11	grey	0.0654233	0.564228	-0.0654233	0.564228	0.187544	0.0957405	-0.196127	0.0812316	0.226801	0.0430637
MMRN1	grey	0.148438	0.188822	-0.148438	0.188822	-0.114339	0.312543	0.59672	5.17591e-09	0.3015	0.00657165
TNFAIP6	grey	0.0615165	0.587767	-0.0615165	0.587767	-0.0710075	0.531377	-0.0416725	0.713601	0.0749972	0.508503
FPR1	grey	0.152441	0.177041	-0.152441	0.177041	0.207173	0.0651961	-0.156185	0.166516	-0.0612783	0.589217
ICAM4	grey	-0.126612	0.26308	0.126612	0.26308	-0.296501	0.00757198	0.318123	0.00403127	0.0410595	0.717636
YWHAH	grey	-0.0490279	0.665831	0.0490279	0.665831	-0.187764	0.095346	0.469341	1.12487e-05	-0.190393	0.0907147
NCK2	grey	-0.0654194	0.564252	0.0654194	0.564252	-0.313931	0.00457171	0.733372	1.02739e-14	0.232079	0.0383134
SH3BP5	grey	-0.0408678	0.7189	0.0408678	0.7189	0.0144011	0.899109	-0.00809438	0.943191	0.0669898	0.554917
SLC25A20	grey	-0.279555	0.012027	0.279555	0.012027	-0.00659976	0.953668	0.156031	0.16694	0.0721433	0.524813
CCNL1	grey	-0.239337	0.0325018	0.239337	0.0325018	-0.056559	0.618261	-0.331224	0.00268974	0.1142	0.313134
EMR3	grey	-0.206274	0.0663977	0.206274	0.0663977	-0.225413	0.0443914	0.145066	0.199181	0.261552	0.0191024
TIAM1	grey	-0.0480002	0.672431	0.0480002	0.672431	-0.0738344	0.515117	0.188093	0.0947557	0.00894999	0.937197
CTSL	grey	0.0118169	0.917143	-0.0118169	0.917143	0.000716212	0.994969	0.159427	0.157783	0.134247	0.235138
ECRP	grey	0.0876496	0.439455	-0.0876496	0.439455	0.0116077	0.918605	-0.405018	0.000194075	0.040562	0.720916
HDAC4	grey	0.301424	0.0065859	-0.301424	0.0065859	0.00586147	0.958846	-0.112148	0.321966	0.22194	0.0478608
SELL	grey	0.142369	0.207751	-0.142369	0.207751	0.150976	0.18129	-0.160557	0.154821	0.0148039	0.896303
S100A12	grey	0.242841	0.0299728	-0.242841	0.0299728	0.168603	0.134909	-0.250042	0.0252926	0.0333874	0.768752
PSTPIP2	grey	0.00833765	0.941486	-0.00833765	0.941486	-0.411023	0.000152316	0.275057	0.0135379	0.256189	0.0218029
TPM1	grey	0.201549	0.0730075	-0.201549	0.0730075	-0.133922	0.236286	0.693167	1.03863e-12	0.233016	0.0375179
CHIT1	grey	-0.0231613	0.83841	0.0231613	0.83841	0.0758164	0.50387	-0.343853	0.00179065	-0.248418	0.0262901
IGF2R	grey	-0.0948792	0.402502	0.0948792	0.402502	-0.140339	0.214374	-0.0190106	0.867075	-0.0557989	0.622996
RPN1	grey	-0.0612037	0.589671	0.0612037	0.589671	0.0177446	0.875854	-0.00553728	0.96112	0.151494	0.17978
TPST2	grey	0.27584	0.0132636	-0.27584	0.0132636	-0.0215534	0.849491	0.414279	0.000133311	-0.105082	0.353584
ENDOD1	grey	0.0628858	0.579466	-0.0628858	0.579466	-0.316709	0.00420687	0.747859	1.57893e-15	0.291496	0.00870517
USP32P2	grey	0.211067	0.0601946	-0.211067	0.0601946	0.0362746	0.749386	-0.0344594	0.761544	0.18352	0.103209
EIF2AK2	grey	0.00283907	0.98006	-0.00283907	0.98006	-0.366599	0.00082399	0.201828	0.0726028	0.274198	0.0138445
PTGS1	grey	-0.00449029	0.968467	0.00449029	0.968467	-0.216455	0.0537938	0.775979	2.82144e-17	-0.0929152	0.412356
GFI1B	grey	0.0695644	0.539775	-0.0695644	0.539775	-0.163123	0.148245	0.568004	3.90515e-08	-0.199128	0.0765934
HNRNPH1	grey	-0.0773292	0.495372	0.0773292	0.495372	0.0613479	0.588793	0.241373	0.0310109	0.0779619	0.49184
PPA1	grey	-0.118351	0.295754	0.118351	0.295754	-0.268246	0.0161383	-0.190915	0.0898165	0.298132	0.00723171
UBE2E3	grey	0.229145	0.0408977	-0.229145	0.0408977	-0.0270481	0.811756	0.537152	2.79227e-07	0.0951317	0.401246
ZNF266	grey	-0.0525476	0.64342	0.0525476	0.64342	-0.279886	0.0119219	0.209035	0.0627651	0.0956149	0.398848
HLA-DPA1	grey	-0.0394115	0.728521	0.0394115	0.728521	0.0247526	0.827474	0.148257	0.189369	-0.098886	0.382835
RP11-403P17.4	grey	0.0636361	0.574941	-0.0636361	0.574941	0.169594	0.132598	-0.198729	0.0771975	0.219948	0.04995
GCH1	grey	0.0092447	0.935134	-0.0092447	0.935134	-0.206406	0.0662201	0.185206	0.100026	0.157883	0.161898
ATP1B1	grey	0.169059	0.13384	-0.169059	0.13384	-0.0695095	0.540095	0.201116	0.0736394	0.274227	0.0138339
IL13RA1	grey	-0.122317	0.27975	0.122317	0.27975	-0.231759	0.0385884	0.188692	0.0936905	0.281019	0.011568
ZBTB16	grey	-0.309317	0.00524005	0.309317	0.00524005	-0.201772	0.0726839	0.218645	0.0513562	-0.120919	0.285322
SGK1	grey	0.164467	0.144887	-0.164467	0.144887	0.197113	0.0796847	-0.266983	0.016665	-0.0534934	0.63745
HAL	grey	-0.261411	0.0191697	0.261411	0.0191697	-0.310463	0.00506647	0.272038	0.0146419	0.279498	0.0120452
PARP12	grey	-0.117047	0.301145	0.117047	0.301145	-0.157235	0.163649	0.047057	0.678511	-0.221857	0.0479467
TNNT1	grey	0.0663334	0.55881	-0.0663334	0.55881	-0.0565482	0.618328	0.00957817	0.932799	-0.269034	0.0158167
NRG1	grey	0.183846	0.102588	-0.183846	0.102588	0.147191	0.192608	0.0705385	0.534099	0.0865013	0.445496
FPR3	grey	-0.175749	0.118908	0.175749	0.118908	-0.357995	0.00111262	0.0425533	0.707818	0.102838	0.364015
PLSCR1	grey	0.207456	0.0648219	-0.207456	0.0648219	0.0244136	0.829801	-0.0892618	0.431054	0.270631	0.0151824
AP2B1	grey	0.326951	0.00307518	-0.326951	0.00307518	0.212619	0.0582904	-0.0996053	0.379366	-0.0619816	0.584942
MARCKS	grey	0.306589	0.0056748	-0.306589	0.0056748	0.211601	0.0595341	-0.0583443	0.607202	-0.158279	0.160836
NID1	grey	0.137478	0.223959	-0.137478	0.223959	-0.144502	0.200951	0.195029	0.0829834	0.0520156	0.646788
WARS	grey	-0.130712	0.247809	0.130712	0.247809	-0.260984	0.0193741	0.0740811	0.51371	-0.148613	0.188298
TUBA4A	grey	0.03098	0.785009	-0.03098	0.785009	-0.123548	0.274901	0.599216	4.30129e-09	-0.0889238	0.432807
BCL2L13	grey	0.124733	0.270287	-0.124733	0.270287	-0.143849	0.203016	0.0578076	0.610517	-0.0244692	0.829419
TUBB6	grey	-0.00398663	0.972003	0.00398663	0.972003	-0.0428833	0.705656	0.165577	0.142157	-0.00458993	0.967768
VSIG4	grey	-0.359814	0.00104488	0.359814	0.00104488	-0.193746	0.0850695	0.0125649	0.911918	-0.0202977	0.858166
BAX	grey	0.216527	0.053712	-0.216527	0.053712	0.234764	0.03607	-0.260828	0.0194494	-0.0728929	0.520504
SET	grey	-0.276679	0.0129751	0.276679	0.0129751	-0.398141	0.000254712	0.393705	0.000302597	0.144017	0.202483
UTRN	grey	-0.114137	0.313406	0.114137	0.313406	-0.00402575	0.971728	-0.271973	0.0146667	0.0288135	0.799718
HLA-DPB1	grey	-0.257044	0.0213516	0.257044	0.0213516	-0.197764	0.0786745	0.0991224	0.381693	0.104479	0.356366
CD27	grey	0.0647891	0.568019	-0.0647891	0.568019	0.266663	0.0168008	-0.421069	0.000100515	-0.102781	0.364279
FABP5	grey	0.28218	0.0112149	-0.28218	0.0112149	0.198789	0.077106	-0.390611	0.000340757	-0.103387	0.361444
JAM3	grey	0.0763749	0.500724	-0.0763749	0.500724	-0.0252635	0.823969	0.491999	3.56949e-06	0.166817	0.139152
SLC20A1	grey	0.0173214	0.878792	-0.0173214	0.878792	-0.438042	4.83108e-05	0.342508	0.00187141	0.302269	0.0064286
CHST2	grey	0.173144	0.124564	-0.173144	0.124564	0.151365	0.180153	0.082619	0.466256	-0.160416	0.155187
EHD3	grey	0.130408	0.248918	-0.130408	0.248918	-0.271182	0.0149688	0.576157	2.24393e-08	0.263744	0.0180842
BCL2A1	grey	0.153758	0.173286	-0.153758	0.173286	-0.0672503	0.553375	0.0236108	0.835317	0.18684	0.0970164
CLIC3	grey	-0.146925	0.193422	0.146925	0.193422	-0.104421	0.356635	0.36878	0.00076258	-0.0724872	0.522834
PDIA3	grey	-0.0826134	0.466287	0.0826134	0.466287	-0.241776	0.030723	0.245426	0.0282148	0.244999	0.028499
SIGLEC5	grey	-0.0269479	0.812441	0.0269479	0.812441	-0.0126397	0.911396	-0.299822	0.00689356	-0.0670692	0.554447
CUL1	grey	-0.186036	0.0984884	0.186036	0.0984884	-0.279041	0.0121919	-0.229227	0.0408229	0.00294629	0.979307
SDF2L1	grey	0.0123112	0.913689	-0.0123112	0.913689	-0.0721182	0.524958	-0.460241	1.74406e-05	0.024528	0.829015
SERPINB10	grey	0.107685	0.34172	-0.107685	0.34172	0.0369972	0.744563	-0.370546	0.000715944	0.0461684	0.684257
NOTCH2NL	grey	-0.0572078	0.614232	0.0572078	0.614232	0.135105	0.232131	-0.0816809	0.471351	0.0487487	0.667621
PSMB9	grey	-0.026583	0.814935	0.026583	0.814935	-0.102032	0.367807	-0.0926338	0.413779	0.157618	0.162614
XYLT1	grey	-0.126857	0.262152	0.126857	0.262152	-0.219317	0.050627	0.086265	0.446744	0.206669	0.0658671
RP4-781L3.1	grey	0.0360897	0.750622	-0.0360897	0.750622	0.301762	0.00652242	-0.211527	0.0596254	-0.364553	0.00088566
CBR1	grey	-0.338633	0.00212291	0.338633	0.00212291	-0.165187	0.143112	-0.199411	0.0761668	0.0595977	0.599489
ZNF160	grey	0.0721964	0.524508	-0.0721964	0.524508	0.349219	0.00149867	-0.206075	0.0666653	0.0563315	0.619676
FSTL1	grey	-0.123817	0.273848	0.123817	0.273848	-0.326225	0.00314535	0.616605	1.13187e-09	0.248496	0.0262414
MLH3	grey	-0.280744	0.0116531	0.280744	0.0116531	-0.450372	2.76736e-05	0.654312	4.63979e-11	0.28021	0.0118198
CD2	grey	-0.195484	0.0822544	0.195484	0.0822544	-0.260286	0.0197125	0.176272	0.117797	0.260464	0.0196255
GOLM1	grey	-0.0875714	0.439865	0.0875714	0.439865	-0.452698	2.48531e-05	0.316892	0.00418371	0.30169	0.00653597
HOPX	grey	-0.17996	0.110188	0.17996	0.110188	-0.200963	0.073863	0.188335	0.0943235	0.22448	0.0453019
COQ2	grey	-0.0356192	0.753769	0.0356192	0.753769	-0.181173	0.10777	0.239042	0.0327228	0.137301	0.224562
ADI1	grey	0.0976848	0.38867	-0.0976848	0.38867	-0.00740086	0.948051	0.0898718	0.427899	0.219777	0.0501327
GZMH	grey	-0.0683729	0.546757	0.0683729	0.546757	-0.022546	0.842647	0.140316	0.21445	0.158954	0.159035
GNA13	grey	0.0502058	0.658297	-0.0502058	0.658297	-0.314585	0.00448334	0.105145	0.353292	0.107278	0.343557
TPBG	grey	0.165683	0.141898	-0.165683	0.141898	0.00474742	0.966663	0.153599	0.173735	0.122441	0.279259
ACP5	grey	-0.1207	0.286203	0.1207	0.286203	0.131262	0.245807	-0.0259203	0.81947	-0.131712	0.244176
MX2	grey	-0.00553052	0.961168	0.00553052	0.961168	0.00253401	0.982202	-0.0950086	0.401859	-0.215845	0.0544895
SAR1A	grey	-0.0357655	0.75279	0.0357655	0.75279	-0.307501	0.00552606	-0.0104291	0.926845	0.310824	0.00501291
TGIF1	grey	0.0204056	0.85742	-0.0204056	0.85742	-0.277562	0.0126775	0.233431	0.0371699	0.13877	0.219593
IL3RA	grey	-0.00632335	0.955606	0.00632335	0.955606	0.0870036	0.442848	0.10429	0.357245	0.285405	0.0102826
CYP4F3	grey	0.0843653	0.456854	-0.0843653	0.456854	0.0366032	0.747192	-0.31775	0.00407698	0.114458	0.312034
EGR3	grey	0.289401	0.00922187	-0.289401	0.00922187	0.18808	0.0947792	-0.105375	0.352237	0.0441012	0.697695
KLF11	grey	-0.0207949	0.854729	0.0207949	0.854729	-0.153821	0.173106	0.420867	0.000101374	-0.00286138	0.979903
SLC2A3	grey	0.389899	0.000350138	-0.389899	0.000350138	0.0592682	0.601512	0.0251161	0.82498	0.270307	0.0153096
TCF7L2	grey	0.0594222	0.600566	-0.0594222	0.600566	-0.16995	0.131774	0.262936	0.018454	0.140823	0.212781
PLAC8	grey	0.00336326	0.976379	-0.00336326	0.976379	0.0396604	0.726873	-0.129944	0.250621	0.165916	0.14133
LGALS3BP	grey	-0.213391	0.0573624	0.213391	0.0573624	-0.0645511	0.569444	-0.190271	0.0909259	-0.262118	0.0188348
FGD2	grey	-0.0392576	0.72954	0.0392576	0.72954	-0.067112	0.554193	0.14872	0.187976	0.098337	0.385495
F5	grey	0.232148	0.0382545	-0.232148	0.0382545	0.0577641	0.610786	-0.131007	0.246732	0.121454	0.28318
ZNF185	grey	-0.288667	0.00940933	0.288667	0.00940933	-0.314837	0.00444973	0.413897	0.000135421	0.0484963	0.669242
RTN1	grey	0.0899967	0.427254	-0.0899967	0.427254	-0.0637009	0.574551	0.331205	0.00269135	0.0859329	0.448503
RHOBTB1	grey	0.124653	0.2706	-0.124653	0.2706	-0.345704	0.00168456	0.658092	3.28515e-11	0.32556	0.00321079
GP1BA	grey	0.0199397	0.860642	-0.0199397	0.860642	-0.153933	0.172791	0.608731	2.09264e-09	-0.0530942	0.639967
PTGER2	grey	0.308783	0.00532285	-0.308783	0.00532285	-0.0397542	0.726252	-0.165249	0.142959	0.241758	0.0307358
TAP1	grey	-0.0689603	0.543309	0.0689603	0.543309	-0.198634	0.0773424	-0.156322	0.166141	-0.0489866	0.666096
VASH1	grey	-0.0576054	0.611768	0.0576054	0.611768	0.0650776	0.566293	0.0284837	0.801963	-0.238561	0.0330853
STEAP4	grey	0.108845	0.336514	-0.108845	0.336514	-0.0774975	0.494431	0.0477047	0.674334	0.253572	0.023235
IFITM2	grey	0.0024815	0.982571	-0.0024815	0.982571	0.127132	0.26111	-0.0869988	0.442873	-0.353564	0.00129455
AMFR	grey	0.0554542	0.625148	-0.0554542	0.625148	0.0491888	0.664799	0.0540582	0.633896	-0.171461	0.128324
MMP9	grey	0.209784	0.0618079	-0.209784	0.0618079	0.206147	0.066569	-0.298243	0.00720904	-0.227027	0.0428507
PSPH	grey	0.129584	0.251949	-0.129584	0.251949	-0.118227	0.296264	0.171508	0.128217	0.0827861	0.465352
TRIB1	grey	0.166506	0.139902	-0.166506	0.139902	0.0271971	0.810738	-0.253445	0.0233065	0.0353296	0.755708
ATIC	grey	-0.198155	0.0780732	0.198155	0.0780732	-0.19859	0.0774089	0.187505	0.0958111	0.0384757	0.734726
PAM	grey	-0.0388085	0.732517	0.0388085	0.732517	-0.221992	0.047808	0.0589022	0.603763	0.279564	0.0120243
CST7	grey	0.0890831	0.43198	-0.0890831	0.43198	0.126019	0.265342	-0.313251	0.00466524	-0.187962	0.0949908
CCR1	grey	0.280582	0.0117033	-0.280582	0.0117033	0.106436	0.347381	0.0934581	0.409618	-0.167713	0.13701
AQP9	grey	-0.00238814	0.983226	0.00238814	0.983226	-0.12623	0.264535	0.0863442	0.446325	0.0832395	0.462903
DNAJC15	grey	0.0971693	0.39119	-0.0971693	0.39119	-0.107442	0.342816	-0.120033	0.288895	0.303112	0.00627485
MS4A2	grey	-0.144261	0.20171	0.144261	0.20171	-0.389764	0.000351937	0.276785	0.0129392	0.267753	0.0163423
CD55	grey	0.0458401	0.686385	-0.0458401	0.686385	-0.111956	0.3228	0.147037	0.193079	0.268727	0.0159414
TNFSF4	grey	-0.037942	0.738272	0.037942	0.738272	-0.356331	0.00117803	0.729419	1.67706e-14	0.270697	0.0151568
NR4A2	grey	0.253388	0.0233384	-0.253388	0.0233384	0.0211733	0.852116	-0.138472	0.220593	0.105547	0.351445
DUSP5	grey	-0.00814528	0.942834	0.00814528	0.942834	-0.0333844	0.768772	0.222619	0.0471653	-0.102368	0.366221
SMA4	grey	0.20881	0.0630543	-0.20881	0.0630543	0.0716681	0.527555	-0.0195803	0.863129	0.316124	0.00428138
EPB41L3	grey	0.0692621	0.541542	-0.0692621	0.541542	-0.0722188	0.524379	-0.0566398	0.617759	0.00384089	0.973026
SLAMF7	grey	0.0419786	0.71159	-0.0419786	0.71159	0.032777	0.772865	-0.29122	0.00877172	0.00832131	0.941601
CD83	grey	0.223236	0.0465405	-0.223236	0.0465405	0.21518	0.0552563	-0.13204	0.242993	-0.0376159	0.740441
IL7R	grey	-0.0245887	0.828598	0.0245887	0.828598	-0.162638	0.149471	0.270114	0.0153854	0.288022	0.00957672
CXCL5	grey	0.100395	0.375579	-0.100395	0.375579	-0.197407	0.0792273	0.609666	1.94709e-09	0.224503	0.0452793
NAIP	grey	0.0179141	0.874678	-0.0179141	0.874678	0.00138464	0.990274	-0.216	0.0543117	0.0184262	0.871126
SSR3	grey	0.0350173	0.757801	-0.0350173	0.757801	-0.263923	0.0180033	0.317906	0.00405782	0.315424	0.0043723
H1F0	grey	0.143266	0.204872	-0.143266	0.204872	-0.108021	0.340204	0.241644	0.0308169	0.0780043	0.491604
RUFY2	grey	-0.285634	0.0102191	0.285634	0.0102191	-0.221107	0.0487254	0.1262	0.26465	0.276198	0.0131399
TCL1A	grey	-0.221266	0.0485598	0.221266	0.0485598	-0.0470791	0.678368	0.330902	0.00271717	-0.116052	0.305299
GRAP2	grey	0.0140761	0.901375	-0.0140761	0.901375	-0.124964	0.269396	0.710219	1.61321e-13	-0.00960739	0.932595
CHI3L1	grey	0.152464	0.176976	-0.152464	0.176976	0.326668	0.00310235	-0.425571	8.30753e-05	-0.209896	0.0616658
ZNF83	grey	0.0962056	0.395927	-0.0962056	0.395927	-0.179499	0.111117	0.125778	0.266264	0.315352	0.00438167
TREM1	grey	0.00811369	0.943056	-0.00811369	0.943056	-0.00906761	0.936374	-0.131363	0.24544	-0.0610163	0.590813
MGLL	grey	-0.057744	0.61091	0.057744	0.61091	-0.196517	0.0806162	0.520676	7.38495e-07	-0.0607258	0.592585
C1QA	grey	0.0463701	0.682952	-0.0463701	0.682952	0.0338334	0.765751	0.0148446	0.896019	-0.211084	0.0601747
ZNF91	grey	-0.350717	0.00142522	0.350717	0.00142522	-0.458934	1.85556e-05	0.332894	0.0025513	0.301562	0.00656001
SELP	grey	-0.0633094	0.57691	0.0633094	0.57691	-0.293207	0.00830198	0.665078	1.71303e-11	0.249329	0.0257262
IGKC	grey	-0.0462485	0.683738	0.0462485	0.683738	0.0778447	0.492493	-0.3677	0.000792446	-0.054863	0.628847
PNMA1	grey	0.113202	0.317409	-0.113202	0.317409	-0.241455	0.0309524	0.721767	4.22831e-14	0.070701	0.533155
HIST1H2BH	grey	-0.150161	0.183686	0.150161	0.183686	-0.396651	0.000269961	0.658534	3.15424e-11	0.283742	0.0107546
NMRK1	grey	-0.0426549	0.707152	0.0426549	0.707152	-0.225891	0.0439301	0.141653	0.21007	0.300052	0.00684854
LILRA5	grey	-0.246771	0.0273355	0.246771	0.0273355	-0.0147385	0.896759	0.0445245	0.694935	-0.194306	0.0841545
SRSF6	grey	-0.0770803	0.496765	0.0770803	0.496765	-0.394913	0.000288798	0.116957	0.301519	0.103034	0.363097
H2BFS	grey	-0.165762	0.141705	0.165762	0.141705	-0.260864	0.0194318	0.615491	1.23601e-09	0.240806	0.0314204
CYBRD1	grey	0.122312	0.27977	-0.122312	0.27977	-0.112432	0.320735	0.175339	0.119786	0.0940042	0.406875
HMBOX1	grey	-0.14852	0.188577	0.14852	0.188577	-0.0960021	0.396932	-0.128161	0.257236	0.134291	0.234983
MCUR1	grey	0.0273029	0.810015	-0.0273029	0.810015	-0.323702	0.00340039	0.434684	5.60191e-05	0.205662	0.0672251
LILRA4	grey	-0.179372	0.111375	0.179372	0.111375	0.32679	0.0030906	0.136156	0.228485	-0.17349	0.123802
TRBC1	grey	0.0512667	0.65154	-0.0512667	0.65154	0.0365933	0.747258	0.161194	0.153168	0.110317	0.32998
CD180	grey	0.290914	0.0088462	-0.290914	0.0088462	0.254599	0.0226637	-0.134998	0.232505	-0.0372043	0.743183
OAS1	grey	-0.0243618	0.830156	0.0243618	0.830156	-0.1289	0.254481	0.220696	0.049157	0.123294	0.275897
MARCO	grey	-0.0763116	0.50108	0.0763116	0.50108	-0.122376	0.279517	0.0600594	0.596659	-0.00581916	0.959143
ITM2C	grey	0.132989	0.239596	-0.132989	0.239596	0.458562	1.8885e-05	-0.319126	0.00391064	-0.238299	0.0332842
RNF146	grey	0.0804423	0.478123	-0.0804423	0.478123	0.0289162	0.799019	-0.154944	0.169955	0.213661	0.0570397
RUFY1	grey	-0.104617	0.355731	0.104617	0.355731	-0.263709	0.0180998	0.690189	1.41902e-12	0.302968	0.00630087
UGCG	grey	0.117683	0.298507	-0.117683	0.298507	0.0870674	0.442512	0.00889382	0.937591	0.106802	0.345717
TRIM58	grey	0.00581995	0.959137	-0.00581995	0.959137	-0.280219	0.0118169	0.71658	7.77932e-14	0.101866	0.36859
XAF1	grey	-0.229928	0.0401942	0.229928	0.0401942	-0.365647	0.00085217	0.0409916	0.718084	0.244953	0.0285297
ORM1	grey	0.244647	0.0287349	-0.244647	0.0287349	0.438073	4.82443e-05	-0.324092	0.00335984	-0.243893	0.0292463
MEIS1	grey	-0.000581624	0.995915	0.000581624	0.995915	-0.287435	0.00973116	0.652108	5.66177e-11	0.147141	0.192759
CRISPLD2	grey	-0.0186952	0.869261	0.0186952	0.869261	0.165306	0.142819	-0.0827364	0.465621	-0.254102	0.0229382
GUCY1B3	grey	0.0344533	0.761585	-0.0344533	0.761585	-0.264507	0.0177408	0.75304	7.83347e-16	0.32121	0.00367043
CYP1B1	grey	-0.0612597	0.58933	0.0612597	0.58933	0.0302782	0.789765	0.130257	0.249471	-0.0576001	0.611801
LIPA	grey	-0.105392	0.352159	0.105392	0.352159	0.0614178	0.588367	0.0549636	0.628216	0.0502342	0.658115
ZNF721	grey	0.00143684	0.989908	-0.00143684	0.989908	0.142723	0.206612	-0.283468	0.010834	0.138144	0.221699
RETN	grey	0.0119797	0.916005	-0.0119797	0.916005	0.211309	0.0598947	-0.406374	0.000183815	0.0360306	0.751017
RARRES3	grey	-0.095673	0.39856	0.095673	0.39856	-0.219532	0.0503958	0.0565214	0.618495	0.213974	0.0566688
RPH3A	grey	0.0208866	0.854096	-0.0208866	0.854096	0.0807922	0.476205	0.231597	0.0387285	-0.252786	0.0236801
SPARC	grey	0.0253124	0.823634	-0.0253124	0.823634	-0.216929	0.0532585	0.756221	5.05003e-16	0.185894	0.0987505
HPSE	grey	0.192487	0.0871559	-0.192487	0.0871559	-0.20222	0.0720376	0.177497	0.115225	-0.0376699	0.740082
PROS1	grey	-0.0282415	0.803613	0.0282415	0.803613	-0.26061	0.0195549	0.635908	2.32961e-10	0.291495	0.00870534
ALOX12	grey	0.0670017	0.554846	-0.0670017	0.554846	-0.234877	0.0359781	0.718781	6.01562e-14	0.0472895	0.67701
EMR1	grey	-0.0391801	0.730053	0.0391801	0.730053	-0.328471	0.00293271	0.289378	0.00922786	0.11879	0.293953
CXCL10	grey	-0.134058	0.235804	0.134058	0.235804	-0.406985	0.000179354	0.0189876	0.867235	0.241554	0.0308818
IFI44	grey	-0.0312441	0.78322	0.0312441	0.78322	-0.074746	0.509928	-0.0919923	0.417034	0.0342591	0.762889
IER3	grey	0.116323	0.304167	-0.116323	0.304167	0.0799052	0.481076	-0.0929344	0.412259	0.231835	0.0385231
KLRF1	grey	0.0090916	0.936206	-0.0090916	0.936206	-0.171434	0.128386	0.315168	0.00440594	0.267818	0.016315
CLEC5A	grey	0.0299053	0.792296	-0.0299053	0.792296	-0.11731	0.300051	-0.278728	0.0122932	0.0737943	0.515346
HERC5	grey	-0.0841241	0.458146	0.0841241	0.458146	-0.319625	0.00385188	0.196015	0.0814098	0.113104	0.317835
PLA2G7	grey	-0.0593039	0.601293	0.0593039	0.601293	-0.139854	0.215975	0.116095	0.305122	0.16482	0.144013
STAT1	grey	-0.159059	0.158757	0.159059	0.158757	-0.239912	0.0320751	-0.105071	0.353634	0.0719982	0.52565
HIST2H2BE	grey	-0.214149	0.0564623	0.214149	0.0564623	-0.302735	0.00634323	0.693937	9.57525e-13	0.0261919	0.81761
FCGR3B	grey	-0.07223	0.524314	0.07223	0.524314	-0.160015	0.156235	0.276646	0.0129863	0.16528	0.142884
LAP3	grey	-0.169751	0.132233	0.169751	0.132233	-0.352342	0.00134924	0.012718	0.910849	0.247109	0.0271179
ITGA2B	grey	0.180312	0.109483	-0.180312	0.109483	0.0674807	0.552014	0.616675	1.12564e-09	-0.203351	0.0704266
PDZK1IP1	grey	-0.0919703	0.417146	0.0919703	0.417146	-0.37285	0.000659009	0.604391	2.91521e-09	0.185555	0.0993772
CXCL8	grey	0.126389	0.263929	-0.126389	0.263929	0.207864	0.064285	-0.369818	0.000734849	0.0322571	0.776372
F13A1	grey	-0.0104998	0.92635	0.0104998	0.92635	-0.234056	0.0366506	0.475915	8.13036e-06	0.0808203	0.476051
PDLIM1	grey	0.107785	0.341268	-0.107785	0.341268	-0.0763188	0.50104	0.503562	1.92382e-06	0.0483432	0.670225
IFIT2	grey	-0.0998596	0.378145	0.0998596	0.378145	-0.259184	0.020257	0.050587	0.655866	0.150909	0.181486
RNASE2	grey	0.265656	0.0172345	-0.265656	0.0172345	0.208101	0.0639751	-0.382515	0.000462406	-0.11598	0.305601
PID1	grey	-0.0883556	0.435765	0.0883556	0.435765	0.0508589	0.654134	-0.0132419	0.907193	-0.0382912	0.735951
CLU	grey	0.0838096	0.459834	-0.0838096	0.459834	-0.125457	0.267494	0.739037	5.01236e-15	-0.0834265	0.461895
RSAD2	grey	-0.0160557	0.887589	0.0160557	0.887589	-0.237813	0.0336564	0.168857	0.134312	0.13762	0.223475
CD101	grey	0.0641296	0.571974	-0.0641296	0.571974	0.139071	0.218584	-0.270896	0.0150795	-0.319283	0.00389216
IGLJ3	grey	0.0362075	0.749835	-0.0362075	0.749835	0.239387	0.0324642	-0.576582	2.17916e-08	-0.138842	0.219351
SLPI	grey	0.151491	0.179787	-0.151491	0.179787	0.33218	0.00260966	-0.521058	7.22435e-07	-0.156415	0.165885
MYLK	grey	-0.0177579	0.875762	0.0177579	0.875762	-0.357874	0.00111725	0.763763	1.73573e-16	0.28114	0.0115306
ADRB2	grey	0.245739	0.028008	-0.245739	0.028008	-0.0788922	0.486671	0.0399943	0.724665	0.195586	0.0820922
TRDV3	grey	-0.0599308	0.597447	0.0599308	0.597447	-0.19905	0.0767115	0.1336	0.237424	0.198443	0.0776331
SERPINB2	grey	0.0473806	0.676422	-0.0473806	0.676422	0.129261	0.253141	-0.259619	0.0200405	0.0933417	0.410204
BTN3A2	grey	-0.15497	0.16988	0.15497	0.16988	-0.290813	0.00887072	0.270737	0.0151412	0.104079	0.358222
IFITM3	grey	-0.0314746	0.781661	0.0314746	0.781661	0.176039	0.11829	-0.100041	0.377277	-0.321345	0.00365529
FUCA1	grey	-0.186104	0.0983641	0.186104	0.0983641	-0.048183	0.671256	1.14244e-05	0.99992	-0.248603	0.0261744
ODC1	grey	-0.0595205	0.599963	0.0595205	0.599963	-0.216209	0.0540738	0.598054	4.68916e-09	0.132615	0.240929
IGK	grey	0.0854976	0.450813	-0.0854976	0.450813	0.0885595	0.434702	-0.466333	1.3022e-05	-0.0960088	0.396899
SERPINF1	grey	-0.265061	0.0174951	0.265061	0.0174951	0.0575762	0.611949	0.2755	0.0133822	-0.225495	0.0443118
HDC	grey	-0.203586	0.0700954	0.203586	0.0700954	-0.273658	0.0140404	0.181699	0.106735	0.12404	0.272981
MZB1	grey	-0.0564302	0.619062	0.0564302	0.619062	0.0596179	0.599365	-0.410696	0.000154361	-0.0694266	0.54058
ADK	grey	0.0363004	0.749214	-0.0363004	0.749214	-0.272399	0.0145061	0.192865	0.0865245	0.270688	0.0151602
IFI6	grey	-0.139561	0.216951	0.139561	0.216951	-0.251083	0.0246703	0.191697	0.0884852	-0.0666607	0.556867
THBS1	grey	-0.0336118	0.767241	0.0336118	0.767241	-0.0295319	0.794832	0.408356	0.000169715	-0.0402976	0.722661
FCGR1B	grey	0.0389016	0.731899	-0.0389016	0.731899	-0.0618186	0.585931	-0.212544	0.0583823	0.110019	0.331295
IFITM1	grey	0.0764948	0.50005	-0.0764948	0.50005	0.0700933	0.536689	-0.0634031	0.576345	-0.159674	0.157133
HBB	grey	0.12083	0.285683	-0.12083	0.285683	-0.098049	0.386895	0.0681554	0.548036	0.206621	0.065932
CLEC10A	grey	-0.0923679	0.415127	0.0923679	0.415127	-0.0118963	0.916588	0.045311	0.689819	-0.115726	0.30667
CTSG	grey	0.156229	0.166396	-0.156229	0.166396	0.126989	0.261649	-0.38125	0.000484655	-0.0907357	0.423453
IFIT3	grey	0.0326777	0.773534	-0.0326777	0.773534	-0.193759	0.0850484	0.0437028	0.700296	0.224213	0.0455657
MS4A1	grey	0.00102445	0.992804	-0.00102445	0.992804	-0.0801733	0.479601	0.0772339	0.495905	0.20061	0.0743818
RGCC	grey	0.174713	0.121133	-0.174713	0.121133	-0.0501331	0.658761	-0.0462237	0.683899	0.140299	0.214505
MAD1L1	grey	0.11492	0.310075	-0.11492	0.310075	0.140051	0.215324	-0.0377724	0.7394	-0.305424	0.00586995
RNASE4	grey	-0.0839716	0.458964	0.0839716	0.458964	-0.364478	0.000887998	0.187342	0.0961048	0.319028	0.00392236
FCER1A	grey	-0.0918425	0.417796	0.0918425	0.417796	-0.249068	0.0258868	0.268859	0.0158878	0.266699	0.0167856
MPO	grey	0.234799	0.0360414	-0.234799	0.0360414	0.294619	0.00798191	-0.418291	0.000112906	-0.215311	0.0551041
KIAA1598	grey	0.138854	0.21931	-0.138854	0.21931	-0.0931881	0.410979	0.160489	0.154998	0.293871	0.00815008
IGLV1-44	grey	-0.0126236	0.911508	0.0126236	0.911508	0.109323	0.334385	-0.427441	7.6692e-05	-0.0604372	0.594348
PLA2G16	grey	-0.154813	0.170319	0.154813	0.170319	-0.0464432	0.682478	0.103431	0.361237	0.0797443	0.481962
PGLYRP1	grey	0.3276	0.00301362	-0.3276	0.00301362	0.456493	2.08179e-05	-0.424542	8.67946e-05	-0.339319	0.00207626
IL1B	grey	0.067792	0.550177	-0.067792	0.550177	0.090614	0.424078	-0.21769	0.0524084	0.022657	0.841882
EGR1	grey	0.220882	0.0489619	-0.220882	0.0489619	0.0469276	0.679346	-0.0565798	0.618132	0.00444306	0.968799
IFI27	grey	0.110448	0.329404	-0.110448	0.329404	0.209196	0.0625574	-0.55881	7.16671e-08	-0.176182	0.117988
FKBP5	grey	0.0325618	0.774316	-0.0325618	0.774316	-0.112187	0.321797	0.0229172	0.84009	0.03639	0.748615
CDKN1C	grey	-0.11815	0.296581	0.11815	0.296581	-0.157331	0.16339	0.342367	0.00188008	-0.138753	0.219649
MMD	grey	-0.041442	0.715117	0.041442	0.715117	-0.245042	0.0284703	0.72312	3.59851e-14	0.121722	0.282113
DUSP1	grey	0.0612002	0.589692	-0.0612002	0.589692	0.135534	0.230638	-0.167955	0.136437	-0.105911	0.349776
LITAF	grey	0.00131632	0.990754	-0.00131632	0.990754	-0.206925	0.065526	0.079379	0.483978	-0.0950874	0.401466
C3AR1	grey	0.0685844	0.545514	-0.0685844	0.545514	-0.302314	0.00642028	0.202932	0.0710211	0.333904	0.00247072
NKG7	grey	0.136544	0.227149	-0.136544	0.227149	0.167356	0.137861	-0.130061	0.250192	0.0301536	0.790611
CLEC1B	grey	-0.0212234	0.851769	0.0212234	0.851769	-0.268832	0.0158989	0.672286	8.59026e-12	0.337307	0.00221571
CA2	grey	0.143702	0.203481	-0.143702	0.203481	-0.221024	0.048813	0.510437	1.31774e-06	0.174123	0.122415
PPBP	grey	0.0534821	0.637522	-0.0534821	0.637522	-0.14555	0.19767	0.729496	1.66131e-14	0.283187	0.0109162
MXRA7	grey	-0.104607	0.355777	0.104607	0.355777	-0.0709352	0.531796	0.17085	0.129711	0.0761863	0.501785
GZMB	grey	-0.270313	0.0153069	0.270313	0.0153069	-0.0753383	0.506572	0.277884	0.0125704	-0.0184148	0.871205
MAP3K7CL	grey	-0.182273	0.105613	0.182273	0.105613	-0.279661	0.0119932	0.609781	1.92978e-09	0.247793	0.0266824
RNASE3	grey	0.191508	0.0888056	-0.191508	0.0888056	0.298684	0.00711964	-0.462602	1.55834e-05	-0.0989469	0.382541
CCL5	grey	-0.0726339	0.521991	0.0726339	0.521991	-0.178182	0.113807	0.657204	3.56429e-11	-0.149139	0.186721
CSGALNACT1	grey	0.053904	0.634866	-0.053904	0.634866	0.0910552	0.421816	-0.204346	0.0690335	0.00865653	0.939253
HP	grey	0.306122	0.00575232	-0.306122	0.00575232	0.360511	0.00101994	-0.328453	0.00293437	0.106768	0.34587
CD52	grey	0.134728	0.233451	-0.134728	0.233451	-0.0496651	0.661751	-0.00381515	0.973207	0.0202336	0.858609
IGHM	grey	0.147491	0.191692	-0.147491	0.191692	0.189321	0.092581	-0.463921	1.46286e-05	-0.149634	0.185244
IGLC1	grey	-0.0976645	0.388769	0.0976645	0.388769	0.116367	0.303979	-0.29168	0.00866094	-0.16477	0.144136
FAM118A	grey	0.0990454	0.382064	-0.0990454	0.382064	0.26992	0.0154623	-0.251616	0.0243563	-0.0800777	0.480126
GNLY	grey	-0.0841439	0.45804	0.0841439	0.45804	-0.153948	0.172749	0.166612	0.139645	0.107319	0.343374
IFIT1	grey	0.0488684	0.666853	-0.0488684	0.666853	-0.237682	0.0337574	0.0669907	0.554911	0.175191	0.120103
LILRA3	grey	0.168603	0.13491	-0.168603	0.13491	-0.0528423	0.641557	0.07524	0.507128	-0.0075705	0.946862
PRF1	grey	-0.0279117	0.805861	0.0279117	0.805861	0.0468177	0.680057	0.150475	0.182759	0.012064	0.915417
IGLL5	grey	0.0313153	0.782739	-0.0313153	0.782739	0.142886	0.206089	-0.512751	1.15802e-06	-0.0886302	0.434334
PF4	grey	0.0083268	0.941562	-0.0083268	0.941562	-0.0997786	0.378533	0.74454	2.45182e-15	0.0464581	0.682382
IGLL3P	grey	-0.100678	0.37423	0.100678	0.37423	0.154401	0.171474	-0.36115	0.000997564	-0.153278	0.174648
NQO2	grey	-0.034732	0.759715	0.034732	0.759715	-0.113317	0.316917	0.0115682	0.91888	0.0432599	0.70319
EIF5A	grey	-0.216005	0.0543058	0.216005	0.0543058	0.094576	0.404015	0.00891857	0.937417	-0.246665	0.0274034
AZU1	grey	0.16045	0.155098	-0.16045	0.155098	0.232898	0.0376177	-0.391383	0.000330837	-0.309183	0.00526071
DDX17	grey	-0.0107819	0.924378	0.0107819	0.924378	0.185526	0.0994308	-0.102228	0.366879	-0.210973	0.0603126
ANPEP	grey	0.141091	0.211903	-0.141091	0.211903	0.0860716	0.447768	0.0704551	0.534584	-0.129994	0.250436
EIF2S3	grey	-0.157891	0.161878	0.157891	0.161878	-0.0407449	0.71971	0.100984	0.37277	0.192708	0.086786
PRKAR2B	grey	0.0214097	0.850483	-0.0214097	0.850483	-0.291466	0.00871231	0.799705	5.84215e-19	0.278197	0.0124668
SDPR	grey	-0.0857495	0.449475	0.0857495	0.449475	-0.228048	0.0418999	0.750483	1.10949e-15	0.168975	0.134037
PDK4	grey	-0.0769723	0.49737	0.0769723	0.49737	-0.0956059	0.398892	0.222902	0.0468784	0.298306	0.00719629
CD9	grey	-0.0355806	0.754028	0.0355806	0.754028	-0.191368	0.0890438	0.492644	3.4506e-06	0.217832	0.0522503
TCN1	grey	0.150114	0.183824	-0.150114	0.183824	0.016279	0.886036	-0.277372	0.012741	0.248103	0.0264873
ARG1	grey	0.250172	0.025214	-0.250172	0.025214	0.210144	0.0613513	-0.344596	0.00174739	0.141405	0.210876
CEACAM6	grey	0.176927	0.116418	-0.176927	0.116418	0.165258	0.142938	-0.372561	0.00066591	0.0823669	0.467622
S100P	grey	0.190661	0.0902536	-0.190661	0.0902536	0.210716	0.0606325	-0.386433	0.000399284	-0.021768	0.848011
TUBB1	grey	0.0412334	0.716491	-0.0412334	0.716491	-0.206619	0.0659349	0.736711	6.74507e-15	-0.0293492	0.796074
FOS	grey	0.149763	0.184863	-0.149763	0.184863	0.193511	0.0854558	-0.191214	0.089307	-0.120857	0.285571
APOBEC3B	grey	0.0963151	0.395387	-0.0963151	0.395387	0.0176311	0.876642	-0.129437	0.252491	0.0705346	0.534122
VNN1	grey	-0.0975551	0.389303	0.0975551	0.389303	-0.111123	0.326439	0.118818	0.293839	0.196356	0.0808706
ELANE	grey	0.298891	0.00707803	-0.298891	0.00707803	0.227685	0.0422362	-0.396495	0.000271597	-0.229805	0.0403037
ANXA3	grey	0.148712	0.187999	-0.148712	0.187999	0.0494647	0.663033	-0.261947	0.0189152	0.161594	0.152137
IFI44L	grey	-0.115338	0.308305	0.115338	0.308305	-0.153207	0.17485	-0.0755822	0.505192	0.0253005	0.823716
LGALS2	grey	0.0515382	0.649815	-0.0515382	0.649815	-0.204275	0.0691329	-0.021994	0.846452	0.26902	0.0158226
EGR2	grey	0.33519	0.00237137	-0.33519	0.00237137	0.199385	0.0762055	-0.178394	0.113371	-0.0139046	0.90257
FOLR3	grey	-0.295398	0.00780981	0.295398	0.00780981	-0.292174	0.00854346	0.114768	0.310718	0.115823	0.306262
ERAP2	grey	-0.0598291	0.59807	0.0598291	0.59807	-0.367291	0.000804048	0.265535	0.0172873	0.123474	0.275192
CD24	grey	0.227889	0.0420469	-0.227889	0.0420469	0.195252	0.0826257	-0.308481	0.0053701	0.085534	0.450619
IGJ	grey	-0.041614	0.713986	0.041614	0.713986	0.0353388	0.755647	-0.190584	0.0903867	0.154422	0.171415
PF4V1	grey	0.11732	0.300009	-0.11732	0.300009	-0.0302283	0.790104	0.409474	0.000162213	0.137353	0.224383
HLA-DQA1	grey	0.069606	0.539532	-0.069606	0.539532	0.0104659	0.926588	0.121083	0.284667	0.15219	0.177766
PTGS2	grey	0.114627	0.311319	-0.114627	0.311319	0.0815681	0.471966	-0.179172	0.11178	0.185622	0.0992533
HLA-DQB1	grey	-0.127876	0.258305	0.127876	0.258305	-0.0656934	0.562618	-0.0823033	0.467968	-0.146392	0.19506
MMP8	grey	0.250572	0.0249741	-0.250572	0.0249741	0.195093	0.0828812	-0.296131	0.00765106	0.12193	0.281286
CAMP	grey	0.253063	0.0235226	-0.253063	0.0235226	0.358705	0.00108573	-0.32311	0.00346291	-0.069222	0.541777
LCN2	grey	0.252695	0.0237323	-0.252695	0.0237323	0.29518	0.00785756	-0.236806	0.0344384	-0.211845	0.0592341
OLFM4	grey	0.204745	0.0684815	-0.204745	0.0684815	0.252989	0.0235647	-0.350656	0.00142814	-0.111213	0.326043
CRISP3	grey	0.249265	0.0257658	-0.249265	0.0257658	0.192917	0.0864393	-0.325628	0.00320406	0.230351	0.0398184
DEFA4	grey	0.236486	0.0346901	-0.236486	0.0346901	0.231678	0.0386583	-0.243431	0.0295637	-0.0562938	0.619911
LTF	grey	0.252297	0.0239607	-0.252297	0.0239607	0.242315	0.0303413	-0.222352	0.0474384	-0.0330016	0.77135
CEACAM8	grey	0.235106	0.035792	-0.235106	0.035792	0.158172	0.161121	-0.216945	0.0532412	0.119615	0.290587
TMEM176B	grey	0.11822	0.296292	-0.11822	0.296292	0.201776	0.0726777	-0.0539349	0.634672	-0.178647	0.112852
HLA-DRB4	grey	-0.159314	0.15808	0.159314	0.15808	-0.155635	0.168034	0.157284	0.163518	0.0730616	0.519537
SAP30L	turquoise	0.198293	0.0778619	-0.198293	0.0778619	0.0152312	0.893327	0.0377185	0.739758	-0.267353	0.0165091
PEX6	turquoise	0.130835	0.247358	-0.130835	0.247358	0.0908658	0.422786	0.149372	0.186025	-0.275186	0.0134923
GNAS	turquoise	-0.070316	0.535393	0.070316	0.535393	0.363914	0.000905739	-0.0983578	0.385394	-0.81228	6.02232e-20
SETD5	turquoise	0.173099	0.124663	-0.173099	0.124663	0.0804009	0.47835	-0.128385	0.256398	-0.351166	0.00140384
WAPAL	turquoise	-0.00720636	0.949415	0.00720636	0.949415	-0.551168	1.17086e-07	0.228301	0.041667	0.81173	6.67466e-20
XDH	turquoise	-0.440168	4.39528e-05	0.440168	4.39528e-05	-0.0189088	0.86778	-0.112544	0.320249	-0.347256	0.00160009
PHKG2	turquoise	-0.0440114	0.698281	0.0440114	0.698281	0.289347	0.00923554	-0.0433033	0.702906	-0.699555	5.24943e-13
HCFC2	turquoise	-0.0213236	0.851077	0.0213236	0.851077	-0.441552	4.13141e-05	0.152814	0.175973	0.621463	7.6814e-10
CYFIP2	turquoise	0.0308323	0.786009	-0.0308323	0.786009	-0.0530552	0.640213	0.15082	0.181746	-0.270564	0.0152088
WDFY3	turquoise	0.144827	0.199929	-0.144827	0.199929	-0.267381	0.0164974	-0.125548	0.267146	0.446736	3.26893e-05
SCAMP3	turquoise	-0.0661807	0.559717	0.0661807	0.559717	0.12153	0.28288	-0.233587	0.0370396	-0.513099	1.13566e-06
REC8	turquoise	0.0697854	0.538484	-0.0697854	0.538484	0.527228	5.04721e-07	-0.449517	2.87842e-05	-0.572467	2.88898e-08
MRPS22	turquoise	-0.285498	0.0102567	0.285498	0.0102567	-0.378487	0.000536695	0.00530414	0.962756	0.495666	2.94119e-06
NPPA	turquoise	0.0299708	0.791852	-0.0299708	0.791852	0.661982	2.29103e-11	-0.25691	0.0214219	-0.521466	7.05649e-07
GUCA2A	turquoise	-0.206538	0.0660425	0.206538	0.0660425	0.233929	0.0367557	-0.24265	0.0301062	-0.405942	0.000187024
PSMB4	turquoise	-0.405606	0.000189559	0.405606	0.000189559	-0.552837	1.05293e-07	0.216807	0.0533958	0.618959	9.38861e-10
EIF3B	turquoise	0.224909	0.044881	-0.224909	0.044881	0.382001	0.000471317	-0.125958	0.265573	-0.789099	3.51493e-18
IFIH1	turquoise	0.066605	0.557197	-0.066605	0.557197	-0.31931	0.00388888	0.0982642	0.385849	0.477242	7.60847e-06
LGALS1	turquoise	0.0640673	0.572348	-0.0640673	0.572348	-0.213824	0.0568459	-0.0679006	0.549537	0.405345	0.000191551
MRPL28	turquoise	0.010555	0.925964	-0.010555	0.925964	0.625031	5.75348e-10	-0.475141	8.44997e-06	-0.543636	1.87702e-07
GPN1	turquoise	-0.216993	0.0531868	0.216993	0.0531868	-0.208544	0.0633988	0.0886193	0.434391	0.50559	1.7221e-06
LGALS8	turquoise	-0.0865848	0.445055	0.0865848	0.445055	-0.387372	0.000385382	0.103194	0.362344	0.528629	4.64785e-07
DNAJC13	turquoise	0.0769737	0.497362	-0.0769737	0.497362	-0.131772	0.243962	-0.0282137	0.803802	0.491507	3.66275e-06
SLC25A1	turquoise	0.0465023	0.682096	-0.0465023	0.682096	0.591505	7.58146e-09	-0.142265	0.208085	-0.798102	7.71428e-19
FOXK2	turquoise	0.199159	0.0765472	-0.199159	0.0765472	0.0818172	0.470609	0.199355	0.0762519	-0.404617	0.000197206
CCPG1	turquoise	0.262935	0.0184545	-0.262935	0.0184545	0.0363064	0.749174	0.143813	0.203131	0.385612	0.000411808
MEF2C	turquoise	-0.149062	0.18695	0.149062	0.18695	-0.402094	0.000218015	0.279906	0.0119157	0.559882	6.68311e-08
RBL2	turquoise	0.0997533	0.378655	-0.0997533	0.378655	-0.256889	0.0214326	0.104575	0.355922	0.552395	1.083e-07
SEMA3C	turquoise	0.179463	0.11119	-0.179463	0.11119	-0.302915	0.00631053	0.273952	0.0139334	0.396668	0.000269774
CAAP1	turquoise	0.00571515	0.959872	-0.00571515	0.959872	-0.49404	3.20576e-06	0.402333	0.000215963	0.676357	5.7674e-12
GTPBP6	turquoise	0.0566359	0.617783	-0.0566359	0.617783	0.277542	0.0126841	-0.191176	0.0893717	-0.587007	1.04812e-08
E2F3	turquoise	0.111805	0.323457	-0.111805	0.323457	-0.420687	0.00010214	0.4179	0.00011476	0.706567	2.43062e-13
EIF4B	turquoise	-0.0256481	0.821334	0.0256481	0.821334	-0.0910036	0.42208	0.205737	0.0671235	0.279128	0.0121638
DIAPH2	turquoise	-0.0150525	0.894572	0.0150525	0.894572	-0.672776	8.19115e-12	0.22263	0.0471545	0.680484	3.82621e-12
ACVR1	turquoise	-0.0395046	0.727904	0.0395046	0.727904	-0.521701	6.96166e-07	0.643979	1.16353e-10	0.464479	1.4241e-05
C6orf120	turquoise	-0.220342	0.0495306	0.220342	0.0495306	-0.516651	9.29353e-07	0.331516	0.00266508	0.606811	2.42475e-09
EMG1	turquoise	-0.333426	0.00250853	0.333426	0.00250853	-0.314237	0.00453024	0.000983144	0.993094	0.41083	0.000153517
CAB39	turquoise	-0.114119	0.313479	0.114119	0.313479	-0.525673	5.52839e-07	0.321944	0.00358901	0.610059	1.88885e-09
TAF11	turquoise	0.143936	0.20274	-0.143936	0.20274	-0.299917	0.00687485	0.097248	0.390804	0.530017	4.28169e-07
PCGF1	turquoise	0.0929824	0.412016	-0.0929824	0.412016	0.323288	0.00344398	-0.16241	0.15005	-0.754496	6.41328e-16
DCTPP1	turquoise	-0.121118	0.284525	0.121118	0.284525	-0.134374	0.23469	-0.0150485	0.894599	0.355283	0.00122098
FIBP	turquoise	0.0842306	0.457575	-0.0842306	0.457575	0.128728	0.25512	0.00251326	0.982348	-0.463337	1.50442e-05
UCHL5	turquoise	-0.00551953	0.961245	0.00551953	0.961245	-0.558037	7.53597e-08	0.277871	0.0125745	0.803009	3.26693e-19
PLOD3	turquoise	-0.000796116	0.994408	0.000796116	0.994408	0.422214	9.57847e-05	-0.117868	0.297742	-0.726994	2.25585e-14
MAT2A	turquoise	-0.170936	0.129516	0.170936	0.129516	0.0163847	0.885301	-0.00661404	0.953568	-0.33606	0.00230626
SEC61A1	turquoise	0.0301859	0.790392	-0.0301859	0.790392	0.0690234	0.54294	-0.186665	0.0973346	-0.590955	7.8903e-09
LMBRD1	turquoise	-0.231668	0.0386676	0.231668	0.0386676	-0.533932	3.39047e-07	0.509442	1.39262e-06	0.532214	3.75751e-07
CERS2	turquoise	0.122232	0.280084	-0.122232	0.280084	0.265197	0.0174353	0.127365	0.260227	-0.661915	2.30531e-11
QTRT1	turquoise	-0.282034	0.0112585	0.282034	0.0112585	0.0186639	0.869478	-0.0348106	0.759187	-0.395513	0.000282162
ZDHHC17	turquoise	-0.0499041	0.660224	0.0499041	0.660224	-0.168738	0.134593	0.0896592	0.428997	0.583576	1.33737e-08
PTPN12	turquoise	0.065223	0.565424	-0.065223	0.565424	-0.306282	0.00572556	0.195385	0.0824121	0.693672	9.84727e-13
NUPL1	turquoise	0.0717849	0.52688	-0.0717849	0.52688	-0.417408	0.000117134	0.063108	0.578124	0.614996	1.28511e-09
RNASET2	turquoise	-0.0721898	0.524545	0.0721898	0.524545	0.0792212	0.48485	0.285553	0.0102414	-0.518902	8.17545e-07
DCTN4	turquoise	0.0158895	0.888745	-0.0158895	0.888745	-0.305216	0.00590539	0.0379841	0.737992	0.576918	2.12913e-08
ZC3HAV1	turquoise	0.119998	0.289036	-0.119998	0.289036	-0.363812	0.000909001	0.155396	0.168695	0.491509	3.66239e-06
ATHL1	turquoise	0.10068	0.374221	-0.10068	0.374221	0.550902	1.19077e-07	-0.181868	0.106403	-0.609831	1.9224e-09
ZXDC	turquoise	-0.06613	0.560018	0.06613	0.560018	0.187207	0.096349	-0.154294	0.171773	-0.541935	2.08479e-07
MAP3K6	turquoise	0.178806	0.112526	-0.178806	0.112526	0.508231	1.48924e-06	-0.377546	0.000555537	-0.647385	8.6264e-11
EIF3H	turquoise	-0.433012	6.02703e-05	0.433012	6.02703e-05	-0.616601	1.13224e-09	0.269853	0.0154886	0.704496	3.05824e-13
PPM1B	turquoise	0.153496	0.174028	-0.153496	0.174028	-0.265035	0.0175065	0.0848963	0.454015	0.683534	2.81286e-12
TRIM27	turquoise	0.0961541	0.396181	-0.0961541	0.396181	0.140147	0.215007	-0.108313	0.338897	-0.715806	8.50947e-14
ARNTL	turquoise	-0.0969554	0.392238	0.0969554	0.392238	-0.312278	0.00480187	0.155947	0.167173	0.392366	0.000318607
ST3GAL1	turquoise	-0.158287	0.160815	0.158287	0.160815	0.334275	0.00244166	0.0462721	0.683586	-0.365215	0.000865254
CNOT6	turquoise	0.133485	0.237829	-0.133485	0.237829	-0.0910342	0.421923	0.00807917	0.943297	0.533203	3.54191e-07
AK6	turquoise	-0.00551631	0.961267	0.00551631	0.961267	-0.159691	0.157087	-0.0902655	0.425869	0.672984	8.0266e-12
P2RY6	turquoise	0.0683215	0.547059	-0.0683215	0.547059	0.411534	0.000149175	-0.34591	0.00167315	-0.3822	0.000467845
G3BP2	turquoise	-0.11911	0.292644	0.11911	0.292644	-0.239431	0.0324318	0.155239	0.169133	0.656541	3.78745e-11
UQCRC2	turquoise	-0.19147	0.0888705	0.19147	0.0888705	-0.445043	3.5302e-05	0.118137	0.296632	0.786867	5.0619e-18
MAK16	turquoise	-0.121455	0.283179	0.121455	0.283179	-0.498599	2.51527e-06	0.379251	0.000521802	0.613787	1.4131e-09
UBA3	turquoise	0.22521	0.0445877	-0.22521	0.0445877	0.043626	0.700797	-0.042285	0.709578	0.633367	2.88647e-10
PRKAR1A	turquoise	-0.0607761	0.592278	0.0607761	0.592278	-0.149269	0.186333	0.237189	0.0341391	0.240211	0.0318548
DUX1	turquoise	-0.0666045	0.5572	0.0666045	0.5572	0.619104	9.28056e-10	-0.369914	0.000732323	-0.444792	3.57051e-05
IP6K1	turquoise	0.223023	0.0467555	-0.223023	0.0467555	0.546647	1.55642e-07	-0.218874	0.0511071	-0.492904	3.40363e-06
RABGGTA	turquoise	-0.179451	0.111214	0.179451	0.111214	0.215679	0.0546796	-0.149613	0.185309	-0.624547	5.98486e-10
ZNF587B	turquoise	0.0058615	0.958846	-0.0058615	0.958846	-0.246141	0.027744	0.186614	0.0974274	0.571632	3.05754e-08
ITPR1	turquoise	0.273014	0.0142767	-0.273014	0.0142767	-0.37557	0.000597133	0.222428	0.0473605	0.566733	4.25177e-08
CANT1	turquoise	0.247256	0.0270236	-0.247256	0.0270236	0.306264	0.00572856	-0.0237163	0.834592	-0.672544	8.37735e-12
KRAS	turquoise	0.213582	0.0571347	-0.213582	0.0571347	-0.247922	0.026601	0.145947	0.196434	0.702197	3.93759e-13
IL13	turquoise	0.124527	0.271087	-0.124527	0.271087	0.588043	9.73227e-09	-0.371023	0.000703801	-0.541598	2.12853e-07
PIK3CD	turquoise	0.00182145	0.987206	-0.00182145	0.987206	0.0457663	0.686863	-0.0449891	0.691912	-0.609343	1.99615e-09
SERPINB8	turquoise	-0.199421	0.0761523	0.199421	0.0761523	-0.131321	0.245593	-0.230044	0.0400909	0.198411	0.0776815
SLC25A22	turquoise	0.179212	0.1117	-0.179212	0.1117	0.406632	0.000181922	-0.11781	0.297983	-0.459198	1.83251e-05
CUEDC1	turquoise	-0.0878935	0.438179	0.0878935	0.438179	0.140375	0.214256	0.0925274	0.414318	-0.586042	1.12282e-08
SLC35A3	turquoise	0.0148816	0.895762	-0.0148816	0.895762	-0.526863	5.1563e-07	0.231901	0.0384664	0.854698	6.48543e-24
RGS14	turquoise	0.21419	0.0564134	-0.21419	0.0564134	0.549172	1.32833e-07	-0.183848	0.102585	-0.82273	7.97266e-21
TMEM109	turquoise	0.0891577	0.431593	-0.0891577	0.431593	0.307489	0.0055279	-0.150503	0.182677	-0.618204	9.97052e-10
STX7	turquoise	-0.293768	0.00817358	0.293768	0.00817358	-0.567839	3.94869e-08	0.308682	0.00533861	0.793669	1.64327e-18
CDK17	turquoise	-0.119293	0.2919	0.119293	0.2919	-0.551081	1.17735e-07	0.280438	0.0117483	0.797487	8.57747e-19
PSMC3	turquoise	-0.0212727	0.851429	0.0212727	0.851429	-0.213203	0.0575871	0.121791	0.281837	0.392583	0.000315952
MGEA5	turquoise	-0.190601	0.0903572	0.190601	0.0903572	-0.230309	0.0398559	0.0576327	0.611599	0.441746	4.09581e-05
BORA	turquoise	0.0150653	0.894482	-0.0150653	0.894482	-0.305146	0.00591743	0.171479	0.128284	0.510895	1.28458e-06
CSTB	turquoise	0.101626	0.369723	-0.101626	0.369723	0.305258	0.00589823	-0.219712	0.0502022	-0.602219	3.43505e-09
MCM7	turquoise	0.0436296	0.700773	-0.0436296	0.700773	0.301874	0.00650162	-0.372427	0.000669134	-0.501289	2.17631e-06
MPC2	turquoise	0.00893204	0.937323	-0.00893204	0.937323	0.0512602	0.651581	-0.291831	0.00862483	0.426031	8.14599e-05
EIF2B2	turquoise	-0.241976	0.0305808	0.241976	0.0305808	-0.0568097	0.616703	-0.0967404	0.393294	0.368677	0.00076538
TEX30	turquoise	-0.0605158	0.593867	0.0605158	0.593867	-0.505859	1.69694e-06	0.261436	0.0191576	0.499005	2.46116e-06
ARF3	turquoise	0.0266469	0.814497	-0.0266469	0.814497	0.535954	3.00203e-07	-0.253593	0.023223	-0.874082	3.57696e-26
CARM1	turquoise	-0.00207231	0.985445	0.00207231	0.985445	-0.031234	0.783289	0.0531846	0.639396	-0.56283	5.50816e-08
MPHOSPH10	turquoise	-0.358106	0.00110836	0.358106	0.00110836	-0.457792	1.95842e-05	0.354693	0.00124579	0.5472	1.50352e-07
ARVCF	turquoise	-0.152477	0.176938	0.152477	0.176938	0.582404	1.45254e-08	-0.462331	1.57873e-05	-0.465287	1.36974e-05
URM1	turquoise	-0.0891562	0.431601	0.0891562	0.431601	0.311831	0.00486594	-0.363328	0.000924531	-0.663424	2.00173e-11
FAM111A	turquoise	-0.346178	0.00165834	0.346178	0.00165834	-0.294154	0.00808607	-0.0111457	0.921834	0.340528	0.00199639
VAV1	turquoise	-0.16432	0.14525	0.16432	0.14525	0.00180771	0.987303	-0.0659187	0.561276	-0.612224	1.59658e-09
TFE3	turquoise	0.0670618	0.55449	-0.0670618	0.55449	0.176687	0.116921	-0.110136	0.330779	-0.730258	1.51257e-14
MORF4L2	turquoise	-0.0807063	0.476675	0.0807063	0.476675	-0.185292	0.099866	-0.0185792	0.870065	0.558024	7.542e-08
EPS15	turquoise	0.0712256	0.530113	-0.0712256	0.530113	-0.277016	0.0128608	0.328287	0.00294962	0.705955	2.60181e-13
GRB2	turquoise	0.171778	0.127609	-0.171778	0.127609	0.0515567	0.649698	0.0130236	0.908716	-0.288773	0.00938199
PARK7	turquoise	-0.0961224	0.396338	0.0961224	0.396338	-0.361273	0.000993278	0.235398	0.0355568	0.81329	4.98018e-20
IFFO1	turquoise	-0.180109	0.109888	0.180109	0.109888	0.150602	0.182385	-0.0928013	0.412932	-0.401849	0.000220141
PYGB	turquoise	0.0873744	0.440899	-0.0873744	0.440899	0.236546	0.0346421	0.083017	0.464104	-0.544022	1.83272e-07
GYS1	turquoise	0.0171305	0.880118	-0.0171305	0.880118	0.255264	0.0223004	-0.27572	0.0133053	-0.592993	6.80377e-09
PRPF18	turquoise	0.150388	0.183016	-0.150388	0.183016	-0.455186	2.21328e-05	0.213023	0.0578034	0.810483	8.41778e-20
SPCS3	turquoise	-0.067383	0.552591	0.067383	0.552591	-0.31335	0.00465141	-0.0773316	0.495358	0.618403	9.81343e-10
TUBB3	turquoise	0.163249	0.147929	-0.163249	0.147929	0.167751	0.136921	0.00729571	0.948788	-0.656434	3.82464e-11
NDUFB6	turquoise	0.111427	0.32511	-0.111427	0.32511	-0.113938	0.314253	-0.190381	0.0907352	0.528493	4.68513e-07
SNX17	turquoise	0.182125	0.105902	-0.182125	0.105902	0.263427	0.0182285	-0.14144	0.210765	-0.620839	8.07676e-10
SREBF2	turquoise	0.169372	0.133112	-0.169372	0.133112	0.443187	3.83889e-05	-0.312938	0.00470884	-0.716989	7.41785e-14
SPTLC1	turquoise	-0.249666	0.0255206	0.249666	0.0255206	-0.459556	1.80173e-05	0.128084	0.257527	0.708557	1.94558e-13
POM121C	turquoise	0.187931	0.0950467	-0.187931	0.0950467	0.21867	0.0513297	-0.135166	0.231918	-0.464928	1.39363e-05
EIF5	turquoise	-0.34411	0.00177555	0.34411	0.00177555	-0.5114	1.24891e-06	0.26087	0.0194291	0.653894	4.81903e-11
MRPL13	turquoise	0.0644009	0.570345	-0.0644009	0.570345	-0.394976	0.000288101	0.114011	0.313943	0.642012	1.38064e-10
HIPK1	turquoise	0.401307	0.00022491	-0.401307	0.00022491	0.0378106	0.739146	-0.0511258	0.652436	0.17744	0.115344
DECR1	turquoise	0.126181	0.26472	-0.126181	0.26472	0.0335398	0.767726	-0.0363661	0.748775	0.524564	5.89768e-07
AGPAT3	turquoise	0.23827	0.0333066	-0.23827	0.0333066	0.33134	0.00267994	-0.216259	0.0540162	-0.436909	5.07938e-05
PRDX6	turquoise	-0.131814	0.243808	0.131814	0.243808	-0.443024	3.86726e-05	0.636688	2.1803e-10	0.534567	3.26369e-07
EIF3J	turquoise	-0.0418154	0.712662	0.0418154	0.712662	-0.53044	4.17564e-07	0.273893	0.0139549	0.800062	5.4891e-19
ERP29	turquoise	0.0915265	0.419407	-0.0915265	0.419407	0.355418	0.00121537	-0.314139	0.00454341	-0.662892	2.10418e-11
QTRTD1	turquoise	0.0162031	0.886564	-0.0162031	0.886564	-0.387454	0.000384181	0.242069	0.0305152	0.7305	1.46798e-14
TNS4	turquoise	-0.146951	0.193341	0.146951	0.193341	0.542948	1.95857e-07	-0.315769	0.00432726	-0.49499	3.04861e-06
TTC17	turquoise	0.172656	0.125644	-0.172656	0.125644	-0.288714	0.00939715	0.238448	0.033171	0.29806	0.00724636
RPS11	turquoise	0.335176	0.00237242	-0.335176	0.00237242	0.00497309	0.965079	0.0302718	0.789809	0.314152	0.00454166
RPP14	turquoise	0.0533842	0.638138	-0.0533842	0.638138	-0.0819998	0.469616	-0.00975641	0.931552	0.487898	4.42055e-06
TSN	turquoise	-0.12132	0.283716	0.12132	0.283716	-0.506488	1.63936e-06	0.320173	0.00378827	0.852938	1.00148e-23
TGFBR1	turquoise	0.0100391	0.929574	-0.0100391	0.929574	-0.365411	0.000859303	0.0386283	0.733712	0.628758	4.23732e-10
CDC123	turquoise	-0.117984	0.297265	0.117984	0.297265	-0.321623	0.00362439	-0.0395126	0.727851	0.570734	3.24934e-08
TUBGCP3	turquoise	0.115948	0.305736	-0.115948	0.305736	-0.512153	1.19742e-06	0.417537	0.000116507	0.647968	8.19273e-11
LARP4	turquoise	-0.0111155	0.922045	0.0111155	0.922045	-0.492716	3.43745e-06	0.194492	0.0838512	0.758504	3.67012e-16
NUPL2	turquoise	-0.112979	0.318372	0.112979	0.318372	-0.00212574	0.985069	-0.186328	0.0979512	0.322185	0.00356256
STUB1	turquoise	0.0422737	0.709652	-0.0422737	0.709652	0.367793	0.000789831	-0.21918	0.0507754	-0.760349	2.82832e-16
CHMP2B	turquoise	0.120029	0.288912	-0.120029	0.288912	-0.457907	1.94777e-05	0.299791	0.00689958	0.694884	8.66068e-13
C14orf169	turquoise	-0.0575891	0.611869	0.0575891	0.611869	-0.37737	0.000559147	0.276687	0.0129726	0.332782	0.00256036
IDH3A	turquoise	-0.221755	0.0480519	0.221755	0.0480519	-0.391891	0.000324465	0.238071	0.0334588	0.485448	5.01654e-06
FAM206A	turquoise	-0.10618	0.348546	0.10618	0.348546	-0.243961	0.0292001	0.243121	0.0297777	0.447059	3.22106e-05
WAC	turquoise	0.317192	0.00414613	-0.317192	0.00414613	0.016107	0.887232	-0.0741384	0.513384	-0.187557	0.0957181
ZNF787	turquoise	0.388089	0.000375065	-0.388089	0.000375065	0.651449	6.00736e-11	-0.27399	0.0139197	-0.618398	9.81757e-10
GAS2L1	turquoise	0.142819	0.206303	-0.142819	0.206303	0.157608	0.162641	0.380169	0.000504437	-0.522517	6.64117e-07
TRA2A	turquoise	0.0866013	0.444968	-0.0866013	0.444968	-0.235511	0.0354658	0.237347	0.0340167	0.415448	0.000127038
PSMD6	turquoise	-0.144425	0.201193	0.144425	0.201193	-0.416042	0.000123957	0.0093675	0.934274	0.651673	5.8875e-11
DROSHA	turquoise	-0.133181	0.238911	0.133181	0.238911	-0.463299	1.50721e-05	0.184726	0.100925	0.67507	6.54572e-12
TCF12	turquoise	0.0395128	0.72785	-0.0395128	0.72785	-0.485836	4.91732e-06	0.34677	0.00162612	0.860872	1.34841e-24
SAP130	turquoise	-0.401402	0.000224066	0.401402	0.000224066	-0.565787	4.52864e-08	0.190938	0.0897772	0.501818	2.11483e-06
EIF4G1	turquoise	0.151262	0.180456	-0.151262	0.180456	0.388252	0.000372754	-0.214379	0.0561916	-0.717734	6.80027e-14
PNOC	turquoise	-0.15213	0.177937	0.15213	0.177937	-0.365237	0.00086458	-0.0757743	0.504107	0.352084	0.00136104
CEBPZ	turquoise	-0.0426863	0.706947	0.0426863	0.706947	-0.558652	7.24091e-08	0.377003	0.000566699	0.529314	4.46354e-07
USP9X	turquoise	-0.226255	0.0435821	0.226255	0.0435821	-0.653957	4.79162e-11	0.348892	0.00151516	0.652751	5.34323e-11
MRPS34	turquoise	0.149532	0.18555	-0.149532	0.18555	0.604163	2.96614e-09	-0.400867	0.000228851	-0.705413	2.76314e-13
CIRBP	turquoise	-0.194189	0.0843442	0.194189	0.0843442	0.0484491	0.669545	0.209154	0.0626122	-0.388017	0.00037609
KIAA0430	turquoise	0.00887785	0.937703	-0.00887785	0.937703	-0.353639	0.00129125	0.319129	0.00391028	0.27564	0.0133333
NARS	turquoise	-0.263855	0.0180337	0.263855	0.0180337	-0.517432	8.89044e-07	0.273087	0.01425	0.756736	4.70071e-16
CGRRF1	turquoise	0.0393826	0.728712	-0.0393826	0.728712	-0.366686	0.000821451	0.321632	0.00362338	0.530535	4.15217e-07
MARC1	turquoise	0.0482944	0.670539	-0.0482944	0.670539	0.342724	0.00185822	-0.244625	0.0287497	-0.517733	8.73905e-07
BCL7C	turquoise	0.00814674	0.942824	-0.00814674	0.942824	0.389792	0.000351566	-0.261918	0.0189289	-0.787291	4.72441e-18
FHL3	turquoise	-0.0398283	0.725762	0.0398283	0.725762	0.279568	0.012023	-0.28601	0.0101156	-0.439562	4.51568e-05
TAF5	turquoise	-0.050373	0.65723	0.050373	0.65723	-0.583553	1.33958e-08	0.342559	0.00186831	0.564325	4.9904e-08
TCEAL4	turquoise	0.0887042	0.433949	-0.0887042	0.433949	-0.253116	0.0234922	0.454618	2.27277e-05	0.473687	9.08288e-06
TMEM243	turquoise	-0.314085	0.00455074	0.314085	0.00455074	-0.408977	0.000165507	0.381398	0.000481998	0.541162	2.18628e-07
POLD3	turquoise	-0.204062	0.0694296	0.204062	0.0694296	-0.437798	4.88347e-05	0.222141	0.0476545	0.484068	5.38444e-06
TRIP12	turquoise	0.178033	0.114116	-0.178033	0.114116	-0.275263	0.0134653	0.114145	0.313372	0.531408	3.9423e-07
ZNF230	turquoise	-0.241166	0.0311599	0.241166	0.0311599	-0.525042	5.73566e-07	0.362994	0.000935422	0.582202	1.47332e-08
NEMF	turquoise	0.198948	0.0768657	-0.198948	0.0768657	0.00022059	0.998451	0.0402814	0.722768	0.537642	2.71049e-07
SLA	turquoise	0.177597	0.115018	-0.177597	0.115018	0.199105	0.0766283	-0.0673876	0.552564	-0.371935	0.000681122
NPLOC4	turquoise	0.000497214	0.996507	-0.000497214	0.996507	0.2982	0.00721792	-0.20864	0.0632746	-0.639878	1.65989e-10
NCAPD3	turquoise	-0.146966	0.193297	0.146966	0.193297	-0.362004	0.000968322	-0.0362117	0.749807	0.385678	0.000410789
GTF2A2	turquoise	0.0626225	0.581059	-0.0626225	0.581059	-0.236019	0.0350595	-0.0749444	0.508802	0.595734	5.56595e-09
R3HDM2	turquoise	0.337411	0.00220829	-0.337411	0.00220829	0.386266	0.000401797	0.117492	0.299299	-0.235565	0.035422
PRKRIR	turquoise	0.263157	0.0183522	-0.263157	0.0183522	-0.267444	0.0164712	0.379748	0.000512329	0.474272	8.82334e-06
PSMD7	turquoise	-0.0619795	0.584954	0.0619795	0.584954	-0.256594	0.0215883	0.206831	0.0656517	0.433348	5.93936e-05
DYNC1H1	turquoise	-0.0439519	0.698669	0.0439519	0.698669	-0.106525	0.346975	-0.153101	0.175151	-0.304313	0.00606158
HCCS	turquoise	0.0784711	0.489007	-0.0784711	0.489007	-0.211429	0.0597462	0.0782053	0.490485	0.737196	6.34194e-15
SUN2	turquoise	0.0385764	0.734057	-0.0385764	0.734057	0.32251	0.00352731	-0.103782	0.359604	-0.573808	2.6364e-08
SLC8B1	turquoise	0.131354	0.245473	-0.131354	0.245473	0.478879	7.0077e-06	-0.188436	0.0941445	-0.68674	2.02769e-12
KEAP1	turquoise	0.0447328	0.693579	-0.0447328	0.693579	0.102141	0.367289	0.0317659	0.779691	-0.516758	9.23724e-07
IQSEC1	turquoise	-0.0751812	0.507461	0.0751812	0.507461	0.196621	0.0804531	0.077852	0.492453	-0.703411	3.44687e-13
HK1	turquoise	0.094865	0.402573	-0.094865	0.402573	0.0697652	0.538602	0.13679	0.226305	-0.601552	3.6116e-09
LMBR1L	turquoise	0.262679	0.018573	-0.262679	0.018573	0.617136	1.08525e-09	-0.321373	0.00365224	-0.614063	1.38284e-09
CLEC2D	turquoise	0.20102	0.073779	-0.20102	0.073779	0.0796297	0.482594	-0.243319	0.0296408	0.345993	0.00166857
SDHC	turquoise	-0.0239948	0.832678	0.0239948	0.832678	-0.0365906	0.747276	-0.15785	0.161987	0.373587	0.000641693
FBXO3	turquoise	-0.0429423	0.70527	0.0429423	0.70527	-0.470971	1.03855e-05	0.397144	0.000264818	0.552447	1.07943e-07
VPS26A	turquoise	0.0683846	0.546688	-0.0683846	0.546688	-0.343614	0.00180474	0.0997806	0.378524	0.820135	1.33355e-20
RPN2	turquoise	-0.348261	0.00154742	0.348261	0.00154742	-0.137057	0.225391	-0.215182	0.0552539	-0.315645	0.00434345
TAB2	turquoise	0.177887	0.114418	-0.177887	0.114418	-0.34062	0.00199039	0.209382	0.0623196	0.481417	6.16376e-06
HLA-B	turquoise	0.0753257	0.506643	-0.0753257	0.506643	0.139918	0.215767	-0.0104473	0.926718	-0.762749	2.00834e-16
UVRAG	turquoise	-0.14689	0.193528	0.14689	0.193528	-0.373222	0.000650225	0.17748	0.115263	0.489807	4.00308e-06
ELP4	turquoise	-0.153516	0.173971	0.153516	0.173971	-0.476663	7.83204e-06	0.0506555	0.655429	0.729415	1.678e-14
HMGB1	turquoise	-0.0275436	0.808373	0.0275436	0.808373	-0.394907	0.000288866	0.167004	0.138702	0.790268	2.89913e-18
MRPL39	turquoise	-0.0812133	0.473901	0.0812133	0.473901	-0.254765	0.0225722	-0.0683193	0.547072	0.53915	2.47285e-07
MPV17	turquoise	-0.274598	0.0137012	0.274598	0.0137012	-0.174656	0.121256	-0.0280057	0.805221	-0.337877	0.00217537
ZNF467	turquoise	0.0856507	0.45	-0.0856507	0.45	0.233717	0.0369318	-0.0265981	0.814831	-0.722797	3.74023e-14
WNT10B	turquoise	-0.289311	0.00924477	0.289311	0.00924477	-0.0279653	0.805496	-0.208336	0.0636684	-0.297759	0.0073084
SRSF10	turquoise	-0.0171087	0.88027	0.0171087	0.88027	-0.295159	0.00786215	0.0061352	0.956926	0.71707	7.34759e-14
ACTR1B	turquoise	0.0758279	0.503805	-0.0758279	0.503805	0.414644	0.00013132	-0.138443	0.220691	-0.672622	8.31448e-12
NECAP2	turquoise	0.219298	0.0506479	-0.219298	0.0506479	0.281941	0.0112868	-0.114764	0.310735	-0.355113	0.00122807
MGRN1	turquoise	-0.234414	0.0363565	0.234414	0.0363565	0.0961581	0.396161	-0.120128	0.288511	-0.471131	1.0304e-05
SIN3B	turquoise	-0.0784161	0.489313	0.0784161	0.489313	0.0259288	0.819411	0.0929235	0.412314	-0.554526	9.45115e-08
FAM173A	turquoise	0.154339	0.171646	-0.154339	0.171646	0.342841	0.00185113	-0.162117	0.150798	-0.466321	1.30292e-05
ZC3H4	turquoise	-0.00170231	0.988043	0.00170231	0.988043	-0.32416	0.00335278	0.2273	0.0425953	0.453145	2.43421e-05
PSMA3	turquoise	-0.0530498	0.640247	0.0530498	0.640247	-0.365681	0.000851173	-0.210748	0.0605923	0.673584	7.57103e-12
IMP3	turquoise	-0.363787	0.00090981	0.363787	0.00090981	-0.189546	0.092188	0.144426	0.20119	0.214629	0.0558976
UHRF1BP1L	turquoise	0.136171	0.228433	-0.136171	0.228433	-0.486751	4.69092e-06	0.328481	0.00293182	0.731946	1.22725e-14
RPL36AL	turquoise	-0.141929	0.209174	0.141929	0.209174	-0.358972	0.00107575	0.133497	0.23779	0.738828	5.14856e-15
YY1AP1	turquoise	-0.123883	0.273592	0.123883	0.273592	-0.347737	0.00157464	0.0623885	0.582475	0.693419	1.01131e-12
RTCB	turquoise	-0.38957	0.000354553	0.38957	0.000354553	-0.500533	2.26694e-06	0.0921245	0.416362	0.536039	2.98673e-07
PLIN3	turquoise	-0.00570311	0.959957	0.00570311	0.959957	0.318845	0.00394409	-0.147281	0.192331	-0.75583	5.33209e-16
PMPCB	turquoise	-0.114526	0.311745	0.114526	0.311745	-0.264128	0.0179107	0.142544	0.207188	0.771737	5.36981e-17
TRIT1	turquoise	-0.199188	0.0765024	0.199188	0.0765024	-0.270287	0.0153172	0.218994	0.0509768	0.450521	2.74842e-05
USP18	turquoise	0.0999874	0.377532	-0.0999874	0.377532	0.0835411	0.461279	-0.115214	0.30883	-0.145455	0.197964
CNPPD1	turquoise	0.164509	0.144781	-0.164509	0.144781	0.500026	2.32974e-06	-0.0991342	0.381636	-0.482349	5.87862e-06
SLC38A2	turquoise	0.0854848	0.450881	-0.0854848	0.450881	-0.150974	0.181295	-0.143532	0.204024	0.325576	0.00320926
SAMM50	turquoise	0.0137311	0.90378	-0.0137311	0.90378	-0.463713	1.47751e-05	0.205521	0.0674171	0.556302	8.43105e-08
FOXN2	turquoise	-0.217719	0.0523757	0.217719	0.0523757	-0.414153	0.000134005	0.0394903	0.727999	0.401431	0.000223807
PFKL	turquoise	0.246749	0.0273493	-0.246749	0.0273493	0.54383	1.85465e-07	-0.219301	0.0506442	-0.787878	4.29329e-18
TPI1	turquoise	0.191066	0.0895592	-0.191066	0.0895592	0.550255	1.24057e-07	-0.185086	0.100251	-0.862156	9.6341e-25
TXNIP	turquoise	-0.240067	0.0319605	0.240067	0.0319605	-0.483659	5.49841e-06	0.409545	0.000161747	0.527818	4.87525e-07
STAG2	turquoise	0.0530744	0.640092	-0.0530744	0.640092	-0.386507	0.00039817	0.246047	0.0278059	0.803859	2.80838e-19
IFI16	turquoise	-0.0352061	0.756536	0.0352061	0.756536	-0.328936	0.00289038	0.231388	0.03891	0.742922	3.03124e-15
IDE	turquoise	-0.265288	0.0173951	0.265288	0.0173951	-0.692729	1.08767e-12	0.109402	0.334033	0.668736	1.20973e-11
IDH3G	turquoise	0.0602847	0.59528	-0.0602847	0.59528	0.556057	8.56549e-08	-0.256499	0.0216386	-0.826892	3.43384e-21
LEPRE1	turquoise	-0.0594747	0.600244	0.0594747	0.600244	0.110035	0.331224	-0.252041	0.0241089	-0.470916	1.04137e-05
XPO1	turquoise	-0.13857	0.220264	0.13857	0.220264	-0.310384	0.00507835	0.0942716	0.405536	0.516464	9.39264e-07
CYTH2	turquoise	0.198069	0.0782061	-0.198069	0.0782061	0.250321	0.0251243	0.0481777	0.671289	-0.383204	0.00045067
MON1B	turquoise	-0.127202	0.260846	0.127202	0.260846	-0.16462	0.144507	-0.0603186	0.595073	-0.321422	0.00364671
LAMP2	turquoise	0.0304225	0.788787	-0.0304225	0.788787	-0.339832	0.00204204	0.134287	0.234997	0.75724	4.38174e-16
GAS8	turquoise	-0.0311072	0.784147	0.0311072	0.784147	0.411645	0.000148504	-0.226634	0.0432216	-0.35233	0.00134979
ACP1	turquoise	-0.326283	0.00313969	0.326283	0.00313969	-0.265235	0.0174186	0.0524927	0.643767	0.663216	2.04126e-11
MALT1	turquoise	-0.188065	0.0948069	0.188065	0.0948069	-0.696489	7.29988e-13	0.307253	0.00556611	0.706356	2.48833e-13
ADIPOR2	turquoise	-0.303672	0.0061745	0.303672	0.0061745	-0.258348	0.0206788	0.0565257	0.618468	0.440391	4.3517e-05
TMX1	turquoise	-0.159299	0.158122	0.159299	0.158122	-0.458132	1.92726e-05	0.151695	0.179197	0.685436	2.31746e-12
ST6GALNAC4	turquoise	0.158569	0.160061	-0.158569	0.160061	0.591761	7.44228e-09	-0.365725	0.00084983	-0.763669	1.75932e-16
KATNA1	turquoise	-0.139771	0.216252	0.139771	0.216252	-0.511502	1.24181e-06	0.332584	0.00257648	0.556826	8.15028e-08
GMPPA	turquoise	-0.017036	0.880775	0.017036	0.880775	0.222955	0.0468247	-0.295543	0.00777818	-0.565387	4.65086e-08
TMEM115	turquoise	0.226178	0.0436554	-0.226178	0.0436554	0.155794	0.167595	-0.0684419	0.546351	-0.529402	4.44031e-07
UBA6	turquoise	0.0911195	0.421487	-0.0911195	0.421487	-0.0574455	0.612759	-0.0190498	0.866804	0.375332	0.000602328
UPF1	turquoise	-0.077641	0.49363	0.077641	0.49363	0.18626	0.0980765	-0.00624262	0.956172	-0.698654	5.78596e-13
GNE	turquoise	0.213976	0.0566659	-0.213976	0.0566659	-0.258324	0.0206909	0.00469083	0.96706	0.541561	2.13334e-07
AP1AR	turquoise	0.103049	0.363022	-0.103049	0.363022	-0.271335	0.0149101	0.16787	0.136638	0.363857	0.000907549
MRPS31	turquoise	0.0335674	0.76754	-0.0335674	0.76754	-0.411522	0.000149251	0.218842	0.051142	0.777365	2.27947e-17
BLVRA	turquoise	-0.0677326	0.550527	0.0677326	0.550527	-0.24832	0.026351	-0.0497561	0.661169	0.502552	2.0324e-06
GOLPH3	turquoise	0.365688	0.000850945	-0.365688	0.000850945	0.186789	0.0971095	0.0853255	0.451728	-0.158731	0.159627
KDM5A	turquoise	0.150671	0.182185	-0.150671	0.182185	-0.268141	0.0161814	0.0589042	0.603751	0.441158	4.20502e-05
CEBPB	turquoise	0.191609	0.0886351	-0.191609	0.0886351	0.154533	0.171104	0.174625	0.121325	-0.492512	3.47458e-06
C1orf50	turquoise	-0.140811	0.21282	0.140811	0.21282	-0.557251	7.92975e-08	0.229309	0.0407492	0.522371	6.69733e-07
COPS2	turquoise	-0.121602	0.282592	0.121602	0.282592	-0.503675	1.91199e-06	0.318868	0.00394143	0.892436	1.09983e-28
SRPK3	turquoise	0.131259	0.245817	-0.131259	0.245817	0.625102	5.72026e-10	-0.243927	0.029223	-0.541559	2.13368e-07
TERT	turquoise	-0.0481957	0.671174	0.0481957	0.671174	0.665686	1.61739e-11	-0.442322	3.99117e-05	-0.569055	3.63921e-08
KCTD12	turquoise	0.0580379	0.609093	-0.0580379	0.609093	-0.323737	0.00339674	0.297709	0.0073187	0.558657	7.23854e-08
RFXANK	turquoise	0.159191	0.158408	-0.159191	0.158408	0.346773	0.00162597	-0.196242	0.0810511	-0.372719	0.00066214
PPA2	turquoise	-0.139093	0.218512	0.139093	0.218512	-0.467209	1.24804e-05	0.150307	0.183255	0.618345	9.85877e-10
OSGIN1	turquoise	0.0433675	0.702487	-0.0433675	0.702487	0.492513	3.47443e-06	-0.365006	0.000871663	-0.429023	7.16504e-05
ITPKB	turquoise	0.396042	0.000276428	-0.396042	0.000276428	0.371233	0.000698532	0.152756	0.176138	-0.286604	0.00995377
PSMC2	turquoise	-0.0902886	0.42575	0.0902886	0.42575	-0.3676	0.000795285	0.0297346	0.793455	0.766823	1.11259e-16
NFKB2	turquoise	0.324739	0.0032934	-0.324739	0.0032934	0.417996	0.000114304	-0.219298	0.0506476	-0.685657	2.26567e-12
VPS54	turquoise	0.0187386	0.86896	-0.0187386	0.86896	-0.469116	1.13734e-05	0.37802	0.000545981	0.631546	3.36172e-10
PICK1	turquoise	0.0394751	0.728099	-0.0394751	0.728099	0.391261	0.000332393	-0.391428	0.000330276	-0.539845	2.37006e-07
RGS2	turquoise	-0.0148496	0.895985	0.0148496	0.895985	-0.222678	0.047106	0.131706	0.2442	0.390495	0.000342264
TOLLIP	turquoise	0.191962	0.088038	-0.191962	0.088038	0.393848	0.000300933	-0.147664	0.191167	-0.665003	1.72533e-11
NOL8	turquoise	-0.150631	0.182302	0.150631	0.182302	-0.48807	4.38136e-06	0.387011	0.000390677	0.648697	7.67974e-11
ZNF672	turquoise	0.129283	0.25306	-0.129283	0.25306	0.439776	4.47266e-05	-0.218048	0.0520117	-0.502288	2.06167e-06
MPHOSPH8	turquoise	-0.00460036	0.967695	0.00460036	0.967695	-0.331233	0.00268901	0.391738	0.000326368	0.293433	0.00825002
XRCC2	turquoise	0.0286552	0.800795	-0.0286552	0.800795	0.303135	0.00627068	-0.327049	0.00306577	0.173184	0.124475
RWDD1	turquoise	-0.0765442	0.499772	0.0765442	0.499772	0.0138711	0.902804	0.029679	0.793833	-0.45758	1.97805e-05
ISCA1	turquoise	-0.0475967	0.67503	0.0475967	0.67503	-0.435244	5.4659e-05	0.496939	2.74859e-06	0.820587	1.21979e-20
TGS1	turquoise	-0.0598002	0.598247	0.0598002	0.598247	-0.43462	5.61777e-05	0.0971089	0.391486	0.696109	7.60193e-13
GOLPH3L	turquoise	-0.0500869	0.659056	0.0500869	0.659056	-0.411717	0.000148068	0.129509	0.252224	0.408501	0.000168728
RAB5A	turquoise	0.00367271	0.974207	-0.00367271	0.974207	-0.0895902	0.429354	-0.131578	0.244662	0.648123	8.08121e-11
SYT2	turquoise	0.0895424	0.4296	-0.0895424	0.4296	0.607771	2.25278e-09	-0.309938	0.00514544	-0.510561	1.30871e-06
PLEKHB2	turquoise	0.141757	0.209731	-0.141757	0.209731	-0.335342	0.00235992	0.344656	0.00174391	0.617454	1.05827e-09
PMF1	turquoise	0.0945139	0.404325	-0.0945139	0.404325	0.164861	0.143912	0.0508576	0.654142	-0.440428	4.34463e-05
TLR6	turquoise	-0.0896718	0.428931	0.0896718	0.428931	-0.348332	0.00154374	-0.00165802	0.988354	0.483303	5.59941e-06
USP5	turquoise	0.0412324	0.716497	-0.0412324	0.716497	0.584624	1.24178e-08	-0.398015	0.000255973	-0.629504	3.98376e-10
LMF2	turquoise	0.0160935	0.887326	-0.0160935	0.887326	0.564996	4.77303e-08	-0.41361	0.000137025	-0.868168	1.90603e-25
POP4	turquoise	-0.217939	0.0521322	0.217939	0.0521322	-0.504237	1.8543e-06	0.218071	0.0519871	0.776622	2.55613e-17
AARS	turquoise	-0.0342469	0.762971	0.0342469	0.762971	0.313422	0.00464155	-0.372538	0.000666472	-0.486867	4.66276e-06
POT1	turquoise	-0.0583919	0.606908	0.0583919	0.606908	-0.577775	2.0067e-08	0.323755	0.0033949	0.796363	1.04022e-18
EPHB6	turquoise	0.130891	0.247155	-0.130891	0.247155	0.356016	0.00119079	-0.21165	0.0594741	-0.595524	5.65282e-09
PLA2G12A	turquoise	0.125256	0.268269	-0.125256	0.268269	-0.304276	0.00606805	0.674849	6.68934e-12	0.415122	0.000128758
PTGIR	turquoise	0.288569	0.00943454	-0.288569	0.00943454	0.505672	1.71435e-06	-0.0197842	0.861718	-0.645285	1.03785e-10
PRKD2	turquoise	0.219391	0.0505473	-0.219391	0.0505473	0.24434	0.0289427	-0.0650352	0.566547	-0.686603	2.05632e-12
PRPF19	turquoise	0.0320591	0.777709	-0.0320591	0.777709	0.488225	4.34624e-06	-0.464557	1.41874e-05	-0.376809	0.000570732
TXN	turquoise	0.187589	0.09566	-0.187589	0.09566	-0.23963	0.0322839	0.0938078	0.40786	0.638926	1.80129e-10
WDR70	turquoise	-0.172622	0.12572	0.172622	0.12572	-0.255366	0.022245	0.131156	0.246192	0.320652	0.00373346
NCOA3	turquoise	0.173533	0.123706	-0.173533	0.123706	-0.445019	3.53396e-05	0.0564771	0.61877	0.517754	8.72892e-07
NIP7	turquoise	0.240788	0.0314333	-0.240788	0.0314333	-0.296592	0.00755263	0.18584	0.0988506	0.541608	2.12719e-07
ADAR	turquoise	0.0712378	0.530043	-0.0712378	0.530043	-0.119891	0.289468	-0.0749081	0.509009	-0.277589	0.0126683
RIN1	turquoise	0.147056	0.19302	-0.147056	0.19302	0.410531	0.000155398	-0.142914	0.205996	-0.576181	2.24017e-08
VEZF1	turquoise	0.0301727	0.790481	-0.0301727	0.790481	-0.401718	0.00022128	0.474313	8.80515e-06	0.381536	0.000479535
SPAST	turquoise	-0.0207895	0.854767	0.0207895	0.854767	-0.553666	9.98664e-08	0.405817	0.000187969	0.677977	4.91296e-12
CSRP1	turquoise	0.174741	0.121072	-0.174741	0.121072	0.373795	0.000636876	-0.150766	0.181904	-0.608711	2.09586e-09
TIMM10B	turquoise	-0.307967	0.00545135	0.307967	0.00545135	-0.67201	8.82305e-12	0.253777	0.02312	0.409199	0.00016403
PRDM14	turquoise	-0.325718	0.00319515	0.325718	0.00319515	0.408648	0.000167729	-0.32344	0.00342799	-0.414529	0.000131948
SEC24C	turquoise	0.0958039	0.397912	-0.0958039	0.397912	0.335463	0.00235079	-0.218196	0.0518491	-0.615032	1.28153e-09
BRMS1	turquoise	0.0852253	0.452262	-0.0852253	0.452262	0.615268	1.25788e-09	-0.255595	0.0221208	-0.732165	1.19435e-14
IL6ST	turquoise	-0.00350276	0.9754	0.00350276	0.9754	-0.199128	0.0765926	-0.0465666	0.68168	0.391801	0.000325586
EDEM1	turquoise	-0.0408836	0.718795	0.0408836	0.718795	-0.231948	0.0384258	-0.06252	0.581679	0.566336	4.36586e-08
UBA2	turquoise	0.0411714	0.716899	-0.0411714	0.716899	-0.20318	0.0706685	0.0798039	0.481634	0.728758	1.81882e-14
TPMT	turquoise	-0.0800971	0.48002	0.0800971	0.48002	-0.357657	0.00112562	0.122661	0.278388	0.534899	3.19913e-07
DCTN5	turquoise	-0.00628815	0.955853	0.00628815	0.955853	-0.278171	0.0124755	0.0685611	0.545651	0.3758	0.00059214
ERAL1	turquoise	0.104193	0.357692	-0.104193	0.357692	0.117797	0.298036	-0.0160778	0.887435	-0.53172	3.86969e-07
CHMP2A	turquoise	-0.0650476	0.566473	0.0650476	0.566473	0.0360479	0.750901	-0.287892	0.00961063	0.294947	0.00790895
MMP17	turquoise	0.202871	0.0711072	-0.202871	0.0711072	0.563283	5.34631e-08	-0.245196	0.0283679	-0.721841	4.19133e-14
PTBP1	turquoise	-0.0423382	0.709229	0.0423382	0.709229	-0.024521	0.829063	0.132287	0.242105	-0.605577	2.66417e-09
SLC11A1	turquoise	0.00655646	0.953971	-0.00655646	0.953971	0.304022	0.00611266	-0.078448	0.489136	-0.523987	6.09868e-07
HMX1	turquoise	-0.176444	0.117434	0.176444	0.117434	0.216223	0.0540579	-0.288314	0.00950065	-0.492169	3.53784e-06
SAC3D1	turquoise	0.286019	0.0101131	-0.286019	0.0101131	0.308904	0.00530394	-0.0501605	0.658586	-0.416842	0.000119918
NDUFA13	turquoise	-0.00779687	0.945276	0.00779687	0.945276	0.146469	0.194824	-0.444673	3.58986e-05	-0.383448	0.000446584
SH3GL1	turquoise	0.139249	0.21799	-0.139249	0.21799	0.51873	8.256e-07	-0.254621	0.0226516	-0.683396	2.85266e-12
TARDBP	turquoise	-0.29708	0.00744958	0.29708	0.00744958	-0.337675	0.00218957	0.212854	0.058007	0.343848	0.00179096
ANKRD17	turquoise	0.163531	0.147219	-0.163531	0.147219	-0.235474	0.0354955	0.202526	0.0715988	0.229239	0.0408127
ABCA1	turquoise	-0.151293	0.180365	0.151293	0.180365	-0.306978	0.0056109	0.0461935	0.684095	0.412301	0.000144574
AP1G1	turquoise	0.105569	0.351344	-0.105569	0.351344	-0.301894	0.00649784	0.0345204	0.761135	0.497569	2.65784e-06
RPIA	turquoise	-0.178664	0.112817	0.178664	0.112817	-0.334658	0.00241205	0.0555956	0.624265	0.406412	0.000183534
COA3	turquoise	-0.234838	0.0360102	0.234838	0.0360102	-0.237799	0.0336672	0.00243087	0.982926	0.486953	4.64222e-06
THOC1	turquoise	-0.183582	0.10309	0.183582	0.10309	-0.326871	0.00308277	0.0570721	0.615074	0.670684	1.0031e-11
LSM7	turquoise	-0.0914438	0.419829	0.0914438	0.419829	-0.111395	0.325247	-0.196853	0.0800895	0.303241	0.00625155
TRMT1L	turquoise	0.141385	0.210942	-0.141385	0.210942	-0.246874	0.0272686	0.273608	0.0140585	0.651959	5.7381e-11
BRCC3	turquoise	-0.0519929	0.646931	0.0519929	0.646931	-0.618815	9.49682e-10	0.364366	0.00089148	0.739794	4.54793e-15
ELP3	turquoise	-0.108277	0.339055	0.108277	0.339055	-0.256723	0.0215201	0.205895	0.0669094	0.373553	0.000642478
IDI1	turquoise	-0.127142	0.261072	0.127142	0.261072	-0.301002	0.0066657	-0.0776883	0.493366	0.561374	6.06158e-08
RAC2	turquoise	0.137333	0.224452	-0.137333	0.224452	0.347812	0.00157073	-0.211522	0.0596317	-0.795444	1.21666e-18
TSPAN3	turquoise	-0.0671097	0.554207	0.0671097	0.554207	-0.287092	0.00982245	0.477155	7.64178e-06	0.390851	0.000337638
SHC1	turquoise	0.204686	0.0685635	-0.204686	0.0685635	0.264518	0.0177359	-0.208008	0.0640968	-0.619154	9.243e-10
CAPZA2	turquoise	0.147983	0.190198	-0.147983	0.190198	0.113659	0.315451	0.183502	0.103244	0.456634	2.06811e-05
ZNF432	turquoise	0.0027509	0.980679	-0.0027509	0.980679	-0.342732	0.00185779	0.208506	0.0634481	0.806005	1.91047e-19
SLC39A1	turquoise	0.0431805	0.70371	-0.0431805	0.70371	0.405409	0.000191062	0.0333258	0.769167	-0.64847	7.83627e-11
PPIG	turquoise	-0.218965	0.0510084	0.218965	0.0510084	-0.536989	2.82001e-07	0.322708	0.00350595	0.514336	1.05933e-06
MAGT1	turquoise	0.258769	0.0204655	-0.258769	0.0204655	-0.229479	0.0405958	0.24815	0.0264575	0.548332	1.40047e-07
ATR	turquoise	-0.0334569	0.768284	0.0334569	0.768284	-0.63538	2.43612e-10	0.421952	9.68486e-05	0.6942	9.31178e-13
LDHB	turquoise	-0.195866	0.0816454	0.195866	0.0816454	-0.292256	0.00852409	0.0198758	0.861084	0.482884	5.72033e-06
TSPAN32	turquoise	-0.247267	0.0270168	0.247267	0.0270168	0.21566	0.0547017	-0.161923	0.151292	-0.655926	4.00619e-11
POP5	turquoise	-0.335153	0.00237422	0.335153	0.00237422	-0.203988	0.0695328	-0.0894319	0.430172	0.301971	0.00648371
B4GALT3	turquoise	0.0274182	0.809228	-0.0274182	0.809228	0.199992	0.0752973	-0.357906	0.00111604	-0.392672	0.000314874
METTL9	turquoise	-0.0878618	0.438344	0.0878618	0.438344	-0.112633	0.319866	-0.0517451	0.648502	0.515804	9.75063e-07
PIK3C2A	turquoise	0.201159	0.0735757	-0.201159	0.0735757	-0.161173	0.153221	0.283991	0.0106828	0.425928	8.18213e-05
NDRG1	turquoise	0.225489	0.0443176	-0.225489	0.0443176	0.219676	0.0502415	-0.0192747	0.865246	-0.435211	5.4739e-05
AMPD2	turquoise	0.0911934	0.421109	-0.0911934	0.421109	0.0897817	0.428364	0.0866738	0.444585	-0.529871	4.31882e-07
SNX2	turquoise	0.000244415	0.998283	-0.000244415	0.998283	-0.240174	0.0318817	0.258174	0.0207676	0.739389	4.79088e-15
HLA-F-AS1	turquoise	-0.153871	0.172967	0.153871	0.172967	-0.140091	0.215193	0.19775	0.0786969	0.537767	2.68991e-07
CPQ	turquoise	0.0836075	0.460921	-0.0836075	0.460921	-0.30408	0.00610238	0.285996	0.0101195	0.598222	4.63105e-09
ANKRD49	turquoise	-0.250264	0.0251586	0.250264	0.0251586	-0.30859	0.00535288	0.158306	0.160764	0.451205	2.66314e-05
APIP	turquoise	0.097227	0.390907	-0.097227	0.390907	-0.260104	0.0198018	0.148255	0.189376	0.665209	1.69205e-11
KRT10	turquoise	0.0350424	0.757633	-0.0350424	0.757633	-0.12766	0.259117	-0.0518089	0.648098	0.39906	0.000245708
RAN	turquoise	-0.00424858	0.970164	0.00424858	0.970164	-0.491477	3.66851e-06	0.09957	0.379536	0.826702	3.56981e-21
COPE	turquoise	0.0427763	0.706357	-0.0427763	0.706357	0.401775	0.000220785	-0.205791	0.0670504	-0.806194	1.84628e-19
ADPRM	turquoise	0.0515618	0.649666	-0.0515618	0.649666	-0.0893617	0.430536	-0.0302925	0.789669	0.571961	2.98999e-08
PSMC4	turquoise	-0.143781	0.203231	0.143781	0.203231	0.135532	0.230647	-0.05118	0.652092	-0.562607	5.58973e-08
IL4R	turquoise	0.0296032	0.794347	-0.0296032	0.794347	0.264361	0.0178059	-0.285835	0.0101637	-0.670988	9.74106e-12
POLD2	turquoise	0.116322	0.304167	-0.116322	0.304167	0.549042	1.33929e-07	-0.249917	0.0253678	-0.595303	5.74528e-09
STX5	turquoise	0.0973674	0.39022	-0.0973674	0.39022	0.17422	0.122203	-0.140312	0.214463	-0.51686	9.18423e-07
NBN	turquoise	0.00789067	0.944618	-0.00789067	0.944618	-0.430917	6.60208e-05	0.235352	0.0355933	0.795364	1.23343e-18
CCT5	turquoise	-0.428448	7.34456e-05	0.428448	7.34456e-05	-0.246343	0.0276128	-0.223848	0.0459281	0.188544	0.093952
MUT	turquoise	0.0316118	0.780733	-0.0316118	0.780733	-0.506378	1.64929e-06	0.398927	0.000246994	0.621453	7.68749e-10
SERPINB1	turquoise	0.0276235	0.807827	-0.0276235	0.807827	-0.293669	0.00819615	0.125219	0.268409	0.393422	0.000305923
PLCXD1	turquoise	-0.150299	0.183277	0.150299	0.183277	0.358984	0.00107532	-0.250321	0.0251245	-0.614245	1.36318e-09
ERLIN1	turquoise	-0.053987	0.634344	0.053987	0.634344	-0.352851	0.00132619	-0.0625306	0.581615	0.32507	0.00325989
WDR47	turquoise	0.209416	0.0622768	-0.209416	0.0622768	-0.295244	0.00784354	0.306946	0.0056161	0.538959	2.5018e-07
PTEN	turquoise	-0.269408	0.0156663	0.269408	0.0156663	-0.497567	2.65812e-06	0.407645	0.000174651	0.409249	0.000163699
ATF2	turquoise	0.0443584	0.696018	-0.0443584	0.696018	-0.47805	7.30619e-06	0.196498	0.0806473	0.780594	1.37833e-17
HMGN3	turquoise	0.0194882	0.863767	-0.0194882	0.863767	-0.284572	0.0105166	0.169624	0.132527	0.574161	2.57353e-08
VAV3	turquoise	-0.0409574	0.718309	0.0409574	0.718309	-0.461706	1.62657e-05	0.292603	0.00844238	0.647417	8.60203e-11
CAPN15	turquoise	-0.0439628	0.698598	0.0439628	0.698598	0.0982022	0.38615	-0.00613335	0.956939	-0.544905	1.73498e-07
FBN2	turquoise	-0.0482247	0.670987	0.0482247	0.670987	-0.361795	0.000975419	0.126208	0.264621	0.387637	0.00038154
NDUFA6	turquoise	-0.0489133	0.666566	0.0489133	0.666566	-0.34835	0.00154283	0.239084	0.0326911	0.754769	6.1761e-16
ETFB	turquoise	-0.0633978	0.576377	0.0633978	0.576377	0.0799092	0.481054	-0.203574	0.0701131	-0.235212	0.0357067
CCNB1IP1	turquoise	-0.320332	0.00377	0.320332	0.00377	-0.298705	0.00711539	0.154877	0.170141	0.396162	0.000275146
COG5	turquoise	0.0630441	0.57851	-0.0630441	0.57851	-0.574889	2.44831e-08	0.37579	0.000592365	0.750967	1.03912e-15
CLK2	turquoise	-0.226856	0.0430125	0.226856	0.0430125	0.149398	0.185949	-0.0827782	0.465395	-0.606259	2.52904e-09
FRYL	turquoise	-0.173134	0.124586	0.173134	0.124586	-0.709763	1.69842e-13	0.345846	0.0016767	0.51304	1.13938e-06
MRPL40	turquoise	-0.100798	0.373658	0.100798	0.373658	-0.0507115	0.655073	-0.255561	0.0221394	0.341542	0.00193147
YIF1A	turquoise	-0.177188	0.11587	0.177188	0.11587	0.062629	0.581019	-0.189093	0.0929817	-0.429598	6.98955e-05
GPX4	turquoise	0.0150827	0.894361	-0.0150827	0.894361	0.197195	0.0795565	0.112935	0.31856	-0.529806	4.33546e-07
PARP3	turquoise	0.0258168	0.820178	-0.0258168	0.820178	0.514468	1.05148e-06	-0.333687	0.00248783	-0.469826	1.09851e-05
C19orf66	turquoise	0.192289	0.0874869	-0.192289	0.0874869	0.430886	6.61082e-05	-0.16284	0.148961	-0.786208	5.63263e-18
HSP90AA1	turquoise	0.0343032	0.762593	-0.0343032	0.762593	-0.22272	0.0470631	0.0905627	0.424341	0.362602	0.00094834
EVI2B	turquoise	-0.0308688	0.785762	0.0308688	0.785762	-0.256644	0.0215619	0.290942	0.00883934	0.735944	7.43358e-15
PRIM1	turquoise	-0.139039	0.218691	0.139039	0.218691	-0.349882	0.00146574	-0.0555668	0.624444	0.453587	2.38469e-05
PPP1R12A	turquoise	0.239268	0.0325533	-0.239268	0.0325533	-0.354903	0.0012369	0.270535	0.0152201	0.606001	2.57947e-09
HDAC11	turquoise	0.0787983	0.487192	-0.0787983	0.487192	0.674246	7.09659e-12	-0.319022	0.00392302	-0.412214	0.000145091
MLH1	turquoise	-0.231103	0.0391577	0.231103	0.0391577	-0.485232	5.07257e-06	0.0398187	0.725826	0.691316	1.26146e-12
PSMG1	turquoise	-0.0157962	0.889394	0.0157962	0.889394	-0.353846	0.00128218	0.0730424	0.519647	0.500571	2.26223e-06
ARL6IP5	turquoise	-0.0467646	0.6804	0.0467646	0.6804	-0.476549	7.87711e-06	0.347167	0.00160483	0.808575	1.1967e-19
S100A6	turquoise	0.144268	0.201689	-0.144268	0.201689	0.325827	0.00318435	-0.099734	0.378748	-0.737206	6.33368e-15
MRPL12	turquoise	0.188291	0.0944031	-0.188291	0.0944031	0.47088	1.0432e-05	-0.228645	0.0413522	-0.65705	3.61505e-11
CASP1	turquoise	-0.247636	0.026782	0.247636	0.026782	-0.503617	1.91808e-06	0.195612	0.0820494	0.80326	3.12444e-19
OS9	turquoise	0.187039	0.096654	-0.187039	0.096654	0.553089	1.03614e-07	-0.243262	0.0296802	-0.715809	8.50707e-14
CTSB	turquoise	0.0211548	0.852243	-0.0211548	0.852243	0.149875	0.18453	0.107329	0.343328	-0.676447	5.71652e-12
N4BP2L2	turquoise	-0.140543	0.2137	0.140543	0.2137	-0.367013	0.000812	0.215769	0.0545762	0.696537	7.26238e-13
RAB13	turquoise	-0.0228288	0.840699	0.0228288	0.840699	0.0138722	0.902797	-0.346105	0.00166239	0.241508	0.0309148
BRD3	turquoise	-0.0208734	0.854187	0.0208734	0.854187	0.195015	0.0830068	0.170453	0.130618	-0.566633	4.28024e-08
EP300	turquoise	0.0508443	0.654227	-0.0508443	0.654227	-0.00440785	0.969046	0.15679	0.164861	-0.251213	0.0245934
TNF	turquoise	0.259059	0.0203198	-0.259059	0.0203198	0.16799	0.136355	0.00954484	0.933033	-0.313985	0.00456429
PLXNB2	turquoise	0.0539172	0.634783	-0.0539172	0.634783	0.236718	0.0345076	-0.00872717	0.938758	-0.846809	4.35637e-23
BCAP29	turquoise	-0.239914	0.0320732	0.239914	0.0320732	-0.55402	9.76267e-08	0.326389	0.00312933	0.68217	3.22936e-12
RPRD2	turquoise	0.147819	0.190695	-0.147819	0.190695	0.23467	0.0361468	-0.0058473	0.958945	-0.639896	1.6573e-10
RPL31	turquoise	-0.0876357	0.439528	0.0876357	0.439528	-0.122979	0.277134	0.0849984	0.453471	0.627391	4.74251e-10
ADH5	turquoise	0.0332268	0.769834	-0.0332268	0.769834	-0.168722	0.134629	0.0914527	0.419784	0.68304	2.95731e-12
ANKS1A	turquoise	0.000579194	0.995932	-0.000579194	0.995932	-0.202714	0.0713311	0.232845	0.0376624	0.49516	3.02129e-06
ARSA	turquoise	-0.131175	0.246121	0.131175	0.246121	0.0249752	0.825946	0.0348251	0.75909	-0.542439	2.02106e-07
ARFGAP1	turquoise	0.145437	0.198022	-0.145437	0.198022	0.721167	4.54068e-14	-0.359263	0.00106501	-0.616671	1.12596e-09
HSPD1	turquoise	-0.158679	0.159767	0.158679	0.159767	-0.21639	0.0538682	-0.204679	0.0685722	0.578757	1.87447e-08
GLTSCR1L	turquoise	0.161309	0.152872	-0.161309	0.152872	-0.45272	2.48271e-05	0.519723	7.80004e-07	0.574848	2.45515e-08
BIRC2	turquoise	-0.149159	0.18666	0.149159	0.18666	-0.455797	2.15085e-05	0.236517	0.0346653	0.744256	2.54526e-15
NKIRAS2	turquoise	0.132785	0.240322	-0.132785	0.240322	0.432821	6.07754e-05	-0.116432	0.303709	-0.855541	5.25684e-24
MTA1	turquoise	0.153356	0.174427	-0.153356	0.174427	0.423415	9.10448e-05	-0.160013	0.156242	-0.733909	9.60552e-15
LSM2	turquoise	0.0335186	0.767869	-0.0335186	0.767869	0.112467	0.320586	-0.100759	0.373842	-0.339114	0.00209015
EIF1AX	turquoise	0.210692	0.0606627	-0.210692	0.0606627	-0.28464	0.0104975	0.176578	0.117152	0.693355	1.01823e-12
SLC25A6	turquoise	0.018341	0.871716	-0.018341	0.871716	0.0948348	0.402724	0.011123	0.921993	-0.601529	3.61784e-09
TRPM2	turquoise	0.0221769	0.845191	-0.0221769	0.845191	0.441427	4.15468e-05	-0.374529	0.000620146	-0.743466	2.82302e-15
HLTF	turquoise	-0.113205	0.317399	0.113205	0.317399	-0.369628	0.000739854	0.316471	0.0042371	0.633097	2.95261e-10
RAP1B	turquoise	-0.0631631	0.577792	0.0631631	0.577792	-0.482557	5.81656e-06	0.701141	4.41902e-13	0.624147	6.18247e-10
PLIN2	turquoise	-0.187443	0.0959239	0.187443	0.0959239	-0.274637	0.0136872	0.252389	0.0239079	0.515937	9.67777e-07
HMGN4	turquoise	0.0617473	0.586364	-0.0617473	0.586364	-0.234574	0.0362251	0.290924	0.00884363	0.585972	1.12842e-08
ECHDC3	turquoise	-0.150817	0.181755	0.150817	0.181755	0.0019164	0.98654	0.136654	0.226774	-0.393888	0.000300476
CNNM3	turquoise	0.281593	0.0113921	-0.281593	0.0113921	0.418607	0.00011143	-0.201197	0.0735197	-0.49292	3.40073e-06
UTP3	turquoise	0.172365	0.126294	-0.172365	0.126294	-0.242512	0.0302026	0.114516	0.311792	0.637094	2.10623e-10
SECISBP2L	turquoise	0.113837	0.314686	-0.113837	0.314686	-0.393771	0.000301834	0.269139	0.0157746	0.707043	2.30507e-13
SMARCC2	turquoise	0.275754	0.0132937	-0.275754	0.0132937	0.397003	0.000266277	-0.11139	0.32527	-0.605624	2.65446e-09
PIK3R5	turquoise	0.0738117	0.515247	-0.0738117	0.515247	0.214701	0.0558139	-0.181079	0.107956	-0.673788	7.42171e-12
USP47	turquoise	-0.0829189	0.464634	0.0829189	0.464634	-0.561251	6.11078e-08	0.326486	0.00311992	0.565609	4.58266e-08
GLO1	turquoise	-0.222729	0.047054	0.222729	0.047054	-0.319004	0.00392522	0.176369	0.117592	0.614829	1.30207e-09
SMARCA5	turquoise	-0.0149378	0.89537	0.0149378	0.89537	-0.388605	0.000367799	0.240647	0.0315356	0.819359	1.55256e-20
TRMT13	turquoise	-0.173518	0.123739	0.173518	0.123739	-0.394606	0.00029225	0.262545	0.0186352	0.559599	6.8078e-08
ZBTB48	turquoise	0.0694257	0.540585	-0.0694257	0.540585	0.105608	0.351165	0.0764547	0.500275	-0.627951	4.52925e-10
MAP3K14	turquoise	-0.310242	0.00509954	0.310242	0.00509954	-0.0537127	0.636069	0.109573	0.333273	-0.42573	8.25161e-05
HELZ	turquoise	-0.0512582	0.651594	0.0512582	0.651594	-0.121762	0.281954	0.0607307	0.592555	-0.270091	0.0153946
SNRNP35	turquoise	-0.139502	0.217147	0.139502	0.217147	-0.140032	0.215389	-0.083076	0.463785	0.53358	3.46291e-07
RPL26L1	turquoise	-0.0268767	0.812927	0.0268767	0.812927	0.0659673	0.560987	-0.250765	0.0248586	0.513774	1.0934e-06
MCM5	turquoise	0.070649	0.533457	-0.070649	0.533457	-0.0250743	0.825266	-0.0279888	0.805336	-0.495912	2.90303e-06
PPP2R4	turquoise	0.182725	0.104737	-0.182725	0.104737	0.727223	2.19392e-14	-0.391797	0.000325631	-0.824158	5.98646e-21
EID1	turquoise	0.00673042	0.952751	-0.00673042	0.952751	-0.136746	0.226458	0.301092	0.00664867	0.687363	1.9018e-12
SLC17A9	turquoise	0.0155485	0.891118	-0.0155485	0.891118	0.591139	7.78542e-09	-0.37805	0.000545364	-0.543427	1.90145e-07
VIM	turquoise	0.143603	0.203796	-0.143603	0.203796	0.362864	0.000939693	-0.141693	0.209941	-0.80683	1.64535e-19
FCN1	turquoise	-0.0334812	0.76812	0.0334812	0.76812	0.0952194	0.40081	-0.03073	0.786702	-0.573297	2.73004e-08
UBE2D1	turquoise	0.293904	0.0081426	-0.293904	0.0081426	-0.0409473	0.718376	0.0866807	0.444549	0.370143	0.000726364
PRSS53	turquoise	-0.204943	0.0682089	0.204943	0.0682089	0.183954	0.102383	-0.180006	0.110095	-0.439919	4.44442e-05
TRPV2	turquoise	0.158578	0.160038	-0.158578	0.160038	0.304838	0.00597025	-0.176222	0.117904	-0.573099	2.7671e-08
SUPT5H	turquoise	0.132603	0.240972	-0.132603	0.240972	0.443202	3.83626e-05	-0.210183	0.0613023	-0.787192	4.80124e-18
RBBP7	turquoise	-0.129552	0.252065	0.129552	0.252065	-0.344352	0.00176149	0.131098	0.246401	0.657212	3.56166e-11
CIC	turquoise	-0.0747871	0.509695	0.0747871	0.509695	0.457574	1.97858e-05	-0.293248	0.00829258	-0.658677	3.11295e-11
MRPS27	turquoise	-0.121416	0.283333	0.121416	0.283333	-0.340279	0.00201259	0.178953	0.112227	0.51603	9.62657e-07
CRTAP	turquoise	0.0229571	0.839815	-0.0229571	0.839815	-0.278144	0.0124844	0.40163	0.000222055	0.49453	3.12381e-06
ADAM11	turquoise	-0.435785	5.33734e-05	0.435785	5.33734e-05	-0.140353	0.214327	-0.234388	0.0363775	-0.342461	0.0018743
DNAJC10	turquoise	-0.0463141	0.683314	0.0463141	0.683314	-0.572401	2.90187e-08	0.139156	0.2183	0.702042	4.0051e-13
PRMT3	turquoise	-0.0117771	0.91742	0.0117771	0.91742	-0.435162	5.48566e-05	0.358501	0.00109339	0.471546	1.00958e-05
NDUFA7	turquoise	-0.305922	0.00578574	0.305922	0.00578574	0.0990787	0.381904	-0.365273	0.0008635	0.186225	0.0981406
ZMAT3	turquoise	0.10004	0.377278	-0.10004	0.377278	-0.263312	0.018281	0.428412	7.35619e-05	0.399805	0.000238622
RNASE6	turquoise	-0.238926	0.0328098	0.238926	0.0328098	-0.29357	0.00821857	0.305055	0.005933	0.309918	0.00514842
SLC9A6	turquoise	-0.060414	0.594489	0.060414	0.594489	-0.608837	2.07559e-09	0.39642	0.000272393	0.644959	1.06801e-10
FOLR2	turquoise	-0.172265	0.126517	0.172265	0.126517	0.290791	0.00887604	-0.248239	0.0264021	-0.459197	1.83265e-05
NOL6	turquoise	0.0546273	0.630324	-0.0546273	0.630324	0.381674	0.000477076	-0.129607	0.251865	-0.477082	7.66962e-06
NEU1	turquoise	-0.00906886	0.936365	0.00906886	0.936365	0.350689	0.00142654	-0.342312	0.00188348	-0.716906	7.48965e-14
SNRPB	turquoise	0.083038	0.463991	-0.083038	0.463991	0.168617	0.134876	-0.300779	0.00670821	-0.545817	1.63922e-07
PRPSAP2	turquoise	-0.353346	0.00130413	0.353346	0.00130413	-0.406756	0.000181016	0.117465	0.299409	0.441661	4.11139e-05
SART1	turquoise	0.142822	0.206293	-0.142822	0.206293	0.124257	0.272135	0.156708	0.165086	-0.454333	2.30326e-05
CD69	turquoise	0.180917	0.108277	-0.180917	0.108277	-0.246705	0.0273777	0.00767949	0.946098	0.374693	0.000616479
DOCK10	turquoise	0.190683	0.0902153	-0.190683	0.0902153	-0.338457	0.00213503	0.180116	0.109874	0.453098	2.43955e-05
ENC1	turquoise	-0.177296	0.115646	0.177296	0.115646	-0.303704	0.00616882	0.188956	0.0932235	0.40071	0.000230267
SLC5A3	turquoise	-0.110652	0.328504	0.110652	0.328504	-0.342668	0.00186164	0.15152	0.179703	0.573754	2.64624e-08
RASGRP1	turquoise	0.135609	0.230378	-0.135609	0.230378	0.0226208	0.842132	-0.0227246	0.841416	0.341542	0.00193145
ORAI3	turquoise	-0.0337384	0.766389	0.0337384	0.766389	0.223117	0.0466612	-0.160138	0.155913	-0.763417	1.82457e-16
MKRN1	turquoise	0.125259	0.268259	-0.125259	0.268259	-0.193662	0.0852077	0.4349	5.54904e-05	0.550381	1.23073e-07
POLR2B	turquoise	-0.210378	0.0610562	0.210378	0.0610562	-0.39668	0.000269656	0.244191	0.0290432	0.707381	2.21963e-13
SS18L1	turquoise	-0.0746184	0.510653	0.0746184	0.510653	-0.374186	0.000627917	0.205696	0.0671792	0.608643	2.10683e-09
DAP	turquoise	-0.130781	0.247558	0.130781	0.247558	0.00127956	0.991012	0.112743	0.319388	-0.570217	3.36496e-08
TEFM	turquoise	0.0108099	0.924182	-0.0108099	0.924182	-0.245764	0.0279917	0.119189	0.292322	0.614288	1.35865e-09
USP25	turquoise	-0.328038	0.00297264	0.328038	0.00297264	-0.582663	1.42638e-08	0.247014	0.0271786	0.636971	2.12845e-10
AC004692.5	turquoise	-0.135114	0.232101	0.135114	0.232101	-0.161129	0.153337	-0.0824759	0.467032	0.478973	6.97465e-06
USP14	turquoise	-0.228329	0.0416412	0.228329	0.0416412	-0.476723	7.80867e-06	0.238712	0.0329713	0.551382	1.15509e-07
ZNF638	turquoise	-0.20152	0.0730495	0.20152	0.0730495	-0.512596	1.1681e-06	0.252023	0.0241194	0.604161	2.96654e-09
C1GALT1C1	turquoise	-0.00480317	0.966272	0.00480317	0.966272	-0.405173	0.000192875	-0.0361332	0.750331	0.650318	6.6476e-11
RYBP	turquoise	-0.137911	0.222488	0.137911	0.222488	-0.473613	9.11611e-06	0.500142	2.31521e-06	0.63489	2.53906e-10
AUP1	turquoise	-0.000432062	0.996965	0.000432062	0.996965	0.532723	3.645e-07	-0.404471	0.000198361	-0.738972	5.05457e-15
RAB5B	turquoise	0.268369	0.0160876	-0.268369	0.0160876	-0.0147139	0.89693	0.258159	0.0207754	-0.202889	0.0710814
MRPS17	turquoise	2.03602e-05	0.999857	-2.03602e-05	0.999857	-0.305133	0.00591965	-0.115215	0.308825	0.467767	1.21462e-05
SUPT6H	turquoise	0.0157859	0.889466	-0.0157859	0.889466	0.276241	0.0131252	-0.150466	0.182785	-0.794299	1.47744e-18
SRSF3	turquoise	-0.153459	0.174134	0.153459	0.174134	-0.346658	0.00163219	0.109979	0.331472	0.814608	3.88081e-20
UGP2	turquoise	-0.205946	0.0668407	0.205946	0.0668407	-0.558243	7.43604e-08	0.132091	0.24281	0.789778	3.1436e-18
PSMB8	turquoise	0.0074568	0.947659	-0.0074568	0.947659	0.0471833	0.677695	-0.340021	0.00202951	-0.380997	0.000489206
DENND1C	turquoise	0.0520937	0.646292	-0.0520937	0.646292	0.223582	0.0461937	-0.17168	0.12783	-0.569921	3.43278e-08
C1QB	turquoise	-0.125021	0.269176	0.125021	0.269176	0.100834	0.373484	-0.0467467	0.680515	-0.407635	0.000174726
LOC100272216	turquoise	0.104694	0.355373	-0.104694	0.355373	0.330868	0.00272013	-0.0316086	0.780755	-0.312328	0.00479484
KIAA1033	turquoise	-0.0535578	0.637045	0.0535578	0.637045	-0.384325	0.000432193	0.242665	0.0300956	0.786304	5.54548e-18
HSPA14	turquoise	-0.240813	0.031415	0.240813	0.031415	-0.319911	0.00381859	0.106204	0.34844	0.59037	8.23091e-09
DHX58	turquoise	-0.122482	0.279096	0.122482	0.279096	0.0984112	0.385135	-0.170651	0.130165	-0.40587	0.000187569
NOC2L	turquoise	0.100319	0.375942	-0.100319	0.375942	0.349687	0.00147536	-0.145373	0.198221	-0.588178	9.63862e-09
TUBA1B	turquoise	-0.000991419	0.993036	0.000991419	0.993036	0.116685	0.302652	-0.0682507	0.547475	-0.592332	7.1398e-09
SNAPC1	turquoise	0.202576	0.0715273	-0.202576	0.0715273	-0.368124	0.000780599	0.319417	0.00387633	0.582659	1.42672e-08
SLC33A1	turquoise	-0.0135157	0.905283	0.0135157	0.905283	-0.559824	6.70847e-08	0.301834	0.00650904	0.556946	8.08782e-08
PPP3CA	turquoise	0.308292	0.00539991	-0.308292	0.00539991	-0.253631	0.0232016	0.350248	0.00144787	0.627599	4.66225e-10
PDIA4	turquoise	0.225925	0.0438978	-0.225925	0.0438978	0.262263	0.0187668	-0.311903	0.00485555	-0.237129	0.0341857
AC007389.3	turquoise	-0.275088	0.0135269	0.275088	0.0135269	0.235353	0.0355932	-0.250842	0.0248133	-0.362277	0.000959147
INPPL1	turquoise	0.0491335	0.665154	-0.0491335	0.665154	0.382437	0.000463743	-0.194539	0.0837755	-0.662226	2.23943e-11
SUPT4H1	turquoise	-0.0588298	0.604209	0.0588298	0.604209	-0.072411	0.523272	-0.0916233	0.418913	0.453731	2.3688e-05
LRRC47	turquoise	-0.227567	0.0423462	0.227567	0.0423462	-0.101176	0.37186	0.20044	0.074633	-0.390346	0.00034422
BAG5	turquoise	0.0325595	0.774331	-0.0325595	0.774331	-0.616538	1.13796e-09	0.444865	3.55877e-05	0.73315	1.05625e-14
CEBPA-AS1	turquoise	-0.147864	0.190559	0.147864	0.190559	0.531893	3.83013e-07	-0.365888	0.00084497	-0.466054	1.31987e-05
ZNF148	turquoise	0.184339	0.101654	-0.184339	0.101654	-0.404053	0.000201696	0.208883	0.0629602	0.609171	2.02287e-09
RB1	turquoise	0.132226	0.242326	-0.132226	0.242326	-0.0518185	0.648037	-0.0011921	0.991627	0.673195	7.86315e-12
NUBP1	turquoise	-0.0576148	0.61171	0.0576148	0.61171	-0.427021	7.80862e-05	0.170197	0.131205	0.581802	1.51538e-08
ZBED1	turquoise	0.0985052	0.384679	-0.0985052	0.384679	0.185099	0.100226	-0.0362708	0.749412	-0.581351	1.56405e-08
PFDN2	turquoise	0.0696553	0.539244	-0.0696553	0.539244	0.251473	0.0244402	-0.144364	0.201387	0.315772	0.00432694
TWF2	turquoise	0.248307	0.0263594	-0.248307	0.0263594	0.389042	0.000361742	-0.200751	0.0741748	-0.617584	1.0474e-09
TRMT61B	turquoise	0.0220251	0.846238	-0.0220251	0.846238	-0.525581	5.55791e-07	0.405814	0.000187992	0.560716	6.32887e-08
TIMM17B	turquoise	0.0724016	0.523327	-0.0724016	0.523327	0.456572	2.0741e-05	-0.354735	0.001244	-0.718157	6.47261e-14
RAD23B	turquoise	0.25889	0.0204048	-0.25889	0.0204048	0.224362	0.0454185	-0.128738	0.255085	0.448503	3.01548e-05
CDC40	turquoise	-0.0531484	0.639625	0.0531484	0.639625	-0.439451	4.53802e-05	0.0681057	0.548329	0.789994	3.03322e-18
TBCA	turquoise	0.321088	0.00368414	-0.321088	0.00368414	0.222095	0.0477012	-0.189592	0.0921068	0.481199	6.23232e-06
BACH1	turquoise	0.0870455	0.442627	-0.0870455	0.442627	-0.218813	0.0511735	0.206079	0.0666612	0.570415	3.32019e-08
SIAH2	turquoise	0.201231	0.0734705	-0.201231	0.0734705	0.374627	0.00061796	0.0418559	0.712396	-0.646541	9.29375e-11
DARS	turquoise	0.0995922	0.379429	-0.0995922	0.379429	-0.414107	0.000134255	0.375749	0.000593247	0.273339	0.0141569
INPP5D	turquoise	0.120772	0.285913	-0.120772	0.285913	0.0991255	0.381678	0.107185	0.343977	-0.677836	4.98237e-12
THOC6	turquoise	-0.0318251	0.779291	0.0318251	0.779291	0.322327	0.00354712	-0.243741	0.0293505	-0.52207	6.81509e-07
RAP1A	turquoise	0.229549	0.0405335	-0.229549	0.0405335	-0.0952108	0.400853	0.165895	0.14138	0.565446	4.63241e-08
CAND1	turquoise	0.0614456	0.588198	-0.0614456	0.588198	-0.541131	2.19052e-07	0.21056	0.0608282	0.845361	6.10815e-23
DUSP11	turquoise	0.045412	0.689163	-0.045412	0.689163	-0.446143	3.35829e-05	0.137664	0.223326	0.660128	2.72216e-11
SSBP2	turquoise	0.00859681	0.939671	-0.00859681	0.939671	-0.44868	2.99107e-05	0.570027	3.4084e-08	0.582596	1.43309e-08
FOSL2	turquoise	0.225529	0.044279	-0.225529	0.044279	0.480199	6.55618e-06	-0.268428	0.0160637	-0.705904	2.61683e-13
SLC9A3R1	turquoise	-0.0465234	0.681959	0.0465234	0.681959	0.22399	0.0457874	-0.174395	0.121822	-0.549298	1.31788e-07
CAPZA1	turquoise	0.34692	0.00161803	-0.34692	0.00161803	-0.108161	0.339578	0.267762	0.0163385	0.33202	0.00262295
LRRC40	turquoise	0.174953	0.120615	-0.174953	0.120615	-0.336685	0.00226046	0.186057	0.0984498	0.827225	3.20651e-21
P4HA1	turquoise	-0.12975	0.251336	0.12975	0.251336	-0.16314	0.148201	0.133347	0.238321	0.522369	6.69823e-07
ELF1	turquoise	-0.185046	0.100325	0.185046	0.100325	-0.483725	5.47994e-06	0.243106	0.0297884	0.774727	3.41672e-17
MS4A6A	turquoise	-0.0753991	0.506227	0.0753991	0.506227	-0.22887	0.041147	0.0492595	0.664347	0.359954	0.00103981
PRDM1	turquoise	0.0448103	0.693075	-0.0448103	0.693075	0.417732	0.000115566	-0.516346	9.45599e-07	-0.364253	0.000895026
TNFRSF8	turquoise	0.318955	0.00393101	-0.318955	0.00393101	0.393086	0.000309906	-0.0388202	0.732439	-0.291261	0.00876171
KIF5B	turquoise	0.00504219	0.964594	-0.00504219	0.964594	-0.250298	0.025138	0.104475	0.356388	0.700332	4.82504e-13
EIF4G3	turquoise	0.211599	0.0595366	-0.211599	0.0595366	-0.326824	0.00308733	0.42804	7.47474e-05	0.512507	1.17394e-06
CXXC1	turquoise	0.063852	0.573642	-0.063852	0.573642	0.57683	2.14223e-08	-0.385808	0.000408789	-0.869471	1.32777e-25
RSRC2	turquoise	-0.142564	0.207123	0.142564	0.207123	-0.47767	7.44701e-06	0.143426	0.20436	0.785157	6.67364e-18
GANAB	turquoise	0.0849502	0.453728	-0.0849502	0.453728	0.388206	0.000373408	-0.335571	0.00234265	-0.810556	8.30491e-20
TAF1D	turquoise	-0.186583	0.0974843	0.186583	0.0974843	-0.319194	0.00390265	0.14988	0.184515	0.658812	3.07454e-11
NOL7	turquoise	-0.079582	0.482857	0.079582	0.482857	-0.418915	0.000110004	0.0300138	0.79156	0.866858	2.73168e-25
RNF167	turquoise	0.153702	0.173445	-0.153702	0.173445	0.472814	9.48392e-06	-0.167319	0.137949	-0.554526	9.45134e-08
TRIM26	turquoise	-0.127152	0.261034	0.127152	0.261034	-0.085166	0.452577	0.0192017	0.865751	-0.325996	0.00316775
PPM1F	turquoise	-0.0718646	0.52642	0.0718646	0.52642	0.261477	0.019138	-0.034815	0.759158	-0.7581	3.88475e-16
CEP57	turquoise	-0.114406	0.312256	0.114406	0.312256	-0.650113	6.77042e-11	0.395219	0.0002854	0.806563	1.72708e-19
PRKRA	turquoise	-0.00872008	0.938808	0.00872008	0.938808	-0.361592	0.000982325	0.195876	0.0816299	0.508677	1.45294e-06
SEC23B	turquoise	0.0318857	0.778881	-0.0318857	0.778881	-0.217019	0.0531572	0.101233	0.37159	0.700612	4.68067e-13
CYBA	turquoise	-0.0559545	0.622025	0.0559545	0.622025	-0.129492	0.252287	0.0998145	0.378361	-0.199368	0.076231
CPED1	turquoise	-0.118151	0.296576	0.118151	0.296576	-0.31661	0.0042194	0.195689	0.081927	0.39627	0.000273991
NDUFAF1	turquoise	-0.231099	0.039161	0.231099	0.039161	-0.34197	0.00190469	0.0121102	0.915093	0.550252	1.24083e-07
PREPL	turquoise	0.0210148	0.85321	-0.0210148	0.85321	-0.455092	2.22301e-05	0.219781	0.0501285	0.844096	8.18369e-23
SLC25A32	turquoise	0.0512609	0.651577	-0.0512609	0.651577	-0.466253	1.30722e-05	0.257385	0.0211741	0.453005	2.45009e-05
C19orf53	turquoise	-0.0613546	0.588752	0.0613546	0.588752	0.0971032	0.391514	-0.0963507	0.395212	-0.53082	4.08267e-07
SENP6	turquoise	-0.116383	0.303915	0.116383	0.303915	-0.552958	1.04481e-07	0.405461	0.000190665	0.698705	5.75403e-13
IREB2	turquoise	0.345024	0.00172286	-0.345024	0.00172286	0.0715998	0.527949	-0.0043238	0.969636	0.326514	0.00311722
ZGPAT	turquoise	-0.0520208	0.646754	0.0520208	0.646754	0.368487	0.00077059	-0.180468	0.109171	-0.775538	3.01861e-17
RPE	turquoise	-0.218924	0.0510525	0.218924	0.0510525	-0.391214	0.000332987	0.102078	0.367589	0.619545	8.95883e-10
MAP3K5	turquoise	0.316509	0.00423215	-0.316509	0.00423215	-0.194225	0.0842869	0.340855	0.00197523	0.521159	7.1825e-07
SERPINB6	turquoise	-0.291089	0.00880345	0.291089	0.00880345	-0.200352	0.0747637	0.17317	0.124507	-0.288349	0.00949143
GORASP1	turquoise	-0.0338339	0.765748	0.0338339	0.765748	0.195953	0.0815073	-0.0515885	0.649496	-0.707081	2.29515e-13
ENGASE	turquoise	0.0957315	0.39827	-0.0957315	0.39827	0.461251	1.66224e-05	-0.114741	0.310833	-0.594197	6.23084e-09
MPG	turquoise	0.0609906	0.59097	-0.0609906	0.59097	0.521663	6.97699e-07	-0.355341	0.00121857	-0.710865	1.49937e-13
ZBTB22	turquoise	0.147318	0.192219	-0.147318	0.192219	0.614667	1.31881e-09	-0.311543	0.0049076	-0.692644	1.0974e-12
FMO5	turquoise	-0.154932	0.169987	0.154932	0.169987	-0.573638	2.66723e-08	0.354572	0.00125093	0.557307	7.9011e-08
AP1B1	turquoise	0.170028	0.131595	-0.170028	0.131595	0.3922	0.000320641	-0.0634955	0.575788	-0.576589	2.17801e-08
TFAM	turquoise	0.205236	0.0678073	-0.205236	0.0678073	-0.313121	0.00468324	0.115288	0.308517	0.698272	6.02903e-13
CHMP6	turquoise	0.111372	0.32535	-0.111372	0.32535	0.459564	1.80105e-05	-0.109503	0.333584	-0.731864	1.2398e-14
DNAJA2	turquoise	5.21996e-05	0.999633	-5.21996e-05	0.999633	0.0145582	0.898014	0.17099	0.129392	0.306423	0.00570221
MRPL34	turquoise	-0.138634	0.22005	0.138634	0.22005	-0.20419	0.0692515	-0.082114	0.468995	-0.306815	0.00563763
SEC62	turquoise	-0.0200803	0.85967	0.0200803	0.85967	-0.244856	0.0285948	-0.0608504	0.591825	0.681154	3.5773e-12
PRNP	turquoise	-0.132325	0.241972	0.132325	0.241972	-0.38795	0.000377037	0.303127	0.00627211	0.575085	2.41559e-08
CLNS1A	turquoise	-0.146483	0.194779	0.146483	0.194779	-0.517402	8.90519e-07	0.40515	0.000193048	0.613268	1.47172e-09
UPF2	turquoise	-0.0247674	0.827372	0.0247674	0.827372	-0.59076	8.00195e-09	0.453462	2.39865e-05	0.533346	3.51166e-07
IFNGR1	turquoise	-0.1215	0.282997	0.1215	0.282997	-0.231072	0.0391848	0.212379	0.0585827	0.51335	1.11976e-06
HPS6	turquoise	0.0837473	0.460169	-0.0837473	0.460169	0.319311	0.00388881	0.0025544	0.982059	-0.636125	2.28701e-10
PELI2	turquoise	-0.127846	0.258418	0.127846	0.258418	-0.429661	6.97059e-05	0.355462	0.00121355	0.510924	1.28249e-06
MAP2K2	turquoise	0.080329	0.478745	-0.080329	0.478745	0.332403	0.00259132	-0.131996	0.243154	-0.833735	8.17483e-22
MTF2	turquoise	0.114196	0.313153	-0.114196	0.313153	-0.525414	5.61253e-07	0.32427	0.00334148	0.815003	3.59992e-20
UBE2B	turquoise	0.00559027	0.960748	-0.00559027	0.960748	-0.449838	2.83632e-05	0.380307	0.00050186	0.847129	4.0416e-23
DAD1	turquoise	-0.060547	0.593677	0.060547	0.593677	-0.250777	0.0248519	0.253982	0.0230055	0.489763	4.01234e-06
APRT	turquoise	-0.0784644	0.489045	0.0784644	0.489045	0.388366	0.000371148	-0.187112	0.0965219	-0.70143	4.28177e-13
TAX1BP1	turquoise	-0.0578636	0.610171	0.0578636	0.610171	-0.368547	0.000768945	0.192504	0.0871273	0.877603	1.26821e-26
GTF2I	turquoise	-0.121147	0.284408	0.121147	0.284408	-0.102295	0.366567	-0.156559	0.165492	0.26585	0.0171503
POTEKP	turquoise	0.244796	0.0286352	-0.244796	0.0286352	0.459069	1.84372e-05	-0.143658	0.203622	-0.63918	1.76248e-10
GLA	turquoise	-0.422183	9.5908e-05	0.422183	9.5908e-05	-0.405204	0.000192632	0.190878	0.0898811	0.269521	0.0156212
C12orf4	turquoise	-0.143442	0.20431	0.143442	0.20431	-0.442402	3.97697e-05	-0.0205047	0.856735	0.566393	4.3493e-08
POMZP3	turquoise	0.00928077	0.934881	-0.00928077	0.934881	0.0610617	0.590536	0.00212442	0.985079	-0.441703	4.10356e-05
ACSL3	turquoise	-0.171472	0.1283	0.171472	0.1283	-0.689692	1.49445e-12	0.318236	0.0040175	0.723278	3.53145e-14
SMAD2	turquoise	0.0319469	0.778468	-0.0319469	0.778468	-0.56274	5.54098e-08	0.534861	3.20649e-07	0.783749	8.36322e-18
HEATR1	turquoise	-0.146936	0.193387	0.146936	0.193387	-0.469275	1.12853e-05	0.266643	0.0168094	0.816119	2.90826e-20
SLC30A9	turquoise	0.209141	0.0626281	-0.209141	0.0626281	-0.178661	0.112824	0.249962	0.025341	0.612983	1.50477e-09
AGTPBP1	turquoise	0.00632501	0.955595	-0.00632501	0.955595	-0.16288	0.148859	0.100922	0.373069	0.657804	3.37326e-11
LHPP	turquoise	-0.299643	0.00692874	0.299643	0.00692874	-0.167224	0.138175	-0.00930797	0.934691	-0.348549	0.00153257
PAPSS1	turquoise	0.248654	0.0261429	-0.248654	0.0261429	-0.225548	0.044261	0.11086	0.32759	0.413684	0.000136614
NSUN5	turquoise	-0.168117	0.136052	0.168117	0.136052	0.28033	0.0117819	-0.335139	0.00237529	-0.586631	1.07663e-08
HRH4	turquoise	0.0564574	0.618893	-0.0564574	0.618893	-0.415097	0.000128892	0.231653	0.0386798	0.553774	9.91749e-08
DPYD	turquoise	0.0290836	0.79788	-0.0290836	0.79788	-0.0961529	0.396187	0.206739	0.0657746	0.337743	0.00218478
SRPR	turquoise	0.0665012	0.557813	-0.0665012	0.557813	0.28072	0.0116604	-0.300244	0.00681123	-0.66208	2.27014e-11
SGSH	turquoise	0.12468	0.270492	-0.12468	0.270492	0.300724	0.00671872	-0.160427	0.155157	-0.714922	9.42596e-14
ANXA5	turquoise	0.0566012	0.617999	-0.0566012	0.617999	-0.325859	0.00318123	0.494887	3.06534e-06	0.292224	0.00853149
RXRA	turquoise	0.127765	0.258722	-0.127765	0.258722	0.569983	3.41853e-08	-0.184257	0.101809	-0.839235	2.45846e-22
CORO7	turquoise	0.0672535	0.553357	-0.0672535	0.553357	0.204875	0.0683028	-0.119829	0.289721	-0.512684	1.16235e-06
MRPL2	turquoise	0.113275	0.317098	-0.113275	0.317098	0.426602	7.94993e-05	-0.219757	0.0501538	-0.711733	1.35849e-13
LRIF1	turquoise	0.216569	0.0536647	-0.216569	0.0536647	-0.265447	0.0173256	0.333359	0.00251388	0.38114	0.000486637
TAPBP	turquoise	-0.0459626	0.685591	0.0459626	0.685591	0.301393	0.00659163	-0.0856284	0.450118	-0.840331	1.92464e-22
ALG8	turquoise	-0.0881066	0.437064	0.0881066	0.437064	-0.434161	5.73198e-05	0.0447905	0.693203	0.723613	3.39262e-14
ABHD10	turquoise	-0.154829	0.170275	0.154829	0.170275	-0.314643	0.00447559	0.143162	0.205205	0.459936	1.76952e-05
CLK3	turquoise	-0.0257512	0.820627	0.0257512	0.820627	0.148311	0.189207	-0.128305	0.256698	-0.60925	2.01056e-09
DNAJA1	turquoise	-0.120566	0.286744	0.120566	0.286744	-0.480011	6.61886e-06	0.195441	0.0823231	0.663315	2.02226e-11
DUSP3	turquoise	0.29155	0.00869205	-0.29155	0.00869205	0.328727	0.00290935	-0.298316	0.00719426	-0.475945	8.11824e-06
APH1A	turquoise	0.331671	0.00265203	-0.331671	0.00265203	0.260513	0.0196021	-0.0111012	0.922145	-0.230114	0.0400289
CDK8	turquoise	0.106003	0.349358	-0.106003	0.349358	-0.425539	8.31898e-05	0.247633	0.0267839	0.665543	1.6394e-11
TSPYL4	turquoise	0.0633623	0.576591	-0.0633623	0.576591	-0.41736	0.000117365	0.3563	0.00117928	0.624758	5.8828e-10
MRPS33	turquoise	-0.152631	0.176496	0.152631	0.176496	-0.297348	0.00739347	-0.138199	0.221514	0.507514	1.54932e-06
UEVLD	turquoise	0.104296	0.357214	-0.104296	0.357214	-0.45122	2.66126e-05	0.189938	0.0915033	0.725593	2.6735e-14
DDX42	turquoise	-0.0849822	0.453557	0.0849822	0.453557	-0.391963	0.000323563	0.136422	0.227572	0.635239	2.4653e-10
ANAPC10	turquoise	0.173371	0.124063	-0.173371	0.124063	-0.319937	0.00381555	0.238209	0.033353	0.714521	9.87204e-14
DUSP12	turquoise	-0.159327	0.158047	0.159327	0.158047	-0.420132	0.000104549	0.284609	0.0105062	0.667625	1.34526e-11
NELFCD	turquoise	0.00639069	0.955134	-0.00639069	0.955134	-0.00465449	0.967315	0.000200394	0.998592	-0.32539	0.00322775
ABCA7	turquoise	0.341179	0.00195447	-0.341179	0.00195447	0.517026	9.09758e-07	-0.10507	0.353637	-0.662853	2.11184e-11
UBE3C	turquoise	0.361616	0.000981518	-0.361616	0.000981518	-0.227355	0.0425432	0.181409	0.107305	0.353334	0.00130466
BZW1	turquoise	-0.0840606	0.458487	0.0840606	0.458487	-0.391337	0.00033142	0.0913062	0.420532	0.760341	2.83165e-16
ACOT13	turquoise	-0.0230651	0.839072	0.0230651	0.839072	-0.325931	0.00317411	0.00716058	0.949735	0.490418	3.87748e-06
RAB27A	turquoise	0.136092	0.228706	-0.136092	0.228706	0.00626397	0.956023	-0.223243	0.046534	0.526439	5.28596e-07
MVP	turquoise	0.0166294	0.8836	-0.0166294	0.8836	0.153027	0.175364	-0.108328	0.338827	-0.579448	1.78649e-08
CCNT2	turquoise	-0.0992211	0.381217	0.0992211	0.381217	-0.413689	0.000136584	0.284653	0.0104939	0.694915	8.6318e-13
SCAF11	turquoise	-0.153147	0.175021	0.153147	0.175021	-0.587305	1.02605e-08	0.373823	0.000636222	0.432112	6.26814e-05
SLC25A11	turquoise	0.41516	0.000128557	-0.41516	0.000128557	0.527012	5.11146e-07	-0.258314	0.0206962	-0.67418	7.14217e-12
DENND5A	turquoise	-0.0401067	0.723922	0.0401067	0.723922	0.168782	0.134489	-0.106077	0.349017	-0.65501	4.3548e-11
CDKN2AIP	turquoise	0.174552	0.121482	-0.174552	0.121482	-0.194271	0.0842118	0.330534	0.00274887	0.440639	4.30385e-05
SRSF11	turquoise	-0.0407168	0.719895	0.0407168	0.719895	-0.21361	0.0571006	0.117183	0.30058	0.740192	4.32039e-15
TSC22D4	turquoise	0.195257	0.0826172	-0.195257	0.0826172	0.557121	7.99675e-08	-0.338704	0.00211804	-0.61468	1.3175e-09
CTDP1	turquoise	0.113687	0.315331	-0.113687	0.315331	0.191137	0.0894379	-0.0826366	0.466161	-0.570117	3.3878e-08
XK	turquoise	0.061848	0.585753	-0.061848	0.585753	-0.432942	6.04563e-05	0.65251	5.46052e-11	0.412924	0.000140939
ABI1	turquoise	0.151379	0.180115	-0.151379	0.180115	-0.264716	0.017648	0.33558	0.002342	0.75511	5.89135e-16
PNRC1	turquoise	0.347686	0.00157731	-0.347686	0.00157731	0.252597	0.0237885	0.0576912	0.611237	-0.199926	0.0753961
TRAM1	turquoise	-0.0983665	0.385352	0.0983665	0.385352	-0.300189	0.00682195	0.081789	0.470762	0.743303	2.88386e-15
TRIAP1	turquoise	-0.0565039	0.618603	0.0565039	0.618603	-0.552392	1.08326e-07	0.309175	0.00526193	0.66922	1.15493e-11
AGO4	turquoise	0.229257	0.0407961	-0.229257	0.0407961	-0.193452	0.0855526	0.21466	0.0558615	0.455074	2.22491e-05
RBM10	turquoise	0.0182137	0.8726	-0.0182137	0.8726	-0.0514211	0.650559	0.0905982	0.424159	-0.646706	9.15929e-11
RAB11A	turquoise	0.229101	0.0409368	-0.229101	0.0409368	-0.301014	0.00666337	0.572723	2.8389e-08	0.611846	1.64428e-09
GTF2H1	turquoise	-0.146584	0.194468	0.146584	0.194468	-0.550031	1.25828e-07	0.183784	0.102706	0.814628	3.86599e-20
CHST11	turquoise	0.0398845	0.725391	-0.0398845	0.725391	0.0914323	0.419888	-0.0489457	0.666358	-0.384506	0.000429274
TPCN1	turquoise	-0.152476	0.176942	0.152476	0.176942	0.0842294	0.457582	0.0613633	0.5887	-0.500776	2.23735e-06
SRD5A1	turquoise	0.269315	0.0157037	-0.269315	0.0157037	-0.305666	0.00582884	0.245927	0.0278842	0.467464	1.23265e-05
TRIP10	turquoise	0.0818715	0.470314	-0.0818715	0.470314	0.652089	5.67162e-11	-0.32897	0.00288727	-0.556481	8.33427e-08
PON2	turquoise	0.0191842	0.865872	-0.0191842	0.865872	-0.358674	0.00108687	0.2939	0.00814359	0.454849	2.2484e-05
AMZ2	turquoise	-0.00581625	0.959163	0.00581625	0.959163	-0.44074	4.28446e-05	0.163558	0.147153	0.543623	1.87861e-07
UTP6	turquoise	-0.432326	6.21004e-05	0.432326	6.21004e-05	-0.47677	7.79047e-06	0.023839	0.833748	0.333404	0.00251028
RFNG	turquoise	0.0148155	0.896222	-0.0148155	0.896222	0.392046	0.000322535	-0.116345	0.304074	-0.754572	6.34623e-16
ENG	turquoise	0.144544	0.200819	-0.144544	0.200819	0.585236	1.18901e-08	-0.324793	0.00328794	-0.789848	3.1075e-18
PAXIP1	turquoise	-0.0756575	0.504767	0.0756575	0.504767	-0.532601	3.67162e-07	0.325678	0.00319915	0.565476	4.62337e-08
MRPL3	turquoise	-0.072494	0.522795	0.072494	0.522795	-0.329827	0.00281073	0.141826	0.209507	0.733004	1.07567e-14
TAF12	turquoise	-0.129312	0.252952	0.129312	0.252952	-0.186565	0.097518	-0.0840548	0.458517	0.469508	1.11574e-05
GLDC	turquoise	-0.0230863	0.838926	0.0230863	0.838926	0.115359	0.308217	-0.416655	0.000120849	0.198169	0.0780514
CTSS	turquoise	0.189595	0.0921014	-0.189595	0.0921014	0.0369727	0.744727	0.143935	0.202744	0.52025	7.56788e-07
SLC12A6	turquoise	-0.276373	0.0130796	0.276373	0.0130796	-0.123805	0.273895	-0.0599241	0.597488	-0.439653	4.49724e-05
SLC39A6	turquoise	-0.0380928	0.737269	0.0380928	0.737269	-0.627238	4.80268e-10	0.467612	1.22383e-05	0.740697	4.04773e-15
TOM1	turquoise	0.105498	0.351672	-0.105498	0.351672	0.189803	0.0917393	-0.133446	0.237969	-0.545389	1.68354e-07
CPSF7	turquoise	-0.147754	0.190893	0.147754	0.190893	0.135046	0.232337	-0.112417	0.320802	-0.594513	6.08851e-09
RC3H2	turquoise	0.191763	0.0883745	-0.191763	0.0883745	-0.43619	5.24314e-05	0.356533	0.00116991	0.723767	3.33032e-14
RAB29	turquoise	0.246096	0.027774	-0.246096	0.027774	-0.332159	0.00261145	0.317392	0.00412123	0.447774	3.11777e-05
TRIM37	turquoise	-0.157	0.164288	0.157	0.164288	-0.362151	0.000963383	0.214857	0.055631	0.586297	1.10256e-08
ANXA4	turquoise	0.150332	0.183179	-0.150332	0.183179	-0.369098	0.000753998	0.120711	0.286159	0.582665	1.42614e-08
AIMP1	turquoise	-0.151937	0.178496	0.151937	0.178496	-0.228728	0.0412763	0.136099	0.228682	0.796761	9.7156e-19
SNRPG	turquoise	0.349364	0.00149142	-0.349364	0.00149142	-0.0204107	0.857384	-0.212359	0.058606	0.501061	2.2032e-06
NDUFS6	turquoise	-0.241602	0.0308471	0.241602	0.0308471	-0.415225	0.000128212	-0.116567	0.303147	0.627886	4.55349e-10
SLC25A28	turquoise	-0.106727	0.346056	0.106727	0.346056	0.25894	0.0203796	-0.182437	0.105294	-0.751284	9.95345e-16
WDR3	turquoise	-0.059927	0.59747	0.059927	0.59747	-0.499215	2.43351e-06	0.257832	0.020943	0.727539	2.11113e-14
HIGD1A	turquoise	-0.046416	0.682654	0.046416	0.682654	-0.263683	0.0181119	0.341316	0.00194576	0.79963	5.91899e-19
BEST1	turquoise	-0.258977	0.0203609	0.258977	0.0203609	0.158668	0.159796	-0.228602	0.0413914	-0.461204	1.66593e-05
NAGA	turquoise	0.137718	0.223143	-0.137718	0.223143	0.356187	0.00118384	-0.0137955	0.903331	-0.721956	4.13474e-14
DUSP22	turquoise	-0.115214	0.308831	0.115214	0.308831	-0.102015	0.367885	0.0929291	0.412286	0.285562	0.0102391
ATP5G1	turquoise	-0.0899005	0.42775	0.0899005	0.42775	0.063189	0.577636	-0.391692	0.000326949	0.189507	0.0922552
FAM216A	turquoise	0.38941	0.000356708	-0.38941	0.000356708	-0.0416122	0.713998	0.0834938	0.461533	0.461232	1.66373e-05
ADIPOR1	turquoise	-0.0557227	0.623471	0.0557227	0.623471	0.297662	0.00732825	0.077736	0.4931	-0.681313	3.52039e-12
RACGAP1	turquoise	-0.0462635	0.683641	0.0462635	0.683641	-0.378382	0.000538756	0.0257048	0.820945	0.648959	7.50313e-11
SLC38A6	turquoise	0.0382263	0.736382	-0.0382263	0.736382	-0.278444	0.0123859	0.13674	0.226477	0.460178	1.74931e-05
PHYH	turquoise	0.17324	0.124351	-0.17324	0.124351	-0.408488	0.000168816	0.281887	0.011303	0.543121	1.93781e-07
SECISBP2	turquoise	0.00856254	0.939911	-0.00856254	0.939911	-0.250024	0.0253031	0.20713	0.065253	0.642491	1.32448e-10
MYO1F	turquoise	0.130327	0.249217	-0.130327	0.249217	0.16042	0.155178	0.088603	0.434476	-0.710892	1.4948e-13
MORF4L1	turquoise	0.180617	0.108874	-0.180617	0.108874	-0.179776	0.110558	0.149429	0.185855	0.746093	1.99724e-15
RBM14	turquoise	0.0426936	0.706898	-0.0426936	0.706898	0.373377	0.00064659	-0.226742	0.0431194	-0.696739	7.10715e-13
PSPC1	turquoise	-0.180283	0.10954	0.180283	0.10954	-0.557152	7.98066e-08	0.35	0.00145996	0.545548	1.66695e-07
RALA	turquoise	0.30222	0.0064375	-0.30222	0.0064375	-0.120982	0.285069	0.0716692	0.527548	0.451474	2.63026e-05
PTRH2	turquoise	-0.114575	0.311539	0.114575	0.311539	-0.413153	0.000139622	0.0367262	0.746371	0.597348	4.94106e-09
PLBD1	turquoise	0.128172	0.257198	-0.128172	0.257198	0.165719	0.141809	-0.248816	0.0260424	-0.348018	0.00155999
TRAPPC11	turquoise	-0.0189737	0.867331	0.0189737	0.867331	-0.37445	0.000621945	0.333805	0.00247853	0.739896	4.48834e-15
YWHAQ	turquoise	0.0527491	0.642146	-0.0527491	0.642146	-0.426081	8.12863e-05	0.209802	0.0617843	0.862053	9.89927e-25
EDEM2	turquoise	-0.0306311	0.787372	0.0306311	0.787372	0.323596	0.00341155	-0.259975	0.019865	-0.64299	1.26827e-10
PRDX1	turquoise	-0.240179	0.0318782	0.240179	0.0318782	-0.188879	0.0933593	-0.201439	0.0731677	0.468578	1.1676e-05
ADO	turquoise	0.199384	0.0762073	-0.199384	0.0762073	-0.0101923	0.928501	-0.114828	0.310465	0.564098	5.06592e-08
PCNP	turquoise	-0.127841	0.258439	0.127841	0.258439	-0.41745	0.00011693	0.389245	0.000358954	0.816054	2.94473e-20
RRAS	turquoise	0.254855	0.0225233	-0.254855	0.0225233	0.291605	0.00867901	-0.0232284	0.837948	-0.344654	0.00174405
ALCAM	turquoise	0.131777	0.243943	-0.131777	0.243943	-0.445348	3.48168e-05	0.268054	0.0162175	0.625248	5.65263e-10
GMNN	turquoise	0.112955	0.318476	-0.112955	0.318476	-0.250302	0.0251355	-0.192353	0.0873809	0.367659	0.000793601
TTC31	turquoise	-0.0937057	0.408373	0.0937057	0.408373	0.00850559	0.94031	-0.0518296	0.647967	-0.503864	1.89241e-06
TACC3	turquoise	0.0480201	0.672303	-0.0480201	0.672303	0.259031	0.0203337	0.0228003	0.840895	-0.670549	1.01627e-11
THYN1	turquoise	-0.106743	0.345983	0.106743	0.345983	-0.364467	0.000888325	0.0735051	0.516998	0.301821	0.00651144
MLXIPL	turquoise	-0.120357	0.287583	0.120357	0.287583	0.285392	0.0102862	-0.282773	0.0110381	-0.421505	9.86909e-05
CEP350	turquoise	0.0822338	0.468345	-0.0822338	0.468345	-0.498544	2.52269e-06	0.221518	0.048298	0.740344	4.23668e-15
ECI2	turquoise	0.0633694	0.576548	-0.0633694	0.576548	-0.230782	0.0394383	0.23981	0.0321505	0.469863	1.09654e-05
CCNL2	turquoise	-0.124828	0.269919	0.124828	0.269919	0.165479	0.142397	-0.17813	0.113915	-0.491439	3.67596e-06
LMNA	turquoise	0.205428	0.0675447	-0.205428	0.0675447	0.740257	4.28443e-15	-0.211037	0.0602319	-0.696296	7.45128e-13
ZBTB24	turquoise	-0.0575446	0.612144	0.0575446	0.612144	-0.482	5.98375e-06	0.122698	0.278242	0.775198	3.17955e-17
C1orf27	turquoise	-0.083943	0.459117	0.083943	0.459117	-0.41557	0.000126402	0.0600217	0.59689	0.667327	1.38397e-11
LMO2	turquoise	0.210629	0.0607421	-0.210629	0.0607421	0.260755	0.0194846	-0.110315	0.329991	-0.532346	3.72809e-07
PLD2	turquoise	-0.00129004	0.990939	0.00129004	0.990939	0.628862	4.20129e-10	-0.265174	0.0174451	-0.752102	8.90421e-16
ECSIT	turquoise	0.129132	0.253618	-0.129132	0.253618	0.622824	6.88236e-10	-0.2552	0.0223346	-0.592147	7.23628e-09
ABCD1	turquoise	0.0509087	0.653817	-0.0509087	0.653817	0.247229	0.0270408	-0.120287	0.287869	-0.702076	3.9902e-13
SLC30A1	turquoise	-0.300951	0.00667532	0.300951	0.00667532	-0.349348	0.00149218	0.171789	0.127584	0.523511	6.2697e-07
SYNCRIP	turquoise	0.0730959	0.51934	-0.0730959	0.51934	-0.437997	4.84064e-05	0.144468	0.201059	0.839062	2.55517e-22
CRY1	turquoise	-0.0922668	0.415639	0.0922668	0.415639	-0.472667	9.55283e-06	0.382592	0.000461069	0.458051	1.93459e-05
SIRT7	turquoise	-0.11024	0.330321	0.11024	0.330321	0.144338	0.201469	-0.244567	0.028789	-0.466262	1.30668e-05
SMARCD2	turquoise	0.223412	0.0463641	-0.223412	0.0463641	0.136854	0.226086	0.0166262	0.883622	-0.438356	4.76425e-05
YTHDF2	turquoise	0.369987	0.000730419	-0.369987	0.000730419	-0.0909986	0.422106	0.149295	0.186254	0.393288	0.000307501
LNPEP	turquoise	0.0676507	0.55101	-0.0676507	0.55101	-0.376184	0.000583917	0.0989672	0.382443	0.684672	2.50562e-12
WDR13	turquoise	0.0663975	0.558429	-0.0663975	0.558429	0.111324	0.325557	0.00528269	0.962907	-0.482943	5.70331e-06
GSPT2	turquoise	-0.0493237	0.663936	0.0493237	0.663936	-0.291472	0.00871092	0.350988	0.00141227	0.354373	0.00125945
NAA10	turquoise	0.200088	0.0751551	-0.200088	0.0751551	0.687498	1.8755e-12	-0.418453	0.000112146	-0.583326	1.36123e-08
ASL	turquoise	-0.0430607	0.704494	0.0430607	0.704494	0.268246	0.0161384	-0.207361	0.0649477	-0.700002	5.00093e-13
IDH1	turquoise	0.0555366	0.624633	-0.0555366	0.624633	-0.211768	0.0593294	-0.0622054	0.583584	0.439738	4.48031e-05
PEBP1	turquoise	-0.00998624	0.929943	0.00998624	0.929943	0.177828	0.114539	-0.150736	0.181992	-0.379816	0.000511051
RIN3	turquoise	0.0309878	0.784956	-0.0309878	0.784956	0.177965	0.114256	0.0641746	0.571703	-0.788734	3.73226e-18
TOMM20	turquoise	-0.202248	0.0719979	0.202248	0.0719979	-0.494297	3.16253e-06	0.343737	0.0017975	0.727086	2.23068e-14
TTC13	turquoise	-0.270176	0.0153611	0.270176	0.0153611	-0.471731	1.00041e-05	0.0875522	0.439966	0.473423	9.20243e-06
UCHL3	turquoise	-0.0608187	0.592018	0.0608187	0.592018	-0.388435	0.000370174	-0.0234303	0.836559	0.70326	3.50463e-13
BZW2	turquoise	-0.154609	0.170889	0.154609	0.170889	-0.385513	0.000413355	0.214336	0.0562416	0.672617	8.31849e-12
KRR1	turquoise	0.144815	0.199965	-0.144815	0.199965	-0.395592	0.000281294	0.377283	0.000560925	0.70861	1.93397e-13
GPR35	turquoise	0.0315247	0.781322	-0.0315247	0.781322	0.325689	0.00319807	-0.125923	0.265708	-0.4037	0.000204552
KCTD5	turquoise	-0.0529915	0.640615	0.0529915	0.640615	0.0842826	0.457296	0.186938	0.0968386	-0.380419	0.000499791
DPM3	turquoise	0.132359	0.241847	-0.132359	0.241847	0.316085	0.00428644	-0.37865	0.000533485	-0.402027	0.000218589
SYF2	turquoise	-0.0422429	0.709854	0.0422429	0.709854	-0.158625	0.15991	0.0626855	0.580677	0.654319	4.63693e-11
SRBD1	turquoise	-0.0513286	0.651147	0.0513286	0.651147	-0.493778	3.2505e-06	0.407962	0.000172438	0.616571	1.13493e-09
STK39	turquoise	0.151105	0.180913	-0.151105	0.180913	-0.371576	0.000689967	0.443893	3.7186e-05	0.543672	1.87289e-07
MLXIP	turquoise	-0.18653	0.0975819	0.18653	0.0975819	-0.178121	0.113933	0.164805	0.144051	-0.53308	3.56817e-07
CHD8	turquoise	0.281523	0.0114136	-0.281523	0.0114136	-0.0201124	0.859447	0.0178898	0.874847	-0.249166	0.0258262
PPM1G	turquoise	0.257008	0.0213704	-0.257008	0.0213704	0.352402	0.00134649	-0.0591039	0.602522	-0.567612	4.00923e-08
NFYC	turquoise	0.212875	0.057982	-0.212875	0.057982	0.531232	3.9838e-07	-0.216471	0.0537762	-0.769424	7.58335e-17
NCBP2	turquoise	-0.291455	0.00871509	0.291455	0.00871509	-0.499939	2.34059e-06	0.335257	0.00236633	0.699466	5.30025e-13
SF3A2	turquoise	0.0197124	0.862215	-0.0197124	0.862215	0.164852	0.143935	0.193829	0.0849333	-0.678589	4.62314e-12
ARFIP2	turquoise	0.061871	0.585613	-0.061871	0.585613	0.366547	0.000825506	-0.266641	0.0168102	-0.791072	2.5374e-18
NDUFB3	turquoise	0.174519	0.121554	-0.174519	0.121554	-0.064478	0.569883	-0.231939	0.0384336	0.496811	2.76746e-06
AHCY	turquoise	-0.0114361	0.919804	0.0114361	0.919804	0.136705	0.226599	-0.0261776	0.817708	-0.47399	8.94742e-06
EDEM3	turquoise	0.155149	0.169383	-0.155149	0.169383	-0.313978	0.0045653	-0.059388	0.600776	0.59417	6.24322e-09
CHST12	turquoise	0.0123119	0.913685	-0.0123119	0.913685	0.460283	1.74056e-05	-0.342079	0.00189791	-0.593527	6.54387e-09
WDR7	turquoise	0.149924	0.184386	-0.149924	0.184386	-0.379536	0.000516358	0.223255	0.0465215	0.514357	1.05805e-06
CLEC4A	turquoise	-0.0404386	0.721731	0.0404386	0.721731	-0.380025	0.000507129	0.25348	0.0232866	0.795871	1.13139e-18
COX20	turquoise	0.269673	0.0155602	-0.269673	0.0155602	0.031621	0.780671	-0.00769323	0.946002	0.260205	0.019752
ADD3	turquoise	0.0573751	0.613194	-0.0573751	0.613194	-0.322068	0.00357543	0.349917	0.00146401	0.729558	1.64882e-14
SLC16A7	turquoise	0.246483	0.0275217	-0.246483	0.0275217	-0.303598	0.00618782	0.233022	0.0375131	0.483682	5.49193e-06
SCAND1	turquoise	0.16464	0.144458	-0.16464	0.144458	0.155787	0.167614	-0.101737	0.369199	-0.480813	6.35559e-06
RNF111	turquoise	0.0248894	0.826535	-0.0248894	0.826535	-0.512832	1.15273e-06	0.324717	0.0032957	0.644105	1.15075e-10
TOR1AIP1	turquoise	0.0722261	0.524337	-0.0722261	0.524337	-0.471975	9.88494e-06	0.23783	0.0336434	0.702179	3.94534e-13
LRPPRC	turquoise	-0.11352	0.316045	0.11352	0.316045	-0.471514	1.0112e-05	0.242517	0.0301993	0.595126	5.82051e-09
AGO3	turquoise	0.155603	0.168123	-0.155603	0.168123	-0.383714	0.00044217	0.0591332	0.602342	0.235039	0.0358469
THG1L	turquoise	-0.184761	0.10086	0.184761	0.10086	-0.444014	3.69844e-05	0.275057	0.0135381	0.664797	1.75908e-11
ZFAND6	turquoise	0.198577	0.0774283	-0.198577	0.0774283	-0.170741	0.12996	0.246273	0.0276582	0.715972	8.34796e-14
GRHPR	turquoise	-0.0875564	0.439944	0.0875564	0.439944	0.262506	0.0186535	-0.10031	0.375986	-0.524152	6.0405e-07
PYY2	turquoise	0.0581076	0.608663	-0.0581076	0.608663	0.648252	7.98924e-11	-0.248309	0.026358	-0.506655	1.62437e-06
GNAI3	turquoise	-0.12412	0.272669	0.12412	0.272669	-0.527183	5.06056e-07	0.180464	0.109179	0.831324	1.36532e-21
SNX10	turquoise	-0.177176	0.115896	0.177176	0.115896	-0.367555	0.000796537	0.271383	0.0148916	0.630663	3.61842e-10
ALDH2	turquoise	-0.0453491	0.689571	0.0453491	0.689571	0.14593	0.196489	0.0221311	0.845506	-0.616328	1.15693e-09
PRB1	turquoise	0.0908038	0.423104	-0.0908038	0.423104	0.71117	1.44827e-13	-0.398971	0.000246564	-0.675195	6.46637e-12
VENTX	turquoise	-0.295911	0.00769833	0.295911	0.00769833	-0.121072	0.284708	0.111559	0.324533	-0.450521	2.7485e-05
FBXL5	turquoise	0.18648	0.0976724	-0.18648	0.0976724	-0.148095	0.189858	0.135013	0.232452	0.618945	9.39836e-10
KLHDC3	turquoise	0.200608	0.0743856	-0.200608	0.0743856	0.504902	1.78822e-06	-0.180737	0.108635	-0.71657	7.7876e-14
RNF126	turquoise	0.15294	0.175611	-0.15294	0.175611	0.545397	1.68266e-07	-0.320812	0.00371529	-0.762291	2.14452e-16
C2orf42	turquoise	-0.170388	0.130767	0.170388	0.130767	-0.434427	5.66553e-05	0.184235	0.101849	0.381515	0.000479916
CLCN3	turquoise	0.116202	0.30467	-0.116202	0.30467	-0.507656	1.53723e-06	0.65803	3.30395e-11	0.603621	3.09037e-09
NUCKS1	turquoise	0.238291	0.033291	-0.238291	0.033291	-0.302276	0.00642716	0.285378	0.0102902	0.754115	6.75822e-16
GSR	turquoise	-0.00646695	0.954599	0.00646695	0.954599	0.141719	0.209854	0.0241597	0.831544	-0.433402	5.92529e-05
ARAF	turquoise	-0.0470025	0.678862	0.0470025	0.678862	0.181733	0.106668	0.0343545	0.762249	-0.773078	4.38824e-17
PARVB	turquoise	0.088651	0.434226	-0.088651	0.434226	0.1802	0.109706	0.476428	7.92456e-06	-0.507194	1.57691e-06
RGS19	turquoise	0.22455	0.0452336	-0.22455	0.0452336	0.481937	6.00289e-06	-0.208762	0.0631168	-0.801541	4.23518e-19
TEX264	turquoise	-0.0713482	0.529404	0.0713482	0.529404	0.218576	0.0514322	-0.166468	0.139991	-0.578566	1.89958e-08
GTF2E1	turquoise	-0.217319	0.0528212	0.217319	0.0528212	-0.534746	3.22876e-07	0.283958	0.0106922	0.749327	1.29676e-15
GNL2	turquoise	0.0200937	0.859577	-0.0200937	0.859577	-0.235939	0.0351236	0.169201	0.13351	0.738485	5.38027e-15
CREB1	turquoise	-0.0468076	0.680122	0.0468076	0.680122	-0.312806	0.00472722	0.0721423	0.524819	0.742833	3.06665e-15
SSSCA1	turquoise	0.240468	0.0316662	-0.240468	0.0316662	0.186029	0.0985017	-0.259638	0.0200314	-0.279807	0.011947
PLEK	turquoise	0.312026	0.00483788	-0.312026	0.00483788	0.302977	0.00629924	-0.0802172	0.479359	-0.382538	0.000462008
IER3IP1	turquoise	0.047435	0.676072	-0.047435	0.676072	-0.313611	0.00461552	0.229127	0.0409132	0.585854	1.13792e-08
BCAS2	turquoise	0.186915	0.0968794	-0.186915	0.0968794	-0.0609804	0.591032	0.0202868	0.858241	0.582157	1.47806e-08
GAR1	turquoise	0.176055	0.118257	-0.176055	0.118257	-0.0238709	0.833529	0.0430615	0.704489	0.523582	6.24375e-07
AZIN1	turquoise	-0.074402	0.511883	0.074402	0.511883	-0.269292	0.015713	0.0946444	0.403673	0.758274	3.79103e-16
SDR39U1	turquoise	-0.313441	0.00463893	0.313441	0.00463893	-0.426342	8.03868e-05	0.131764	0.243989	0.385041	0.000420743
PRRC2A	turquoise	0.194192	0.08434	-0.194192	0.08434	0.608907	2.06439e-09	-0.25756	0.0210832	-0.836744	4.25987e-22
PRPF8	turquoise	0.096253	0.395693	-0.096253	0.395693	0.0843084	0.457158	-0.219543	0.0503834	-0.636815	2.15693e-10
LPPR2	turquoise	0.0663504	0.558708	-0.0663504	0.558708	0.48204	5.97179e-06	-0.128023	0.257756	-0.864582	5.05754e-25
MFAP1	turquoise	-0.224534	0.0452493	0.224534	0.0452493	-0.478502	7.14195e-06	0.215517	0.0548669	0.6919	1.18667e-12
GALC	turquoise	-0.127798	0.2586	0.127798	0.2586	-0.494387	3.14749e-06	0.227423	0.0424798	0.419142	0.000108969
KIAA0020	turquoise	-0.215705	0.0546501	0.215705	0.0546501	-0.24158	0.0308632	0.0745267	0.511174	0.685078	2.40399e-12
MAPK6	turquoise	0.132069	0.242891	-0.132069	0.242891	-0.256572	0.0215997	-0.010116	0.929036	0.681167	3.5724e-12
YWHAB	turquoise	-0.0472302	0.677393	0.0472302	0.677393	-0.147903	0.190439	0.29902	0.00705233	-0.421903	9.70501e-05
HSD17B11	turquoise	-0.191701	0.0884794	0.191701	0.0884794	-0.336248	0.00229242	0.390458	0.000342743	0.508541	1.46394e-06
PRR14	turquoise	-0.148942	0.18731	0.148942	0.18731	0.376193	0.000583711	-0.289366	0.00923089	-0.855936	4.76116e-24
EMP3	turquoise	0.239772	0.0321782	-0.239772	0.0321782	0.166339	0.140304	0.0267156	0.814028	-0.397935	0.000256775
CETN2	turquoise	-0.03706	0.744145	0.03706	0.744145	-0.343751	0.00179666	0.257268	0.0212345	0.555746	8.73886e-08
CRTAM	turquoise	-0.0906182	0.424056	0.0906182	0.424056	-0.409124	0.000164528	0.281304	0.0114803	0.475744	8.20004e-06
CBX3	turquoise	0.035311	0.755833	-0.035311	0.755833	-0.128436	0.25621	0.000209993	0.998525	0.774811	3.37338e-17
TNFAIP8	turquoise	0.0876026	0.439702	-0.0876026	0.439702	-0.332646	0.00257146	0.24568	0.0280469	0.806105	1.8762e-19
CAPN7	turquoise	-0.0506679	0.65535	0.0506679	0.65535	-0.623863	6.32705e-10	0.356291	0.00117964	0.651192	6.14722e-11
KMO	turquoise	-0.337246	0.00222007	0.337246	0.00222007	-0.596302	5.3381e-09	0.210913	0.0603869	0.544677	1.75972e-07
TNFRSF10B	turquoise	-0.259379	0.0201601	0.259379	0.0201601	-0.0488391	0.667041	-0.0224573	0.843258	-0.222324	0.0474666
PHACTR2	turquoise	0.112642	0.319828	-0.112642	0.319828	-0.536722	2.86599e-07	0.337139	0.00222773	0.708923	1.86717e-13
CHCHD3	turquoise	0.102628	0.364999	-0.102628	0.364999	-0.126997	0.261619	-0.0444626	0.695339	0.454883	2.24482e-05
TUBB	turquoise	0.1428	0.206364	-0.1428	0.206364	0.478908	6.9976e-06	-0.305092	0.00592658	-0.720385	4.98082e-14
BATF	turquoise	0.0582911	0.60753	-0.0582911	0.60753	0.309965	0.00514128	-0.288266	0.00951296	-0.513484	1.11137e-06
ZNF468	turquoise	0.101471	0.37046	-0.101471	0.37046	-0.389109	0.000360824	0.221607	0.0482049	0.726019	2.53905e-14
SLC25A46	turquoise	-0.0449493	0.69217	0.0449493	0.69217	-0.568361	3.81278e-08	0.112711	0.319526	0.628698	4.25864e-10
RANBP2	turquoise	0.111409	0.325184	-0.111409	0.325184	-0.333637	0.00249179	0.0158605	0.888947	0.769707	7.27117e-17
NT5C2	turquoise	-0.0614896	0.587931	0.0614896	0.587931	-0.368568	0.000768367	0.205331	0.0676769	0.728017	1.99145e-14
RABAC1	turquoise	0.166537	0.139825	-0.166537	0.139825	0.248523	0.0262244	-0.290759	0.00888393	-0.396289	0.000273791
GMFG	turquoise	-0.282507	0.0111171	0.282507	0.0111171	-0.323198	0.0034536	0.0906204	0.424045	0.642084	1.372e-10
RPL27A	turquoise	0.284752	0.0104657	-0.284752	0.0104657	-0.181163	0.10779	0.25563	0.0221022	0.456816	2.05044e-05
LY86	turquoise	0.0504291	0.656872	-0.0504291	0.656872	-0.13719	0.22494	0.0349257	0.758415	0.362921	0.000937821
TBC1D12	turquoise	-0.1846	0.101162	0.1846	0.101162	-0.425592	8.3002e-05	0.183415	0.103409	0.513165	1.13144e-06
NELFB	turquoise	0.439027	4.62432e-05	-0.439027	4.62432e-05	0.399773	0.00023892	-0.198144	0.0780905	-0.552865	1.05107e-07
CDK7	turquoise	-0.0812051	0.473946	0.0812051	0.473946	-0.376813	0.000570658	0.0846545	0.455306	0.620822	8.08743e-10
BAZ2B	turquoise	0.109868	0.331966	-0.109868	0.331966	-0.29981	0.00689581	0.20195	0.0724274	0.497295	2.69698e-06
KRIT1	turquoise	0.303671	0.00617476	-0.303671	0.00617476	-0.154045	0.172474	0.17444	0.121726	0.627204	4.81617e-10
DUS1L	turquoise	0.0737867	0.515389	-0.0737867	0.515389	0.31783	0.00406707	-0.215967	0.05435	-0.729764	1.60751e-14
RASA1	turquoise	-0.0672212	0.553548	0.0672212	0.553548	-0.55656	8.29186e-08	0.346176	0.00165846	0.776436	2.63028e-17
PIGB	turquoise	0.0133272	0.906597	-0.0133272	0.906597	-0.313791	0.00459082	0.0118178	0.917136	0.598583	4.50843e-09
DHRS7B	turquoise	-0.0451878	0.69062	0.0451878	0.69062	-0.239615	0.0322948	0.136141	0.228539	0.323049	0.00346941
BDH2	turquoise	-0.0346716	0.76012	0.0346716	0.76012	-0.190112	0.091202	0.189296	0.0926258	0.509299	1.40372e-06
CTDSP1	turquoise	0.287305	0.0097658	-0.287305	0.0097658	0.49911	2.44726e-06	-0.125219	0.268413	-0.635919	2.3274e-10
CBX1	turquoise	0.141864	0.209384	-0.141864	0.209384	-0.266132	0.0170285	0.162309	0.150308	0.668086	1.28735e-11
CREBL2	turquoise	-0.173778	0.123168	0.173778	0.123168	-0.418813	0.000110478	0.314358	0.00451391	0.647191	8.77597e-11
PSMA7	turquoise	-0.375087	0.00060771	0.375087	0.00060771	-0.514312	1.06078e-06	0.035813	0.752473	0.561686	5.93882e-08
FLII	turquoise	0.150449	0.182836	-0.150449	0.182836	0.257474	0.0211277	-0.0383824	0.735345	-0.840471	1.86539e-22
KCNMB1	turquoise	-0.172839	0.125239	0.172839	0.125239	-0.00888993	0.937618	-0.0542557	0.632656	-0.467518	1.2294e-05
ANKRD46	turquoise	0.0625209	0.581673	-0.0625209	0.581673	-0.224903	0.0448875	0.234038	0.036666	0.625512	5.53177e-10
NDUFA3	turquoise	0.0819344	0.469971	-0.0819344	0.469971	0.324174	0.00335134	-0.397861	0.000257511	-0.319988	0.00380961
REV3L	turquoise	0.12196	0.281164	-0.12196	0.281164	-0.279315	0.0121038	0.244852	0.0285972	0.505426	1.73763e-06
UNC119	turquoise	0.020173	0.859028	-0.020173	0.859028	0.52323	6.37254e-07	-0.173422	0.123951	-0.826732	3.54801e-21
MINK1	turquoise	0.0803409	0.478679	-0.0803409	0.478679	0.576487	2.19346e-08	-0.274743	0.0136494	-0.833827	8.01429e-22
RASSF1	turquoise	-0.0661344	0.559992	0.0661344	0.559992	0.0140372	0.901646	0.202512	0.071619	-0.443278	3.82324e-05
C16orf80	turquoise	-0.270063	0.0154057	0.270063	0.0154057	-0.622358	7.1468e-10	0.273715	0.0140196	0.656828	3.68918e-11
DYNC1LI1	turquoise	0.221177	0.0486529	-0.221177	0.0486529	-0.333562	0.00249773	0.357876	0.00111716	0.631694	3.32052e-10
NUP37	turquoise	-0.163843	0.146438	0.163843	0.146438	-0.543207	1.92749e-07	0.0402322	0.723093	0.74235	3.26596e-15
RAB1A	turquoise	-0.0585199	0.606118	0.0585199	0.606118	-0.359868	0.00104295	0.0883513	0.435787	0.866628	2.90849e-25
MRPS2	turquoise	0.21268	0.0582173	-0.21268	0.0582173	0.161388	0.152668	-0.00419734	0.970524	-0.465953	1.32632e-05
NIT1	turquoise	-0.266861	0.0167165	0.266861	0.0167165	-0.176843	0.116594	0.143801	0.203168	-0.398132	0.000254798
TRIM52	turquoise	-0.162171	0.150659	0.162171	0.150659	-0.590271	8.28991e-09	0.29692	0.00748315	0.690013	1.44538e-12
HMGA1	turquoise	0.0606045	0.593326	-0.0606045	0.593326	0.620587	8.2414e-10	-0.320151	0.00379086	-0.831525	1.30853e-21
CD36	turquoise	0.00494691	0.965263	-0.00494691	0.965263	-0.101476	0.370435	0.0158419	0.889076	0.402541	0.000214185
CD46	turquoise	-0.206004	0.0667623	0.206004	0.0667623	-0.299859	0.00688631	-0.0239858	0.83274	0.536403	2.92168e-07
PAPOLA	turquoise	-0.0438752	0.699169	0.0438752	0.699169	-0.515644	9.83935e-07	0.182291	0.105578	0.907006	5.00227e-31
POLR2K	turquoise	0.0248721	0.826653	-0.0248721	0.826653	-0.185533	0.0994179	0.0684737	0.546164	0.746739	1.83312e-15
NDUFS7	turquoise	-0.210516	0.0608833	0.210516	0.0608833	-0.019568	0.863214	-0.0944996	0.404396	-0.299755	0.00690664
SYPL1	turquoise	0.0852045	0.452372	-0.0852045	0.452372	-0.334888	0.0023944	0.278725	0.0122941	0.693155	1.03994e-12
DDX1	turquoise	-0.214407	0.0561579	0.214407	0.0561579	-0.437753	4.89321e-05	0.0997421	0.378709	0.688131	1.7569e-12
CCBL2	turquoise	-0.150954	0.181353	0.150954	0.181353	-0.307467	0.00553152	0.297732	0.00731386	0.569751	3.47241e-08
UBXN7	turquoise	0.0226858	0.841683	-0.0226858	0.841683	-0.392662	0.000314999	0.236855	0.0343998	0.644205	1.14076e-10
MRPS28	turquoise	-0.045922	0.685854	0.045922	0.685854	-0.489596	4.04747e-06	0.180597	0.108912	0.614817	1.30331e-09
PRCC	turquoise	0.0699863	0.537313	-0.0699863	0.537313	0.399399	0.000242461	-0.0763087	0.501096	-0.642106	1.36938e-10
NR1H2	turquoise	0.136074	0.228769	-0.136074	0.228769	0.223472	0.0463041	-0.0275454	0.80836	-0.676817	5.51108e-12
BAK1	turquoise	0.183564	0.103125	-0.183564	0.103125	0.321883	0.00359565	-0.0421398	0.710531	-0.496734	2.7789e-06
SMCHD1	turquoise	0.0644516	0.570041	-0.0644516	0.570041	-0.277456	0.0127128	-0.0655385	0.563541	0.638699	1.83658e-10
TRIM8	turquoise	-0.0259198	0.819472	0.0259198	0.819472	-0.177628	0.114954	0.241407	0.0309869	0.525122	5.70888e-07
PAFAH1B3	turquoise	0.195613	0.0820479	-0.195613	0.0820479	0.546243	1.59619e-07	-0.376817	0.00057056	-0.470823	1.04611e-05
IL18	turquoise	-0.0395082	0.72788	0.0395082	0.72788	-0.316227	0.00426826	0.111431	0.325089	0.624827	5.84978e-10
WDR6	turquoise	0.305278	0.00589478	-0.305278	0.00589478	0.439367	4.55489e-05	-0.115527	0.307508	-0.51924	8.01895e-07
ANAPC2	turquoise	0.217774	0.0523146	-0.217774	0.0523146	0.612839	1.52178e-09	-0.224362	0.0454184	-0.803254	3.12785e-19
GVINP1	turquoise	0.257724	0.0209985	-0.257724	0.0209985	-0.298488	0.00715938	0.230106	0.040036	0.488101	4.37438e-06
OASL	turquoise	0.151317	0.180293	-0.151317	0.180293	0.122617	0.278562	-0.0756649	0.504725	-0.196919	0.0799859
RRAGA	turquoise	-0.00438831	0.969183	0.00438831	0.969183	0.00581888	0.959145	0.246744	0.0273526	-0.443892	3.71872e-05
CD14	turquoise	-0.091233	0.420906	0.091233	0.420906	-0.114441	0.312108	0.0142056	0.900472	-0.384758	0.000425237
RNF14	turquoise	0.0698396	0.538168	-0.0698396	0.538168	-0.413373	0.000138365	0.374888	0.000612117	0.621975	7.37095e-10
MED23	turquoise	-0.044201	0.697044	0.044201	0.697044	-0.396625	0.000270226	0.229127	0.0409137	0.645194	1.04619e-10
POLD4	turquoise	-0.0264034	0.816163	0.0264034	0.816163	0.440286	4.37212e-05	-0.194882	0.0832211	-0.754874	6.087e-16
GTPBP8	turquoise	-0.00130848	0.990809	0.00130848	0.990809	-0.201479	0.0731095	0.0243781	0.830045	0.660517	2.62568e-11
RAC1	turquoise	-0.382939	0.000455147	0.382939	0.000455147	-0.20059	0.0744108	0.202906	0.071058	-0.526899	5.14535e-07
NGRN	turquoise	-0.131058	0.246549	0.131058	0.246549	-0.529381	4.44593e-07	0.428808	7.23175e-05	0.545371	1.68536e-07
ALDH9A1	turquoise	0.0520099	0.646823	-0.0520099	0.646823	-0.0469253	0.679362	0.131153	0.246202	-0.467042	1.25816e-05
CD4	turquoise	0.0594291	0.600524	-0.0594291	0.600524	0.299737	0.00691019	0.0207177	0.855263	-0.844817	6.92864e-23
TIMP1	turquoise	0.0123333	0.913536	-0.0123333	0.913536	0.113591	0.31574	0.17617	0.118013	-0.632577	3.0843e-10
LSM8	turquoise	-0.168167	0.135936	0.168167	0.135936	-0.154481	0.171249	0.0483134	0.670417	0.5179	8.65644e-07
FAM134C	turquoise	0.0651201	0.566039	-0.0651201	0.566039	0.0214208	0.850407	0.14571	0.197169	-0.432319	6.21199e-05
CD33	turquoise	-0.284355	0.0105783	0.284355	0.0105783	0.0977767	0.388221	-0.195498	0.0822328	-0.487806	4.44179e-06
FDFT1	turquoise	0.0214683	0.850079	-0.0214683	0.850079	-0.276767	0.0129453	-0.0502761	0.657848	0.456991	2.03366e-05
KDM5C	turquoise	-0.00952926	0.933142	0.00952926	0.933142	0.476115	8.04966e-06	-0.258923	0.0203882	-0.709041	1.84253e-13
SCAMP2	turquoise	0.163766	0.146631	-0.163766	0.146631	0.592817	6.89178e-09	-0.225182	0.0446154	-0.82844	2.49553e-21
ATP11B	turquoise	0.164645	0.144445	-0.164645	0.144445	-0.208854	0.0629974	0.0743088	0.512413	0.75087	1.0528e-15
C15orf39	turquoise	0.212692	0.0582023	-0.212692	0.0582023	0.343626	0.00180406	-0.0350396	0.757652	-0.772041	5.13046e-17
RCBTB2	turquoise	-0.0523914	0.644408	0.0523914	0.644408	-0.221591	0.0482217	0.160051	0.156141	0.493402	3.31562e-06
PIP5K1C	turquoise	0.161413	0.152603	-0.161413	0.152603	0.487416	4.53225e-06	-0.160654	0.154568	-0.757333	4.32482e-16
NIPBL	turquoise	0.133609	0.237391	-0.133609	0.237391	-0.503824	1.89656e-06	0.315212	0.00440013	0.767104	1.0677e-16
HPS5	turquoise	-0.0299124	0.792248	0.0299124	0.792248	-0.613709	1.42173e-09	0.3368	0.0022521	0.575636	2.32588e-08
PCF11	turquoise	0.231268	0.039014	-0.231268	0.039014	-0.0148096	0.896263	0.0748468	0.509356	0.313616	0.00461473
DCAF6	turquoise	0.190869	0.0898954	-0.190869	0.0898954	-0.412048	0.00014608	0.418195	0.000113361	0.712901	1.189e-13
ALG6	turquoise	-0.119064	0.292832	0.119064	0.292832	-0.483781	5.46415e-06	0.155169	0.169327	0.640345	1.59445e-10
HCFC1R1	turquoise	0.0420954	0.710823	-0.0420954	0.710823	0.58933	8.87246e-09	-0.342945	0.00184483	-0.898566	1.25729e-29
SNX4	turquoise	0.0842752	0.457336	-0.0842752	0.457336	-0.610921	1.76688e-09	0.403766	0.00020401	0.743876	2.67531e-15
LOC100129361	turquoise	0.185657	0.0991881	-0.185657	0.0991881	-0.382238	0.000467182	0.470061	1.08597e-05	0.486576	4.73333e-06
CTBS	turquoise	-0.0135779	0.904849	0.0135779	0.904849	-0.355913	0.00119497	0.315027	0.00442454	0.74839	1.47063e-15
CASP8AP2	turquoise	-0.0170544	0.880647	0.0170544	0.880647	-0.431283	6.49802e-05	0.357438	0.00113414	0.597942	4.72842e-09
STX10	turquoise	0.0526229	0.642944	-0.0526229	0.642944	0.378951	0.000527614	-0.173707	0.123323	-0.707752	2.12926e-13
TMEM214	turquoise	0.049152	0.665035	-0.049152	0.665035	0.235058	0.0358313	-0.277201	0.0127985	-0.722047	4.09011e-14
TMED5	turquoise	-0.0900456	0.427002	0.0900456	0.427002	-0.45632	2.09875e-05	0.0807684	0.476335	0.771787	5.32958e-17
SLIRP	turquoise	0.0876849	0.439271	-0.0876849	0.439271	-0.308	0.00544617	0.187466	0.0958812	0.395456	0.000282789
NARS2	turquoise	-0.117638	0.298691	0.117638	0.298691	-0.474276	8.82118e-06	0.28026	0.0118039	0.563641	5.22119e-08
P2RY13	turquoise	-0.276266	0.0131166	0.276266	0.0131166	-0.164256	0.145409	0.0364184	0.748426	-0.282164	0.0112197
NFKB1	turquoise	-0.25661	0.0215797	0.25661	0.0215797	-0.0886194	0.434391	0.0130607	0.908457	-0.677401	5.20213e-12
SPINT2	turquoise	0.0636352	0.574946	-0.0636352	0.574946	0.217948	0.0521223	0.202199	0.0720687	-0.381842	0.00047412
FAM98A	turquoise	0.138223	0.221432	-0.138223	0.221432	-0.215893	0.0544347	-0.0340026	0.764613	0.514698	1.03793e-06
PSENEN	turquoise	-0.149998	0.184165	0.149998	0.184165	-0.401575	0.000222542	0.282864	0.0110112	0.467615	1.22363e-05
ARFGAP3	turquoise	0.226565	0.0432878	-0.226565	0.0432878	0.053724	0.635998	-0.0200463	0.859905	0.501425	2.16033e-06
TRAPPC12	turquoise	0.0197872	0.861698	-0.0197872	0.861698	-0.0331185	0.770563	0.058374	0.607018	-0.654427	4.59155e-11
CARKD	turquoise	-0.281738	0.0113482	0.281738	0.0113482	-0.0312126	0.783434	0.0235804	0.835526	-0.361098	0.000999369
SERPINB9	turquoise	0.0117333	0.917727	-0.0117333	0.917727	-0.322285	0.00355168	0.255169	0.0223519	0.419903	0.000105554
NMI	turquoise	-0.0597132	0.598781	0.0597132	0.598781	-0.393149	0.000309151	0.0929813	0.412022	0.639695	1.68618e-10
TOPORS	turquoise	-0.00786729	0.944782	0.00786729	0.944782	-0.535429	3.09862e-07	0.497419	2.67914e-06	0.512289	1.18835e-06
ABR	turquoise	0.396338	0.000273261	-0.396338	0.000273261	0.611687	1.66473e-09	-0.186668	0.0973289	-0.698477	5.89689e-13
TNPO1	turquoise	0.164962	0.143664	-0.164962	0.143664	-0.332465	0.00258626	0.120087	0.288676	0.757382	4.29526e-16
KPNA2	turquoise	-0.00442848	0.968901	0.00442848	0.968901	-0.286956	0.00985905	-0.058686	0.605095	0.656266	3.8839e-11
IPO7	turquoise	0.048308	0.670452	-0.048308	0.670452	-0.279032	0.0121948	0.238215	0.0333489	0.827585	2.97749e-21
DENND4A	turquoise	-0.0120955	0.915197	0.0120955	0.915197	-0.557301	7.90395e-08	0.353204	0.00131045	0.724362	3.10078e-14
TMC6	turquoise	0.157889	0.161883	-0.157889	0.161883	0.473863	9.00382e-06	-0.212811	0.0580591	-0.75157	9.57352e-16
GPS2	turquoise	0.00626729	0.955999	-0.00626729	0.955999	0.188328	0.0943368	-0.118475	0.295244	-0.747329	1.6946e-15
MRPL35	turquoise	-0.0531574	0.639568	0.0531574	0.639568	-0.409763	0.000160322	-0.00125451	0.991188	0.574741	2.47335e-08
DOK3	turquoise	-0.0722661	0.524106	0.0722661	0.524106	0.23664	0.0345685	-0.0927369	0.413257	-0.816145	2.89365e-20
RCHY1	turquoise	0.0471692	0.677787	-0.0471692	0.677787	-0.465967	1.32542e-05	0.176455	0.11741	0.871601	7.2888e-26
MOSPD3	turquoise	0.191765	0.0883699	-0.191765	0.0883699	0.515393	9.97971e-07	-0.205157	0.0679145	-0.653958	4.79107e-11
COPS3	turquoise	-0.354451	0.00125609	0.354451	0.00125609	-0.293803	0.00816553	-0.0440023	0.69834	0.45828	1.91379e-05
OAT	turquoise	0.213971	0.056672	-0.213971	0.056672	-0.0849063	0.453962	0.0225748	0.842448	0.449838	2.83631e-05
SEMA4A	turquoise	-0.0698815	0.537924	0.0698815	0.537924	0.175018	0.120475	-0.145902	0.196575	-0.696045	7.65409e-13
MRPL4	turquoise	-0.0277686	0.806837	0.0277686	0.806837	0.146385	0.195081	-0.077031	0.497041	-0.750581	1.09482e-15
PNISR	turquoise	-0.130447	0.248777	0.130447	0.248777	-0.208083	0.0639989	0.118296	0.295981	0.512567	1.17e-06
MED28	turquoise	-0.137033	0.225476	0.137033	0.225476	-0.467768	1.21457e-05	0.240938	0.0313249	0.591218	7.7412e-09
MED13	turquoise	-0.0109362	0.923298	0.0109362	0.923298	-0.492979	3.39028e-06	0.379112	0.000524486	0.599406	4.24083e-09
CSF2RA	turquoise	-0.0601397	0.596167	0.0601397	0.596167	-0.238395	0.0332118	0.0456531	0.687598	0.553368	1.01784e-07
FBXO38	turquoise	0.259219	0.0202394	-0.259219	0.0202394	-0.272255	0.01456	0.174723	0.121112	0.723477	3.44829e-14
CDKN1A	turquoise	-0.0413236	0.715897	0.0413236	0.715897	0.213553	0.0571683	0.0535719	0.636956	-0.499028	2.45805e-06
TESC	turquoise	-0.0587585	0.604648	0.0587585	0.604648	0.384351	0.000431771	-0.213304	0.0574662	-0.399353	0.000242899
PHC2	turquoise	-0.000686123	0.995181	0.000686123	0.995181	0.164437	0.14496	0.0501828	0.658443	-0.715654	8.66091e-14
LIN7C	turquoise	-0.0188525	0.868171	0.0188525	0.868171	-0.195637	0.0820102	0.13124	0.245887	0.721201	4.52235e-14
TMEM131	turquoise	-0.0203787	0.857606	0.0203787	0.857606	-0.467313	1.24175e-05	0.263323	0.0182759	0.462477	1.56769e-05
SLC35A1	turquoise	0.0902568	0.425914	-0.0902568	0.425914	-0.250251	0.0251665	0.161837	0.151515	0.785526	6.28782e-18
IFT57	turquoise	0.289199	0.00927311	-0.289199	0.00927311	0.096317	0.395378	-0.0198497	0.861265	0.419847	0.000105802
NXF1	turquoise	-0.278789	0.0122734	0.278789	0.0122734	0.0420706	0.710986	-0.152078	0.178088	-0.659808	2.80409e-11
PIK3R1	turquoise	0.124391	0.271613	-0.124391	0.271613	-0.449951	2.82161e-05	0.372856	0.000658866	0.754321	6.56934e-16
PMM2	turquoise	0.13966	0.216622	-0.13966	0.216622	0.0498002	0.660887	0.167881	0.136611	-0.418445	0.000112182
TNFRSF14	turquoise	0.232339	0.0380917	-0.232339	0.0380917	0.418347	0.000112646	-0.0640974	0.572167	-0.367423	0.000800293
USPL1	turquoise	-0.122088	0.280656	0.122088	0.280656	-0.605712	2.63687e-09	0.223915	0.0458612	0.564305	4.99697e-08
SELT	turquoise	-0.336801	0.00225207	0.336801	0.00225207	-0.203127	0.070744	-0.188087	0.0947673	0.361154	0.000997431
ATG9A	turquoise	0.214086	0.0565364	-0.214086	0.0565364	0.363754	0.000910863	-0.0753123	0.506719	-0.553995	9.77832e-08
NIT2	turquoise	-0.407002	0.000179233	0.407002	0.000179233	-0.479284	6.86626e-06	-0.0478129	0.673637	0.453594	2.38394e-05
TPRA1	turquoise	0.206272	0.0664004	-0.206272	0.0664004	0.482537	5.82243e-06	-0.250831	0.0248194	-0.548852	1.35537e-07
GTF2B	turquoise	-0.183766	0.10274	0.183766	0.10274	-0.476377	7.94491e-06	0.100304	0.376016	0.815254	3.43161e-20
SH2B2	turquoise	0.240093	0.0319414	-0.240093	0.0319414	0.594065	6.29145e-09	-0.341536	0.00193184	-0.735969	7.41011e-15
MCOLN1	turquoise	0.0263656	0.816422	-0.0263656	0.816422	0.407364	0.000176646	-0.0543375	0.632142	-0.703528	3.40271e-13
DBR1	turquoise	0.0119814	0.915993	-0.0119814	0.915993	-0.500931	2.21877e-06	0.334311	0.00243889	0.488944	4.1871e-06
USP16	turquoise	-0.142532	0.207224	0.142532	0.207224	-0.438427	4.74937e-05	0.212004	0.0590394	0.713848	1.0666e-13
TGDS	turquoise	-0.189232	0.0927381	0.189232	0.0927381	-0.569304	3.57855e-08	0.246815	0.0273072	0.697926	6.25721e-13
MOSPD1	turquoise	0.0190023	0.867133	-0.0190023	0.867133	-0.477371	7.55945e-06	0.351162	0.00140401	0.775229	3.16447e-17
HDGF	turquoise	0.126841	0.26221	-0.126841	0.26221	0.383059	0.000453118	-0.164635	0.144471	-0.780389	1.42354e-17
RENBP	turquoise	0.15642	0.165873	-0.15642	0.165873	0.292332	0.00850614	-0.0162659	0.886127	-0.620687	8.17584e-10
SNW1	turquoise	-0.00731382	0.948661	0.00731382	0.948661	-0.256447	0.0216656	0.299178	0.00702073	0.785172	6.65705e-18
PYGL	turquoise	0.31398	0.00456509	-0.31398	0.00456509	0.120954	0.285182	0.200166	0.0750397	-0.178536	0.113079
TNFSF8	turquoise	-0.271151	0.0149807	0.271151	0.0149807	-0.391912	0.000324207	0.0806751	0.476846	0.450859	2.70595e-05
TPP1	turquoise	0.0574884	0.612492	-0.0574884	0.612492	0.355493	0.00121225	-0.0754751	0.505798	-0.860398	1.5252e-24
ELMO1	turquoise	-0.0467709	0.680359	0.0467709	0.680359	-0.10036	0.375749	0.104001	0.358585	-0.419928	0.000105445
SIDT2	turquoise	-0.215861	0.0544716	0.215861	0.0544716	-0.0378144	0.739121	-0.0642233	0.571411	0.300855	0.00669377
GIN1	turquoise	-0.157524	0.162868	0.157524	0.162868	-0.469542	1.11392e-05	0.21308	0.0577351	0.766404	1.18297e-16
ATAD2B	turquoise	0.0932961	0.410434	-0.0932961	0.410434	-0.438871	4.65655e-05	0.329311	0.00285658	0.635219	2.46941e-10
COLGALT1	turquoise	-0.0987357	0.383562	0.0987357	0.383562	0.0639995	0.572755	0.020562	0.856339	-0.643209	1.24427e-10
CCDC22	turquoise	0.243952	0.029206	-0.243952	0.029206	0.236227	0.0348941	0.0254095	0.822969	-0.561392	6.05446e-08
CCNC	turquoise	-0.236006	0.0350698	0.236006	0.0350698	-0.332773	0.0025611	0.0104916	0.926408	0.709102	1.82985e-13
DDX41	turquoise	-0.112891	0.31875	0.112891	0.31875	0.154752	0.170489	-0.0435552	0.70126	-0.666757	1.46111e-11
DNM1L	turquoise	-0.121856	0.281579	0.121856	0.281579	-0.521237	7.15026e-07	0.199136	0.0765809	0.608272	2.16778e-09
PTGER4	turquoise	0.0636282	0.574989	-0.0636282	0.574989	-0.224602	0.0451818	0.168526	0.135089	0.464834	1.39994e-05
GTPBP2	turquoise	0.173782	0.123159	-0.173782	0.123159	-0.0432976	0.702944	0.208661	0.063247	-0.371857	0.000683016
HSPA5	turquoise	0.00255369	0.982064	-0.00255369	0.982064	-0.170429	0.130673	-0.283091	0.0109442	0.216897	0.0532941
DCXR	turquoise	-0.0928833	0.412517	0.0928833	0.412517	-0.0470526	0.678539	-0.160051	0.156141	-0.340782	0.00197996
ILF2	turquoise	-0.00471274	0.966906	0.00471274	0.966906	-0.325227	0.00324406	-0.0325046	0.774702	0.613846	1.40661e-09
VAT1	turquoise	0.192844	0.0865596	-0.192844	0.0865596	0.611095	1.74311e-09	-0.448774	2.9782e-05	-0.677035	5.3939e-12
PPIH	turquoise	-0.329577	0.00283286	0.329577	0.00283286	-0.42983	6.91986e-05	0.14396	0.202664	0.56023	6.53327e-08
ARFIP1	turquoise	-0.10402	0.358496	0.10402	0.358496	-0.304127	0.00609411	0.121114	0.28454	0.72396	3.25437e-14
LYN	turquoise	0.266319	0.0169479	-0.266319	0.0169479	-0.0594489	0.600402	0.365647	0.000852189	-0.345443	0.00169917
NSMAF	turquoise	0.130129	0.249942	-0.130129	0.249942	-0.216299	0.0539713	0.301643	0.00654477	0.492133	3.54448e-06
MCTS1	turquoise	-0.12641	0.263851	0.12641	0.263851	-0.313951	0.00456894	-0.0597728	0.598415	0.673419	7.69334e-12
CCS	turquoise	0.0937731	0.408035	-0.0937731	0.408035	0.423523	9.06287e-05	-0.00095297	0.993306	-0.586905	1.05581e-08
CBX4	turquoise	0.15024	0.183452	-0.15024	0.183452	0.234634	0.036176	-0.109905	0.331799	-0.688744	1.64898e-12
TNS3	turquoise	0.147181	0.192639	-0.147181	0.192639	-0.340346	0.00200819	0.166235	0.140556	0.642566	1.31583e-10
SF3B1	turquoise	-0.275931	0.0132322	0.275931	0.0132322	-0.426305	8.05141e-05	0.0408539	0.718991	0.62447	6.02226e-10
LTN1	turquoise	0.159915	0.156497	-0.159915	0.156497	-0.250239	0.0251736	0.0628133	0.579904	0.605671	2.64507e-09
SNN	turquoise	0.0994997	0.379874	-0.0994997	0.379874	0.113051	0.318059	0.409634	0.000161165	-0.542994	1.95306e-07
MEN1	turquoise	-0.123946	0.273347	0.123946	0.273347	0.0732399	0.518515	0.0276335	0.807759	-0.668578	1.22817e-11
METTL18	turquoise	-0.206919	0.0655339	0.206919	0.0655339	-0.337688	0.00218865	0.27218	0.0145885	0.604163	2.96614e-09
RAB1B	turquoise	0.203191	0.0706536	-0.203191	0.0706536	0.271855	0.0147113	0.0937308	0.408247	-0.605807	2.61776e-09
TXNDC15	turquoise	-0.105607	0.35117	0.105607	0.35117	-0.288612	0.00942344	-0.0848895	0.454052	0.603805	3.04752e-09
BCL7B	turquoise	0.326147	0.00315298	-0.326147	0.00315298	0.46152	1.64106e-05	-0.00275654	0.980639	-0.55209	1.10423e-07
WDR45	turquoise	0.008066	0.94339	-0.008066	0.94339	0.188901	0.093321	0.0508634	0.654105	-0.787793	4.35359e-18
APEH	turquoise	-0.0455584	0.688212	0.0455584	0.688212	0.318996	0.00392612	-0.182433	0.105303	-0.795161	1.27667e-18
NAA50	turquoise	0.211966	0.0590866	-0.211966	0.0590866	-0.112951	0.318492	0.0996412	0.379194	0.671473	9.29472e-12
PTPN4	turquoise	-0.217484	0.0526368	0.217484	0.0526368	-0.464516	1.42158e-05	0.182575	0.105028	0.497624	2.65002e-06
MTHFD1	turquoise	-0.250709	0.0248923	0.250709	0.0248923	-0.53759	2.71905e-07	0.0231187	0.838703	0.572128	2.95617e-08
COPS5	turquoise	0.0286476	0.800847	-0.0286476	0.800847	-0.303286	0.00624358	0.0672987	0.553089	0.725003	2.87074e-14
VPS39	turquoise	0.355329	0.00121905	-0.355329	0.00121905	0.620002	8.63756e-10	-0.277533	0.0126872	-0.679003	4.43643e-12
TPD52L2	turquoise	0.155408	0.168662	-0.155408	0.168662	0.118167	0.296509	0.185025	0.100364	-0.552056	1.10665e-07
SLC25A24	turquoise	0.147419	0.19191	-0.147419	0.19191	0.0646168	0.569051	0.0553933	0.625528	0.661641	2.36501e-11
MILR1	turquoise	0.258661	0.0205202	-0.258661	0.0205202	-0.162755	0.149176	0.144251	0.201741	0.575915	2.28157e-08
IL6R	turquoise	0.179794	0.110521	-0.179794	0.110521	0.0398716	0.725476	0.0876514	0.439446	-0.520687	7.38034e-07
MKNK2	turquoise	-0.120541	0.286844	0.120541	0.286844	0.186739	0.0972006	-0.0373575	0.742162	-0.471912	9.9157e-06
CHUK	turquoise	0.0970042	0.391999	-0.0970042	0.391999	-0.382583	0.000461222	0.290858	0.0088599	0.582915	1.40125e-08
PHKB	turquoise	0.0512221	0.651823	-0.0512221	0.651823	-0.441519	4.13769e-05	0.474095	8.90119e-06	0.574241	2.55947e-08
PSD4	turquoise	0.203166	0.0706884	-0.203166	0.0706884	0.437604	4.92572e-05	-0.267719	0.0163563	-0.811356	7.15666e-20
TOPBP1	turquoise	-0.15584	0.167466	0.15584	0.167466	-0.482234	5.91287e-06	0.130848	0.247312	0.628171	4.4477e-10
SFXN3	turquoise	0.240862	0.0313796	-0.240862	0.0313796	0.523231	6.37213e-07	-0.146798	0.193812	-0.629183	4.09104e-10
DNAJC3	turquoise	0.083372	0.462189	-0.083372	0.462189	-0.471323	1.02073e-05	0.107154	0.34412	0.666003	1.5695e-11
DCLRE1C	turquoise	-0.376312	0.000581183	0.376312	0.000581183	-0.351403	0.00139266	0.155401	0.168682	0.338723	0.00211676
TECR	turquoise	0.0405542	0.720968	-0.0405542	0.720968	-0.0952522	0.400647	-0.180827	0.108456	-0.298749	0.00710666
BARD1	turquoise	0.178023	0.114135	-0.178023	0.114135	-0.0165556	0.884113	-0.123733	0.274178	0.390375	0.000343832
FAM117A	turquoise	-0.0748276	0.509465	0.0748276	0.509465	0.0137938	0.903343	0.243908	0.0292363	-0.406773	0.000180893
PLOD1	turquoise	0.0935209	0.409302	-0.0935209	0.409302	0.277724	0.0126236	-0.114586	0.311491	-0.703426	3.44129e-13
ACAP1	turquoise	0.0588795	0.603903	-0.0588795	0.603903	0.345867	0.0016755	-0.20584	0.0669835	-0.751786	9.29653e-16
FAM65A	turquoise	-0.00804671	0.943525	0.00804671	0.943525	0.483889	5.43406e-06	-0.169361	0.133137	-0.886559	7.8069e-28
PPIF	turquoise	0.256589	0.0215907	-0.256589	0.0215907	0.444091	3.68558e-05	-0.0888537	0.433172	-0.578914	1.85414e-08
DAPP1	turquoise	-0.109602	0.333142	0.109602	0.333142	-0.0699784	0.537359	0.231065	0.0391906	0.403021	0.000210146
COL4A3BP	turquoise	0.139816	0.216104	-0.139816	0.216104	-0.135311	0.231416	0.239542	0.0323493	0.515813	9.7458e-07
SEC24B	turquoise	-0.0961533	0.396185	0.0961533	0.396185	-0.441033	4.22867e-05	0.323527	0.0034188	0.784809	7.05663e-18
RABGGTB	turquoise	-0.313595	0.0046177	0.313595	0.0046177	-0.40679	0.000180768	0.100208	0.376473	0.564262	5.01098e-08
KIAA0232	turquoise	-0.0351298	0.757047	0.0351298	0.757047	-0.203863	0.0697071	0.125821	0.266099	0.528699	4.62866e-07
TSPAN4	turquoise	0.0246161	0.82841	-0.0246161	0.82841	0.218798	0.0511897	-0.0748461	0.50936	-0.563718	5.19467e-08
MYCBP2	turquoise	-0.047144	0.677949	0.047144	0.677949	-0.376572	0.000575699	0.126626	0.263028	0.57059	3.28107e-08
GABPA	turquoise	-0.224531	0.0452519	0.224531	0.0452519	-0.565019	4.76574e-08	0.170535	0.130431	0.713426	1.11949e-13
NDUFS4	turquoise	-0.0579616	0.609565	0.0579616	0.609565	0.0262166	0.817441	-0.171542	0.128141	0.453006	2.45e-05
BLVRB	turquoise	-0.0916458	0.418799	0.0916458	0.418799	0.210372	0.061064	-0.15783	0.162043	-0.676227	5.84166e-12
BCKDK	turquoise	0.0386174	0.733785	-0.0386174	0.733785	0.379343	0.00052004	-0.185963	0.0986238	-0.799622	5.92677e-19
LARS	turquoise	-0.0653562	0.564629	0.0653562	0.564629	-9.84686e-05	0.999308	-0.16268	0.149365	0.367066	0.00081047
MINPP1	turquoise	-0.0492895	0.664154	0.0492895	0.664154	-0.601106	3.7345e-09	0.295786	0.00772539	0.634042	2.72723e-10
DLD	turquoise	0.010205	0.928413	-0.010205	0.928413	-0.31735	0.00412644	0.00526875	0.963004	0.674746	6.75761e-12
MTRR	turquoise	-0.163656	0.146907	0.163656	0.146907	-0.605609	2.65761e-09	0.158266	0.16087	0.530294	4.21198e-07
NRBP1	turquoise	-0.0355725	0.754082	0.0355725	0.754082	0.184596	0.10117	-0.0980492	0.386894	-0.721683	4.27097e-14
ACTR2	turquoise	0.139634	0.216708	-0.139634	0.216708	-0.0911891	0.42113	-0.0409231	0.718535	0.695229	8.34868e-13
SIGLEC9	turquoise	0.0220303	0.846201	-0.0220303	0.846201	0.406734	0.000181173	-0.251389	0.0244899	-0.79223	2.09212e-18
RNH1	turquoise	0.228025	0.0419211	-0.228025	0.0419211	0.427592	7.61981e-05	-0.075715	0.504442	-0.747515	1.65317e-15
PILRA	turquoise	-0.00377743	0.973471	0.00377743	0.973471	0.303024	0.00629081	0.0159491	0.888331	-0.633362	2.88785e-10
GRAMD4	turquoise	0.150839	0.181692	-0.150839	0.181692	0.000532341	0.996261	-0.0869515	0.443122	-0.26176	0.0190039
ACTL6A	turquoise	0.266671	0.0167975	-0.266671	0.0167975	-0.227296	0.042599	0.332733	0.00256432	0.576871	2.13609e-08
RNF220	turquoise	0.115356	0.308229	-0.115356	0.308229	0.632018	3.23182e-10	-0.247698	0.0267429	-0.834048	7.64306e-22
C1QBP	turquoise	0.125273	0.268202	-0.125273	0.268202	-0.263364	0.0182574	0.234572	0.0362269	0.264241	0.0178598
B3GNT2	turquoise	0.0987718	0.383387	-0.0987718	0.383387	-0.257451	0.0211396	-0.00096033	0.993255	0.29452	0.0080039
SLC10A3	turquoise	0.0984482	0.384956	-0.0984482	0.384956	0.0415597	0.714344	0.243877	0.0292571	-0.342904	0.00184731
MINA	turquoise	0.0395099	0.727869	-0.0395099	0.727869	-0.39628	0.000273884	0.347575	0.00158315	0.747188	1.72668e-15
ENTPD1	turquoise	-0.239919	0.0320697	0.239919	0.0320697	-0.452459	2.51297e-05	-0.0764655	0.500215	0.455294	2.2021e-05
MRPL15	turquoise	-0.181525	0.107076	0.181525	0.107076	-0.405141	0.000193124	0.22302	0.0467589	0.420579	0.000102607
TFEB	turquoise	0.228577	0.0414134	-0.228577	0.0414134	0.503867	1.89216e-06	-0.136595	0.226977	-0.829941	1.82571e-21
SLTM	turquoise	-0.0816527	0.471504	0.0816527	0.471504	-0.288133	0.00954755	0.152336	0.177344	0.484043	5.39138e-06
C21orf91	turquoise	-0.0117339	0.917723	0.0117339	0.917723	-0.34667	0.00163154	0.0574093	0.612983	0.638406	1.88316e-10
CEP63	turquoise	0.0135104	0.90532	-0.0135104	0.90532	-0.397965	0.000256469	0.2302	0.0399523	0.788304	4.00447e-18
PPP1R14B	turquoise	-0.234103	0.036612	0.234103	0.036612	0.0938916	0.40744	0.0960833	0.396531	-0.557168	7.97248e-08
SNAP23	turquoise	-0.176659	0.116981	0.176659	0.116981	-0.36794	0.000785735	0.453331	2.41325e-05	0.590108	8.38866e-09
S100PBP	turquoise	-0.149466	0.185745	0.149466	0.185745	-0.605398	2.7006e-09	0.235826	0.0352134	0.688234	1.73823e-12
PABPN1	turquoise	0.0517732	0.648324	-0.0517732	0.648324	0.20311	0.0707675	-0.195381	0.08242	-0.471007	1.0367e-05
RBBP4	turquoise	-0.221919	0.0478824	0.221919	0.0478824	-0.261109	0.0193138	0.13946	0.217288	0.246796	0.0273189
KDM3A	turquoise	-0.0757511	0.504239	0.0757511	0.504239	-0.540838	2.23025e-07	0.245136	0.0284077	0.562316	5.69779e-08
IRF9	turquoise	-0.208858	0.062993	0.208858	0.062993	-0.00592543	0.958397	0.00653079	0.954151	-0.489889	3.98602e-06
DDA1	turquoise	0.243863	0.0292667	-0.243863	0.0292667	0.17252	0.125948	-0.140007	0.215471	-0.47691	7.7361e-06
RCOR1	turquoise	0.234284	0.0364631	-0.234284	0.0364631	-0.0702232	0.535933	0.0669048	0.55542	0.321886	0.00359532
AIM1	turquoise	0.329753	0.00281724	-0.329753	0.00281724	-0.182678	0.104827	0.0511594	0.652222	0.492751	3.43117e-06
LAX1	turquoise	0.219661	0.050257	-0.219661	0.050257	0.179755	0.110602	-0.452385	2.52154e-05	0.213739	0.0569474
SHOC2	turquoise	0.0892217	0.431261	-0.0892217	0.431261	-0.317448	0.00411425	0.0690738	0.542644	0.717844	6.71316e-14
LACTB2	turquoise	0.177132	0.115987	-0.177132	0.115987	-0.350547	0.00143336	0.268569	0.016006	0.722294	3.97142e-14
ICE2	turquoise	-0.0854368	0.451136	0.0854368	0.451136	-0.65925	2.95274e-11	0.468722	1.15943e-05	0.726369	2.43366e-14
PPID	turquoise	-0.209108	0.0626702	0.209108	0.0626702	-0.474149	8.87735e-06	0.343478	0.00181283	0.580167	1.69914e-08
DHX9	turquoise	-0.0120802	0.915303	0.0120802	0.915303	-0.253151	0.0234725	-0.100075	0.37711	0.625797	5.40456e-10
AP2M1	turquoise	0.0125395	0.912096	-0.0125395	0.912096	0.166545	0.139807	-0.0592178	0.601822	-0.708628	1.93012e-13
SUB1	turquoise	-0.021712	0.848397	0.021712	0.848397	-0.318087	0.0040356	-0.0982518	0.385909	0.753081	7.78987e-16
GSTK1	turquoise	-0.356382	0.00117597	0.356382	0.00117597	-0.29761	0.00733917	0.17355	0.12367	-0.327461	0.0030267
ZNF292	turquoise	0.315073	0.0044184	-0.315073	0.0044184	-0.189131	0.092916	0.161438	0.152537	0.512304	1.1874e-06
ADAM15	turquoise	0.285049	0.0103821	-0.285049	0.0103821	0.528622	4.64975e-07	-0.173249	0.124331	-0.71039	1.58229e-13
PIGF	turquoise	0.0541623	0.633242	-0.0541623	0.633242	-0.476115	8.0497e-06	0.199076	0.0766719	0.760253	2.86727e-16
UBP1	turquoise	0.239184	0.0326159	-0.239184	0.0326159	-0.000433057	0.996958	0.0848746	0.454131	-0.156569	0.165464
RPF1	turquoise	0.0455561	0.688227	-0.0455561	0.688227	-0.360315	0.0010269	0.157425	0.163134	0.855454	5.37212e-24
SMC4	turquoise	-0.0489113	0.666578	0.0489113	0.666578	-0.478423	7.17062e-06	-0.0623971	0.582423	0.633839	2.77423e-10
R3HDM4	turquoise	0.27806	0.0125121	-0.27806	0.0125121	0.394935	0.000288553	0.124989	0.269297	-0.732087	1.2059e-14
RIOK2	turquoise	-0.000449626	0.996842	0.000449626	0.996842	-0.548448	1.3903e-07	0.293204	0.0083027	0.776664	2.53973e-17
HYOU1	turquoise	-0.0334124	0.768583	0.0334124	0.768583	0.310754	0.00502319	-0.370178	0.00072544	-0.515746	9.78277e-07
ZCCHC6	turquoise	-0.207234	0.0651153	0.207234	0.0651153	-0.439945	4.43924e-05	0.201882	0.0725243	0.800793	4.82984e-19
NME3	turquoise	-0.156197	0.166484	0.156197	0.166484	0.0968634	0.39269	0.0405995	0.720669	-0.491134	3.73511e-06
RFC4	turquoise	-0.178416	0.113326	0.178416	0.113326	-0.339474	0.00206586	-0.0752987	0.506795	0.492257	3.52139e-06
CPOX	turquoise	-0.0659374	0.561165	0.0659374	0.561165	-0.409155	0.00016432	0.2976	0.00734122	0.728019	1.99101e-14
SLC27A3	turquoise	-0.052416	0.644252	0.052416	0.644252	0.210708	0.0606433	-0.172112	0.12686	-0.538348	2.59666e-07
ADAM8	turquoise	0.242402	0.0302799	-0.242402	0.0302799	0.424434	8.71928e-05	-0.194988	0.08305	-0.69321	1.03392e-12
FLVCR2	turquoise	0.245249	0.0283323	-0.245249	0.0283323	0.0142443	0.900202	-0.0291724	0.797276	0.298103	0.0072377
TMEM230	turquoise	-0.278713	0.0122981	0.278713	0.0122981	-0.208548	0.0633935	-0.0662738	0.559164	0.377977	0.000546833
CD300C	turquoise	-0.0754758	0.505794	0.0754758	0.505794	0.108749	0.336941	-0.10116	0.371933	-0.376322	0.000580968
OARD1	turquoise	-0.14472	0.200266	0.14472	0.200266	-0.49679	2.77051e-06	0.436961	5.0677e-05	0.664559	1.79905e-11
MEPCE	turquoise	0.23915	0.0326416	-0.23915	0.0326416	0.317188	0.00414665	0.217466	0.052657	-0.612334	1.58301e-09
OSER1	turquoise	-0.174501	0.121593	0.174501	0.121593	-0.348037	0.00155902	0.17155	0.128123	0.554708	9.34144e-08
FIS1	turquoise	-0.0724164	0.523242	0.0724164	0.523242	0.141782	0.20965	-0.17364	0.123472	-0.578892	1.85696e-08
VIPR1	turquoise	-0.0042591	0.97009	0.0042591	0.97009	0.248217	0.0264159	0.0263917	0.816243	-0.664374	1.83076e-11
XAB2	turquoise	0.0982275	0.386027	-0.0982275	0.386027	0.520923	7.28074e-07	-0.164285	0.145339	-0.71499	9.35163e-14
DENND4C	turquoise	-0.137069	0.225353	0.137069	0.225353	-0.676416	5.73419e-12	0.550659	1.20921e-07	0.50118	2.18914e-06
EML4	turquoise	0.0782125	0.490445	-0.0782125	0.490445	-0.254282	0.0228386	-0.0044559	0.968709	0.349971	0.00146136
DNTTIP2	turquoise	-0.0113817	0.920184	0.0113817	0.920184	-0.422055	9.64285e-05	0.200379	0.0747239	0.827751	2.87754e-21
CENPB	turquoise	0.120502	0.287	-0.120502	0.287	0.203635	0.0700265	0.0102313	0.928229	-0.546774	1.5442e-07
FCHSD2	turquoise	-0.0549163	0.628513	0.0549163	0.628513	-0.476715	7.8118e-06	0.095349	0.400166	0.557885	7.61032e-08
IQGAP2	turquoise	0.00155258	0.989095	-0.00155258	0.989095	-0.287922	0.00960296	0.199489	0.0760494	0.511204	1.26263e-06
CD151	turquoise	0.0967534	0.39323	-0.0967534	0.39323	0.367852	0.000788181	-0.00684929	0.951918	-0.44113	4.21022e-05
SMG8	turquoise	0.114822	0.310488	-0.114822	0.310488	-0.374182	0.000628022	0.275861	0.0132566	0.480444	6.47539e-06
PRPF4B	turquoise	-0.109697	0.332721	0.109697	0.332721	-0.417709	0.000115678	0.132817	0.240207	0.674058	7.22823e-12
KIN	turquoise	0.181367	0.107387	-0.181367	0.107387	-0.422206	9.58153e-05	0.370914	0.000706577	0.480575	6.43269e-06
NUP62	turquoise	-0.116289	0.304308	0.116289	0.304308	-0.0720139	0.525559	-0.0243357	0.830336	-0.600529	3.89955e-09
LPCAT1	turquoise	0.107451	0.342777	-0.107451	0.342777	0.0985124	0.384644	0.0566492	0.6177	-0.536046	2.98546e-07
TRIM25	turquoise	0.213024	0.0578022	-0.213024	0.0578022	0.666211	1.53891e-11	-0.44307	3.85926e-05	-0.551406	1.15329e-07
SCFD1	turquoise	0.0213219	0.851089	-0.0213219	0.851089	-0.206386	0.066247	0.0608388	0.591896	0.699238	5.43218e-13
TMEM126B	turquoise	-0.393378	0.000306439	0.393378	0.000306439	-0.547486	1.47679e-07	0.137363	0.224348	0.712791	1.20397e-13
[truncated: 1,138 more rows]
