# Supplementary material for: Cuproptosis related genes in immune infiltration and treatment of osteoporosis by bioinformatic analysis and machine learning methods
Source: Front Physiol. 2025 Sep 4;16:1605473. doi: 10.3389/fphys.2025.1605473 (PMC12443804; doi:10.3389/fphys.2025.1605473)
Supplement: Supplementary file 3 [file Table3.xlsx]

## Sheet: Sheet1
probes	moduleColor	GS.C1	p.GS.C1	GS.C2	p.GS.C2	MMblue	p.MMblue	MMbrown	p.MMbrown	MMgrey	p.MMgrey	MMturquoise	p.MMturquoise
VGF	blue	-0.155816	0.337006	0.155816	0.337006	0.738861	5.2191e-08	-0.105058	0.518822	-0.320764	0.0435874	-0.256211	0.110532
PCDHB13	blue	-0.21126	0.190674	0.21126	0.190674	0.8164	1.35087e-10	-0.351573	0.026109	-0.435554	0.00496806	-0.263717	0.100123
NPPA	blue	-0.215886	0.18092	0.215886	0.18092	0.665541	2.78817e-06	-0.147199	0.364725	-0.0817055	0.616227	-0.402845	0.0099587
MRPL28	blue	-0.32257	0.0423519	0.32257	0.0423519	0.701955	4.48431e-07	-0.366599	0.0199806	-0.365945	0.0202195	-0.49618	0.00112932
GJB1	blue	-0.177507	0.273174	0.177507	0.273174	0.693465	7.03056e-07	-0.262158	0.102221	-0.405761	0.00938524	-0.18622	0.249934
REL	blue	-0.171104	0.291128	0.171104	0.291128	-0.581211	8.401e-05	0.433417	0.00520982	0.430121	0.00560258	-0.0723452	0.657314
TTC27	blue	0.318363	0.0452751	-0.318363	0.0452751	-0.600418	4.20845e-05	0.126897	0.435225	0.594669	5.1998e-05	0.39574	0.0114829
EFNA3	blue	-0.367354	0.0197076	0.367354	0.0197076	0.795229	8.8095e-10	-0.2474	0.123777	-0.449348	0.00362927	-0.393954	0.011896
PDCD5	blue	0.265093	0.0982987	-0.265093	0.0982987	0.46495	0.00250448	-0.210611	0.192074	-0.0651449	0.689619	0.132274	0.415857
PRKAR1A	blue	0.305828	0.0549645	-0.305828	0.0549645	-0.361612	0.0218644	0.150225	0.354839	0.139078	0.392062	0.348557	0.0275102
DUX1	blue	-0.17496	0.280227	0.17496	0.280227	0.679248	1.44431e-06	-0.294554	0.0650346	-0.298508	0.0613485	-0.308537	0.0527414
CHRNA2	blue	-0.0697838	0.668739	0.0697838	0.668739	0.674093	1.85715e-06	-0.158375	0.32903	-0.556427	0.000192728	-0.243789	0.129535
PITRM1	blue	-0.0355815	0.827452	0.0355815	0.827452	-0.526167	0.000488067	0.106322	0.513775	0.0222792	0.891462	0.17556	0.278555
ARVCF	blue	-0.277683	0.0827703	0.277683	0.0827703	0.747142	3.06517e-08	-0.421947	0.00668907	-0.239938	0.135892	-0.419072	0.0071122
KRTAP5-8	blue	-0.265369	0.0979364	0.265369	0.0979364	0.707043	3.39926e-07	-0.312473	0.0496405	-0.571843	0.000115887	-0.315434	0.0474053
GYPC	blue	-0.344533	0.0294759	0.344533	0.0294759	0.641395	8.21165e-06	-0.226443	0.160001	-0.0249005	0.878781	-0.439694	0.00452736
SNUPN	blue	-0.128689	0.428715	0.128689	0.428715	0.491391	0.0012823	-0.152983	0.345972	-0.301848	0.0583663	-0.163498	0.313422
KLHL36	blue	-0.186447	0.249346	0.186447	0.249346	0.51952	0.000591764	-0.217392	0.177822	0.0317292	0.845895	-0.399095	0.0107402
NFKBIB	blue	-0.493606	0.00120939	0.493606	0.00120939	0.726564	1.1102e-07	-0.156594	0.33457	-0.390707	0.0126791	-0.543875	0.000286402
PTCRA	blue	-0.393711	0.011953	0.393711	0.011953	0.673429	1.91762e-06	0.111822	0.492108	-0.375675	0.0169002	-0.461263	0.0027382
TTC17	blue	0.114995	0.479829	-0.114995	0.479829	-0.377363	0.0163738	0.333481	0.0354788	0.0994809	0.541372	0.138623	0.393627
RCC1	blue	-0.104106	0.522636	0.104106	0.522636	0.541769	0.000305626	-0.490426	0.00131526	-0.252387	0.116142	-0.201959	0.2114
IMMT	blue	0.296904	0.0628236	-0.296904	0.0628236	-0.480354	0.00170668	-0.0520012	0.749976	0.380746	0.0153605	0.194515	0.229077
LRMP	blue	0.448247	0.00372313	-0.448247	0.00372313	-0.577255	9.63492e-05	0.133187	0.412617	0.6365	1.01071e-05	0.468609	0.00229007
PNOC	blue	0.310449	0.0512161	-0.310449	0.0512161	-0.550572	0.000232299	-0.0964353	0.553882	0.536284	0.000361229	0.361269	0.0219996
CPNE7	blue	-0.341425	0.0310722	0.341425	0.0310722	0.85125	3.41669e-12	-0.280613	0.0794466	-0.486053	0.00147419	-0.505324	0.000881495
USP9X	blue	0.395917	0.0114428	-0.395917	0.0114428	-0.800179	5.79776e-10	0.314763	0.047905	0.28724	0.0723128	0.642781	7.73744e-06
KIAA0430	blue	0.249739	0.120149	-0.249739	0.120149	-0.553088	0.000214474	0.123974	0.44596	0.375649	0.0169084	0.274972	0.085941
RAB3IL1	blue	-0.347806	0.0278683	0.347806	0.0278683	0.600012	4.27242e-05	-0.129776	0.424794	-0.284075	0.0756541	-0.401296	0.0102754
PROP1	blue	-0.258912	0.106697	0.258912	0.106697	0.760387	1.25261e-08	-0.217826	0.176937	-0.382961	0.0147263	-0.260494	0.104496
JADE1	blue	0.127365	0.43352	-0.127365	0.43352	-0.612864	2.62453e-05	0.30435	0.0562092	0.458426	0.00293083	0.152736	0.346759
GAS8	blue	-0.42594	0.00613753	0.42594	0.00613753	0.52631	0.000486015	-0.0171962	0.916124	-0.478284	0.00179882	-0.489201	0.00135818
MALT1	blue	0.540262	0.000320081	-0.540262	0.000320081	-0.714361	2.25867e-07	0.144989	0.372049	0.296427	0.0632669	0.702813	4.28128e-07
SRPK3	blue	-0.311565	0.050342	0.311565	0.050342	0.739843	4.90513e-08	-0.237079	0.140761	-0.250162	0.119503	-0.52243	0.000544162
TERT	blue	-0.262699	0.101489	0.262699	0.101489	0.760017	1.28525e-08	-0.430003	0.00561716	-0.428708	0.0057787	-0.463186	0.00261401
OR10H1	blue	-0.100291	0.538068	0.100291	0.538068	0.682977	1.2004e-06	-0.0828579	0.611245	-0.458932	0.00289568	-0.153838	0.343251
E4F1	blue	-0.353219	0.0253697	0.353219	0.0253697	0.702486	4.35757e-07	-0.279012	0.0812496	-0.184474	0.254482	-0.580853	8.50649e-05
PICK1	blue	-0.372592	0.0178984	0.372592	0.0178984	0.442721	0.00422693	-0.137594	0.397183	-0.214459	0.18389	-0.37531	0.0170159
DDB2	blue	0.058754	0.718757	-0.058754	0.718757	-0.45528	0.00315828	-0.0578927	0.722715	0.411265	0.00837953	0.157309	0.33234
SYT2	blue	-0.414189	0.00788387	0.414189	0.00788387	0.623649	1.71462e-05	-0.0216577	0.894472	-0.392756	0.01218	-0.469874	0.00221977
PDSS1	blue	0.453667	0.00328075	-0.453667	0.00328075	-0.635803	1.04077e-05	-0.0390838	0.810764	0.294942	0.0646655	0.419036	0.00711765
PRPF19	blue	-0.150606	0.353607	0.150606	0.353607	0.53412	0.000385549	-0.436056	0.00491267	-0.280768	0.079274	-0.206692	0.200666
KIAA0226L	blue	0.107522	0.509009	-0.107522	0.509009	-0.46554	0.00246876	0.299872	0.0601161	0.374524	0.0172671	0.215832	0.181032
PRDM14	blue	-0.208243	0.197234	0.208243	0.197234	0.665747	2.76151e-06	-0.212512	0.187999	-0.507963	0.000819625	-0.258152	0.107766
GJD2	blue	-0.0852626	0.600903	0.0852626	0.600903	0.406993	0.00915161	-0.404239	0.00968105	-0.156233	0.335697	-0.251979	0.116752
CERK	blue	0.219276	0.174001	-0.219276	0.174001	-0.641545	8.15919e-06	0.216379	0.179902	0.301418	0.0587433	0.248124	0.122646
DET1	blue	0.270478	0.0914044	-0.270478	0.0914044	-0.517424	0.000628308	0.378794	0.0159385	0.499032	0.00104611	0.219646	0.173257
ANKRD17	blue	0.0708517	0.663967	-0.0708517	0.663967	-0.438091	0.00469373	0.157849	0.330662	0.0915684	0.574152	0.158608	0.32831
ATR	blue	0.441069	0.00438868	-0.441069	0.00438868	-0.743812	3.806e-08	0.24096	0.134182	0.494132	0.00119264	0.615671	2.35281e-05
TMCC2	blue	-0.11484	0.480425	0.11484	0.480425	0.691929	7.61404e-07	-0.0903749	0.579173	-0.586352	7.012e-05	-0.194677	0.228681
GMPS	blue	-0.110348	0.497869	0.110348	0.497869	-0.422217	0.00665057	0.202856	0.209337	0.34965	0.0269951	0.0088461	0.956796
FRYL	blue	0.370982	0.018439	-0.370982	0.018439	-0.777778	3.53274e-09	0.247247	0.124017	0.416684	0.00748109	0.565025	0.000145575
CEP170B	blue	-0.0682847	0.675461	0.0682847	0.675461	0.491407	0.00128174	-0.204586	0.205395	-0.645128	6.99156e-06	-0.0396977	0.807847
HDAC11	blue	-0.174064	0.282735	0.174064	0.282735	0.695244	6.40635e-07	-0.152614	0.347151	-0.515075	0.000671657	-0.338356	0.0327176
CHFR	blue	0.0377588	0.817068	-0.0377588	0.817068	-0.564446	0.000148389	-0.026575	0.870697	0.624656	1.64646e-05	-0.0036102	0.982361
PRB3	blue	-0.238951	0.137558	0.238951	0.137558	0.751333	2.32321e-08	-0.166587	0.304242	-0.660773	3.47763e-06	-0.205539	0.203246
LRRC61	blue	-0.353487	0.025251	0.353487	0.025251	0.744349	3.67614e-08	-0.252738	0.115618	-0.659643	3.66239e-06	-0.353575	0.025212
ADRA2C	blue	-0.120466	0.459036	0.120466	0.459036	0.812344	1.97005e-10	-0.25789	0.108136	-0.311046	0.0507473	-0.258094	0.107847
DCP1A	blue	0.148882	0.359207	-0.148882	0.359207	-0.511592	0.000740848	0.00800195	0.960916	0.451476	0.00345372	-0.0313692	0.847623
USP47	blue	0.415863	0.00761167	-0.415863	0.00761167	-0.630565	1.29399e-05	0.357332	0.0235976	0.221491	0.169584	0.523764	0.000523498
POGLUT1	blue	0.193504	0.231553	-0.193504	0.231553	-0.485464	0.00149683	0.0772215	0.635776	0.556198	0.000194154	0.140993	0.385509
DOLPP1	blue	-0.248553	0.121979	0.248553	0.121979	0.665022	2.85658e-06	-0.201393	0.21271	-0.624666	1.64577e-05	-0.145918	0.368959
SLC17A9	blue	-0.442406	0.00425735	0.442406	0.00425735	0.612633	2.64807e-05	0.045292	0.781388	-0.629596	1.34656e-05	-0.4134	0.00801497
AGPAT2	blue	-0.446494	0.00387697	0.446494	0.00387697	0.895501	6.22775e-15	-0.175855	0.277735	-0.529481	0.000442705	-0.611094	2.81026e-05
ADCK3	blue	-0.0427025	0.793607	0.0427025	0.793607	0.366806	0.0199054	-0.00416861	0.979633	-0.295785	0.0638692	-0.128242	0.430334
FOLR2	blue	-0.31423	0.0483038	0.31423	0.0483038	0.482882	0.00159984	-0.368466	0.0193112	-0.129307	0.426484	-0.431927	0.00538426
KCNK10	blue	-0.178722	0.26985	0.178722	0.26985	0.598962	4.44179e-05	-0.10505	0.518852	-0.376624	0.0166026	-0.229087	0.15505
TRAPPC6A	blue	0.0199638	0.902685	-0.0199638	0.902685	0.499396	0.00103589	-0.312352	0.0497332	-0.204264	0.206125	-0.0890451	0.584791
ZNF638	blue	0.368173	0.019415	-0.368173	0.019415	-0.538661	0.000336109	0.0911852	0.575761	0.341547	0.0310084	0.414447	0.00784129
KCTD17	blue	-0.219486	0.173579	0.219486	0.173579	0.598508	4.51685e-05	-0.323821	0.0415129	-0.339593	0.0320459	-0.375383	0.0169926
NBPF1	blue	0.0815856	0.616747	-0.0815856	0.616747	-0.475178	0.00194525	0.334979	0.0346106	0.110361	0.49782	0.227781	0.157482
TRPV6	blue	-0.140609	0.386819	0.140609	0.386819	0.576498	9.88892e-05	-0.152621	0.347129	-0.153468	0.344427	-0.256203	0.110545
UBE2E1	blue	-0.162543	0.316296	0.162543	0.316296	0.629509	1.35141e-05	-0.217497	0.177608	-0.428497	0.00580541	-0.117638	0.469723
SLC33A1	blue	0.40701	0.00914837	-0.40701	0.00914837	-0.658722	3.81975e-06	0.0693848	0.670526	0.392928	0.0121389	0.560103	0.000171099
AC007389.3	blue	-0.310567	0.051123	0.310567	0.051123	0.481504	0.00165731	-0.195301	0.227165	-0.296867	0.0628574	-0.406868	0.00917501
PIK3CG	blue	0.266868	0.0959837	-0.266868	0.0959837	-0.685832	1.03997e-06	0.439195	0.00457862	0.491699	0.00127194	0.358002	0.023319
CEBPA-AS1	blue	-0.140935	0.385709	0.140935	0.385709	0.574887	0.000104499	-0.325746	0.040248	-0.163066	0.31472	-0.363095	0.0212897
PFDN2	blue	0.258547	0.107208	-0.258547	0.107208	0.512948	0.000713194	-0.36953	0.0189383	-0.310239	0.0513819	0.268233	0.0942319
UIMC1	blue	0.0615608	0.705908	-0.0615608	0.705908	-0.510792	0.000757616	0.253041	0.115168	0.240219	0.135422	0.221511	0.169545
CAPZA1	blue	0.0313217	0.847851	-0.0313217	0.847851	-0.430661	0.00553648	0.26486	0.0986066	0.273028	0.0882721	0.241096	0.133956
CNTRL	blue	0.214435	0.183941	-0.214435	0.183941	-0.662174	3.26033e-06	0.0937897	0.564859	0.328663	0.0383917	0.192509	0.234008
SLC25A32	blue	0.314157	0.0483593	-0.314157	0.0483593	-0.573184	0.000110738	0.133143	0.412772	0.30053	0.0595289	0.489377	0.00135191
CES1P1	blue	-0.0868751	0.594011	0.0868751	0.594011	0.703126	4.20926e-07	-0.30969	0.0518176	-0.170463	0.292967	-0.305674	0.0550931
FMO5	blue	0.418462	0.00720492	-0.418462	0.00720492	-0.569126	0.000126988	0.0894455	0.583097	0.221811	0.168953	0.486757	0.0014475
EPN1	blue	-0.192307	0.234509	0.192307	0.234509	0.67174	2.0796e-06	-0.31341	0.0489239	-0.139943	0.389094	-0.498087	0.00107306
UBR7	blue	0.364197	0.0208704	-0.364197	0.0208704	-0.662466	3.21657e-06	0.0396062	0.808281	0.331151	0.0368638	0.334781	0.0347243
NPDC1	blue	-0.146267	0.367804	0.146267	0.367804	0.78851	1.52705e-09	-0.214061	0.184726	-0.522162	0.000548399	-0.219847	0.172854
TAOK1	blue	-0.212897	0.187181	0.212897	0.187181	0.500593	0.00100292	-0.167263	0.302255	-0.62106	1.90189e-05	-0.0349205	0.830611
RHOH	blue	0.0950157	0.55976	-0.0950157	0.55976	-0.409335	0.008721	0.284559	0.0751355	0.329208	0.0380524	0.158939	0.327289
SCAF11	blue	0.179128	0.268745	-0.179128	0.268745	-0.618821	2.07864e-05	0.355943	0.0241842	0.307416	0.0536527	0.272898	0.08843
ACAD8	blue	0.073737	0.651138	-0.073737	0.651138	-0.43262	0.00530249	0.194759	0.228483	0.183831	0.256171	0.0482686	0.767406
TOR3A	blue	0.0770093	0.636707	-0.0770093	0.636707	-0.536511	0.000358761	0.0976106	0.549039	0.28948	0.0700191	0.16479	0.309562
CNTD2	blue	-0.322739	0.042238	0.322739	0.042238	0.552885	0.000215866	-0.0641121	0.694299	-0.6937	6.94506e-07	-0.183578	0.256836
TRIP10	blue	-0.366663	0.0199574	0.366663	0.0199574	0.800062	5.85622e-10	-0.140259	0.388014	-0.499158	0.00104255	-0.464931	0.00250563
CPTP	blue	-0.165747	0.30672	0.165747	0.30672	0.67267	1.98889e-06	-0.335028	0.0345824	-0.0431045	0.791707	-0.442844	0.00421512
BAI1	blue	-0.166215	0.305337	0.166215	0.305337	0.698498	5.39516e-07	-0.311576	0.0503335	-0.324901	0.0407994	-0.399546	0.0106434
GPR144	blue	-0.0402363	0.80529	0.0402363	0.80529	0.403541	0.00981931	-0.179904	0.266644	0.00371906	0.981829	-0.135585	0.404177
RAB40C	blue	-0.270733	0.0910876	0.270733	0.0910876	0.669592	2.30374e-06	-0.175362	0.279106	-0.639139	9.04077e-06	-0.229873	0.153598
PALM	blue	-0.270731	0.0910904	0.270731	0.0910904	0.812773	1.89387e-10	-0.34157	0.0309963	-0.651063	5.3896e-06	-0.225021	0.162712
COPZ2	blue	-0.163276	0.314089	0.163276	0.314089	0.673081	1.94995e-06	-0.133119	0.412858	-0.455961	0.00310775	-0.23426	0.145685
IQCC	blue	-0.0410152	0.801595	0.0410152	0.801595	0.562294	0.000159279	-0.177071	0.274373	-0.0643505	0.693218	-0.188613	0.24379
CNTFR	blue	-0.202375	0.210442	0.202375	0.210442	0.730912	8.54102e-08	-0.128952	0.427766	-0.552804	0.000216419	-0.2693	0.0928794
MAP3K4	blue	0.279104	0.0811457	-0.279104	0.0811457	-0.606284	3.37711e-05	0.252719	0.115646	0.33277	0.0358965	0.336386	0.0338117
ERCC3	blue	-0.0630992	0.6989	0.0630992	0.6989	-0.493574	0.00121044	-0.12726	0.433902	0.524794	0.000508043	-0.0143481	0.929978
PDCD1	blue	-0.304207	0.0563304	0.304207	0.0563304	0.782914	2.37879e-09	-0.265112	0.0982744	-0.408583	0.00885729	-0.284093	0.075635
ECSIT	blue	-0.434173	0.00512317	0.434173	0.00512317	0.613975	2.5137e-05	-0.244381	0.128577	-0.0226545	0.889644	-0.608553	3.09783e-05
C19orf40	blue	-0.142962	0.378842	0.142962	0.378842	0.646515	6.58218e-06	-0.295881	0.0637784	-0.253044	0.115163	-0.222093	0.168398
NAA10	blue	-0.2509	0.11838	0.2509	0.11838	0.68823	9.20768e-07	-0.342257	0.030638	-0.175513	0.278685	-0.386252	0.0138247
RCOR3	blue	0.400945	0.0103485	-0.400945	0.0103485	-0.789326	1.42991e-09	0.170189	0.293755	0.285591	0.0740385	0.560184	0.000170649
EXD3	blue	0.015948	0.922193	-0.015948	0.922193	0.447536	0.00378492	-0.00876513	0.957191	-0.244804	0.127896	-0.0356771	0.826996
APOBEC3F	blue	-0.120511	0.458867	0.120511	0.458867	0.837256	1.65825e-11	-0.239098	0.137309	-0.578691	9.16914e-05	-0.173307	0.284866
DVL1	blue	-0.0824345	0.613074	0.0824345	0.613074	0.736129	6.19393e-08	-0.38144	0.0151594	-0.488708	0.0013758	-0.0701605	0.667055
OGFOD1	blue	0.207972	0.197831	-0.207972	0.197831	-0.50449	0.000901908	-0.122872	0.450047	0.615274	2.38958e-05	0.146886	0.365757
AGO3	blue	0.112727	0.488591	-0.112727	0.488591	-0.495374	0.00115386	0.0725842	0.656252	0.131572	0.418358	0.20274	0.209602
DDX39A	blue	0.0889976	0.584992	-0.0889976	0.584992	-0.440235	0.00447227	-0.175083	0.279883	0.491542	0.0012772	0.156311	0.335452
POM121	blue	-0.307977	0.053195	0.307977	0.053195	0.550856	0.000230222	-0.16207	0.317725	-0.344321	0.0295824	-0.196951	0.223184
PYY2	blue	-0.186581	0.248999	0.186581	0.248999	0.646252	6.65811e-06	-0.150408	0.354245	-0.385172	0.0141153	-0.375118	0.0170771
PRB1	blue	-0.583013	7.88805e-05	0.583013	7.88805e-05	0.74148	4.42014e-08	-0.188429	0.244258	-0.422755	0.0065742	-0.637544	9.67237e-06
CANX	blue	0.231565	0.150511	-0.231565	0.150511	-0.585745	7.16434e-05	0.00305001	0.985098	0.259087	0.106452	0.266317	0.096698
ZFHX2	blue	-0.175348	0.279145	0.175348	0.279145	0.784109	2.16632e-09	-0.28004	0.0800888	-0.429337	0.00569969	-0.18701	0.247894
C18orf8	blue	0.048901	0.764445	-0.048901	0.764445	-0.604755	3.57803e-05	0.140914	0.385778	0.533324	0.00039486	-0.00297604	0.985459
GALC	blue	0.285501	0.0741342	-0.285501	0.0741342	-0.4872	0.00143094	0.153668	0.34379	0.120919	0.457337	0.306936	0.0540462
GIPC1	blue	-0.258161	0.107752	0.258161	0.107752	0.683651	1.16059e-06	-0.183105	0.258085	-0.211966	0.189163	-0.437783	0.00472637
VNN3	blue	0.436567	0.00485693	-0.436567	0.00485693	-0.5483	0.000249518	0.0844301	0.604474	0.55903	0.000177177	0.357033	0.0237228
CRTAM	blue	0.244875	0.127781	-0.244875	0.127781	-0.399852	0.0105783	0.0871629	0.592784	0.569801	0.000124144	0.289486	0.0700127
CAPN7	blue	0.438937	0.00460525	-0.438937	0.00460525	-0.626646	1.51902e-05	0.162188	0.317369	0.254819	0.11255	0.610873	2.83428e-05
SLC25A46	blue	0.469221	0.00225582	-0.469221	0.00225582	-0.776819	3.79925e-09	0.0783934	0.630643	0.426775	0.00602739	0.623852	1.70071e-05
UBQLN4	blue	-0.102114	0.530668	0.102114	0.530668	0.543383	0.000290795	-0.158513	0.328603	-0.372563	0.0179078	-0.0196177	0.904364
DCUN1D2	blue	0.0726733	0.655856	-0.0726733	0.655856	0.579851	8.80808e-05	-0.168993	0.297211	-0.600436	4.20563e-05	0.117423	0.470538
HPS5	blue	0.216642	0.17936	-0.216642	0.17936	-0.57963	8.87581e-05	0.0836623	0.607777	0.286281	0.0733126	0.314666	0.0479771
MIIP	blue	-0.462404	0.00266393	0.462404	0.00266393	0.938916	3.39928e-19	-0.351686	0.0260574	-0.505618	0.000874406	-0.599435	4.36474e-05
NUP85	blue	0.38803	0.0133575	-0.38803	0.0133575	-0.596415	4.87845e-05	-0.0891573	0.584316	0.408586	0.00885685	0.312079	0.0499438
NUPR1	blue	-0.153927	0.342969	0.153927	0.342969	0.84244	9.40298e-12	-0.251208	0.117914	-0.367875	0.0195211	-0.260892	0.103949
CTD-3126B10.1	blue	-0.243088	0.130674	0.243088	0.130674	0.680151	1.38136e-06	-0.222309	0.167973	-0.230927	0.151669	-0.404417	0.00964604
TMEM258	blue	-0.17979	0.266951	0.17979	0.266951	0.644675	7.13013e-06	-0.409441	0.00870196	-0.367361	0.019705	-0.27023	0.091714
GSK3B	blue	0.0600341	0.712887	-0.0600341	0.712887	-0.497625	0.00108646	0.128819	0.428244	0.297586	0.0621931	0.0927653	0.569135
TESC	blue	-0.177106	0.274277	0.177106	0.274277	0.585339	7.26791e-05	-0.210029	0.193332	-0.250457	0.119053	-0.372143	0.0180478
KLF7	blue	0.349438	0.0270944	-0.349438	0.0270944	-0.637571	9.66129e-06	0.145614	0.369969	0.300109	0.0599043	0.357111	0.0236904
TGDS	blue	0.581863	8.21208e-05	-0.581863	8.21208e-05	-0.619134	2.05306e-05	0.27259	0.0888041	0.296254	0.0634293	0.645581	6.85534e-06
ZNF205	blue	-0.17267	0.286668	0.17267	0.286668	0.807039	3.18384e-10	-0.417636	0.00733205	-0.349415	0.0271052	-0.379861	0.0156204
SEPT5-GP1BB	blue	-0.166165	0.305486	0.166165	0.305486	0.789582	1.40062e-09	-0.351891	0.0259646	-0.209892	0.193631	-0.32412	0.0413148
ZW10	blue	0.128979	0.427669	-0.128979	0.427669	-0.426013	0.0061279	0.14819	0.36147	0.170434	0.293049	0.305409	0.0553152
CYP2W1	blue	0.0430685	0.791877	-0.0430685	0.791877	0.669275	2.33862e-06	-0.278945	0.0813263	-0.340478	0.0315725	-0.0717898	0.659785
ZNF211	blue	0.414927	0.00776286	-0.414927	0.00776286	-0.486738	0.00144821	0.0849153	0.602392	0.4483	0.00371859	0.234577	0.145125
DENND2D	blue	0.0120917	0.940969	-0.0120917	0.940969	-0.455378	0.00315093	-0.0532038	0.744386	0.518679	0.000606184	0.0967264	0.552681
FOXO3	blue	0.16211	0.317604	-0.16211	0.317604	-0.377251	0.0164084	0.169743	0.29504	0.0677448	0.677888	0.100153	0.53863
BIRC7	blue	-0.0776528	0.633885	0.0776528	0.633885	0.746669	3.16151e-08	-0.266628	0.0962947	-0.363437	0.0211586	-0.183801	0.256249
DENND4C	blue	0.20944	0.194612	-0.20944	0.194612	-0.742205	4.2199e-08	0.557853	0.000184061	0.317226	0.0460929	0.442768	0.00422247
VRTN	blue	-0.0872122	0.592574	0.0872122	0.592574	0.812405	1.95907e-10	-0.327299	0.0392509	-0.555933	0.000195816	-0.191302	0.23701
MYC	blue	-0.115908	0.476325	0.115908	0.476325	-0.423024	0.00653629	0.178484	0.2705	0.358719	0.0230238	-0.0743594	0.648383
PLCB3	blue	-0.232138	0.149474	0.232138	0.149474	0.739651	4.96517e-08	-0.159965	0.324134	-0.38396	0.0144475	-0.343222	0.0301405
GIT1	blue	-0.199899	0.216194	0.199899	0.216194	0.846069	6.24445e-12	-0.329082	0.0381307	-0.565533	0.000143145	-0.258682	0.10702
VPS9D1	blue	-0.45491	0.00318596	0.45491	0.00318596	0.653539	4.82704e-06	-0.267639	0.0949911	-0.346012	0.0287401	-0.460124	0.00281421
NPEPL1	blue	-0.344482	0.0295015	0.344482	0.0295015	0.838077	1.5177e-11	-0.391398	0.0125088	-0.273879	0.0872457	-0.547697	0.000254283
ZNF395	blue	0.0697622	0.668836	-0.0697622	0.668836	-0.438079	0.00469502	0.304146	0.0563822	0.022076	0.892446	0.118954	0.464731
ZNF654	blue	0.322238	0.0425772	-0.322238	0.0425772	-0.751711	2.26517e-08	0.336234	0.0338971	0.547121	0.000258907	0.369659	0.0188932
TOMM40	blue	-0.268625	0.0937333	0.268625	0.0937333	0.842208	9.64879e-12	-0.46691	0.00238753	-0.250666	0.118736	-0.479657	0.00173723
CD2AP	blue	0.14367	0.376462	-0.14367	0.376462	-0.530968	0.000423604	0.413518	0.00799531	0.188129	0.245026	0.368847	0.019177
SEPT9	blue	-0.390144	0.0128194	0.390144	0.0128194	0.45907	0.00288612	-0.183485	0.25708	-0.386351	0.0137984	-0.342319	0.030606
MPDU1	blue	-0.403253	0.00987683	0.403253	0.00987683	0.779045	3.20755e-09	-0.386204	0.0138376	-0.232058	0.14962	-0.640531	8.5204e-06
KLHDC2	blue	0.4684	0.00230183	-0.4684	0.00230183	-0.719437	1.6885e-07	0.170994	0.291443	0.410772	0.0084656	0.464404	0.00253798
FBRS	blue	-0.385911	0.0139159	0.385911	0.0139159	0.66559	2.78179e-06	-0.283545	0.0762253	-0.273896	0.087226	-0.603222	3.79031e-05
DEGS1	blue	0.310769	0.0509642	-0.310769	0.0509642	0.463623	0.0025865	-0.119753	0.461716	-0.360946	0.0221272	0.136178	0.402105
LEPREL2	blue	-0.0847599	0.603058	0.0847599	0.603058	0.785509	1.93995e-09	-0.375375	0.0169952	-0.277686	0.0827673	-0.394867	0.0116833
PTPRCAP	blue	-0.418276	0.00723342	0.418276	0.00723342	0.540167	0.00032101	-0.117163	0.47153	0.0233039	0.886502	-0.538326	0.000339546
PRDM12	blue	-0.324131	0.0413071	0.324131	0.0413071	0.764579	9.32349e-09	-0.183054	0.258219	-0.556877	0.000189954	-0.375141	0.0170696
THAP4	blue	-0.476391	0.00188687	0.476391	0.00188687	0.724878	1.22738e-07	-0.166929	0.303234	-0.514533	0.000682024	-0.576954	9.7353e-05
ARHGEF3	blue	0.2165	0.179653	-0.2165	0.179653	-0.468044	0.00232208	0.311652	0.0502748	0.506807	0.00084624	0.31441	0.0481689
TAF15	blue	-0.0537432	0.741882	0.0537432	0.741882	0.636599	1.00653e-05	-0.359372	0.0227581	-0.356476	0.0239577	-0.198705	0.219008
C7orf43	blue	-0.460271	0.0028043	0.460271	0.0028043	0.671592	2.09429e-06	-0.231169	0.151229	-0.204563	0.205448	-0.579364	8.95794e-05
MKKS	blue	0.356617	0.0238981	-0.356617	0.0238981	-0.674049	1.86108e-06	0.188986	0.242841	0.316449	0.0466586	0.420387	0.0069159
SCT	blue	-0.184392	0.254696	0.184392	0.254696	0.855795	1.97534e-12	-0.293625	0.0659254	-0.472107	0.00210028	-0.275956	0.0847803
SPATA2L	blue	-0.342071	0.0307347	0.342071	0.0307347	0.760014	1.28556e-08	-0.152935	0.346124	-0.541801	0.000305326	-0.305242	0.0554551
KCNG2	blue	-0.251445	0.117556	0.251445	0.117556	0.799592	6.09663e-10	-0.196915	0.223271	-0.268217	0.0942527	-0.4038	0.00976765
F7	blue	-0.246509	0.125178	0.246509	0.125178	0.790285	1.32309e-09	-0.0550084	0.736021	-0.503392	0.000929407	-0.270654	0.0911855
ICAM4	blue	0.0963182	0.554366	-0.0963182	0.554366	-0.465939	0.00244486	0.307526	0.0535626	0.467916	0.0023294	0.0493241	0.762465
ATXN2	blue	0.0626392	0.700993	-0.0626392	0.700993	-0.739779	4.92489e-08	0.303194	0.0571972	0.348808	0.0273911	0.16447	0.310514
ALS2CL	blue	-0.314937	0.0477745	0.314937	0.0477745	0.836564	1.78594e-11	-0.309494	0.0519735	-0.639409	8.93744e-06	-0.402162	0.0100974
TBC1D2	blue	-0.465637	0.00246292	0.465637	0.00246292	0.618251	2.12597e-05	-0.158444	0.328818	-0.355457	0.0243921	-0.443988	0.00410653
KLHL2	blue	0.273085	0.0882037	-0.273085	0.0882037	-0.594413	5.24864e-05	0.293322	0.0662179	0.150562	0.353748	0.461324	0.0027342
CTR9	blue	-0.0204893	0.900136	0.0204893	0.900136	-0.538468	0.000338085	0.396878	0.0112263	0.213438	0.186038	0.14393	0.375588
ETHE1	blue	-0.365243	0.0204788	0.365243	0.0204788	0.594353	5.26002e-05	-0.416892	0.00744823	-0.328579	0.0384441	-0.593497	5.42627e-05
ASXL2	blue	-0.0449245	0.783119	0.0449245	0.783119	0.503133	0.000935994	-0.251328	0.117733	-0.593759	5.37496e-05	0.131496	0.418629
KIAA0907	blue	0.504567	0.000900011	-0.504567	0.000900011	-0.760259	1.26384e-08	-0.0124044	0.939445	0.290256	0.0692378	0.66481	2.88502e-06
HAMP	blue	-0.00315921	0.984564	0.00315921	0.984564	0.789848	1.37079e-09	-0.220909	0.170736	-0.392827	0.0121629	-0.199802	0.216422
PTGES2	blue	-0.35695	0.0237577	0.35695	0.0237577	0.868736	3.72432e-13	-0.376808	0.0165453	-0.381627	0.0151054	-0.545134	0.000275444
CEBPE	blue	-0.326963	0.0394652	0.326963	0.0394652	0.742653	4.10048e-08	-0.272543	0.0888616	-0.502276	0.000958115	-0.416109	0.00757224
SLC20A1	blue	-0.0184608	0.90998	0.0184608	0.90998	-0.458342	0.00293673	0.280446	0.0796333	0.246236	0.12561	0.12723	0.434011
DPP8	blue	0.41894	0.00713229	-0.41894	0.00713229	-0.785032	2.01441e-09	0.161052	0.320814	0.599414	4.36821e-05	0.361121	0.0220578
ZNF271	blue	0.320638	0.0436748	-0.320638	0.0436748	-0.676454	1.65621e-06	0.24445	0.128466	0.664614	2.91147e-06	0.444235	0.00408338
MAN2A1	blue	0.391416	0.0125045	-0.391416	0.0125045	-0.645812	6.78687e-06	0.0763648	0.639539	0.405254	0.00948283	0.418631	0.00717922
KIF1C	blue	-0.0156534	0.923626	0.0156534	0.923626	0.850478	3.7435e-12	-0.317963	0.0455617	-0.499696	0.00102753	-0.195178	0.227464
C1orf56	blue	0.0812635	0.618143	-0.0812635	0.618143	0.474368	0.00198513	-0.0628937	0.699835	-0.572843	0.000112027	0.240406	0.135107
RAB21	blue	0.31906	0.04478	-0.31906	0.04478	-0.602868	3.84094e-05	0.0986821	0.54464	0.313612	0.048771	0.441415	0.00435434
GNL1	blue	-0.140122	0.388482	0.140122	0.388482	0.825965	5.34288e-11	-0.320693	0.0436365	-0.375967	0.0168081	-0.284399	0.0753068
MORN1	blue	-0.161112	0.320633	0.161112	0.320633	0.883265	4.57293e-14	-0.259758	0.105515	-0.382316	0.0149086	-0.310137	0.0514623
RP3-522P13.2	blue	0.278671	0.0816373	-0.278671	0.0816373	0.580588	8.58532e-05	-0.362375	0.021567	-0.38567	0.0139805	0.211328	0.19053
TUT1	blue	-0.131189	0.419726	0.131189	0.419726	0.822395	7.60205e-11	-0.245453	0.126856	-0.362505	0.0215169	-0.312288	0.0497823
GNA13	blue	0.11634	0.47467	-0.11634	0.47467	-0.565028	0.00014556	0.110744	0.496317	0.195102	0.227647	0.262432	0.10185
OXR1	blue	0.435986	0.00492043	-0.435986	0.00492043	-0.742455	4.15293e-08	0.173515	0.284279	0.393769	0.0119395	0.548754	0.000245992
KCNF1	blue	-0.0364261	0.823421	0.0364261	0.823421	0.79366	1.00354e-09	-0.263273	0.100717	-0.384485	0.0143027	-0.197687	0.221425
SCYL2	blue	0.367967	0.0194883	-0.367967	0.0194883	-0.582709	7.9726e-05	0.115312	0.478608	0.187086	0.247699	0.405845	0.00936916
ERGIC2	blue	0.27309	0.0881977	-0.27309	0.0881977	-0.79303	1.05708e-09	0.347047	0.0282345	0.74684	3.1264e-08	0.34672	0.0283936
BTN3A3	blue	0.183882	0.256036	-0.183882	0.256036	-0.510118	0.000771994	0.0976109	0.549037	0.638475	9.29895e-06	0.276185	0.0845109
DSPP	blue	-0.0120848	0.941002	0.0120848	0.941002	0.817134	1.26041e-10	-0.278756	0.0815405	-0.404051	0.00971812	-0.165341	0.307925
SRSF6	blue	0.332708	0.0359333	-0.332708	0.0359333	-0.52778	0.000465496	0.176137	0.276952	0.272648	0.088734	0.25129	0.117789
HAB1	blue	-0.156559	0.334679	0.156559	0.334679	0.935529	9.19809e-19	-0.28708	0.0724785	-0.567276	0.000135091	-0.268019	0.0945049
MIF	blue	-0.154093	0.34244	0.154093	0.34244	0.495082	0.00116287	-0.340803	0.0314003	-0.186536	0.249116	-0.302467	0.0578262
ORM1	blue	-0.161861	0.318358	0.161861	0.318358	0.439193	0.00457878	-0.203301	0.208318	-0.594937	5.14938e-05	-0.132444	0.415253
RETN	blue	0.0516741	0.751499	-0.0516741	0.751499	0.517734	0.000622776	-0.169619	0.295397	-0.656581	4.20968e-06	0.0753905	0.64383
ABO	blue	-0.185793	0.251042	0.185793	0.251042	0.862907	8.06299e-13	-0.260346	0.104701	-0.537944	0.000343508	-0.244789	0.127921
SEC22B	blue	0.149308	0.357819	-0.149308	0.357819	0.565005	0.000145669	-0.194461	0.229209	-0.548673	0.00024662	0.28375	0.0760045
CTC-425F1.4	blue	0.128631	0.428927	-0.128631	0.428927	0.6392	9.01736e-06	-0.39844	0.0108819	-0.161525	0.319378	-0.00600722	0.970654
LOC100507630	blue	-0.0847776	0.602982	0.0847776	0.602982	0.780425	2.88514e-09	-0.215232	0.182277	-0.453981	0.0032566	-0.173763	0.283582
CDC42SE1	blue	0.0395062	0.808757	-0.0395062	0.808757	-0.681919	1.26542e-06	0.579327	8.96966e-05	0.383005	0.0147137	0.250919	0.118352
HSPB1	blue	-0.235644	0.143252	0.235644	0.143252	0.523889	0.000521599	-0.0389222	0.811532	-0.253286	0.114805	-0.194562	0.228963
IFI6	blue	-0.172015	0.288527	0.172015	0.288527	-0.447458	0.00379172	0.349244	0.0271855	0.479531	0.00174279	-0.0516737	0.7515
HP	blue	0.136487	0.401029	-0.136487	0.401029	0.352082	0.0258785	-0.174092	0.282657	-0.589945	6.16841e-05	0.151576	0.350478
TAL1	brown	-0.244185	0.128894	0.244185	0.128894	-0.1889	0.24306	0.893472	8.81341e-15	0.0421766	0.796095	-0.0697946	0.668691
STYXL1	brown	0.240774	0.134494	-0.240774	0.134494	-0.0957691	0.556637	-0.434859	0.00504554	0.306277	0.0545913	0.0733019	0.653066
CORO1C	brown	0.16542	0.307688	-0.16542	0.307688	-0.563614	0.000152514	0.530786	0.000425902	0.344495	0.0294949	0.12667	0.436054
PRDX6	brown	0.237784	0.139549	-0.237784	0.139549	-0.401907	0.0101495	0.757959	1.48217e-08	0.0541914	0.739804	0.404695	0.00959149
NUPL2	brown	0.232375	0.149047	-0.232375	0.149047	0.125445	0.44054	-0.480776	0.00168841	-0.234779	0.14477	0.247529	0.123574
GAS2L1	brown	-0.588358	6.52889e-05	0.588358	6.52889e-05	0.100376	0.53772	0.582341	8.07587e-05	-0.102331	0.529788	-0.528951	0.000449691
LGALSL	brown	-0.23145	0.150719	0.23145	0.150719	-0.169068	0.296992	0.783778	2.22331e-09	0.0203855	0.90064	-0.0678928	0.677222
MAPK14	brown	-0.159272	0.326265	0.159272	0.326265	-0.0782294	0.63136	-0.32187	0.0428279	-0.172884	0.286061	-0.19709	0.222852
MRPS7	brown	0.280551	0.0795153	-0.280551	0.0795153	-0.004717	0.976955	-0.412215	0.00821555	0.204772	0.204974	0.163689	0.312849
USP18	brown	-0.287863	0.0716693	0.287863	0.0716693	-0.118251	0.467394	0.437286	0.00477933	0.162485	0.316471	-0.0570369	0.726655
CYB5R1	brown	-0.134241	0.408894	0.134241	0.408894	-0.226351	0.160176	0.438865	0.00461276	0.0175993	0.914165	-0.0497593	0.760431
ST6GALNAC2	brown	-0.150918	0.352598	0.150918	0.352598	-0.0550659	0.735755	0.217292	0.178028	-0.196544	0.224162	-0.0554841	0.733821
CENPBD1P1	brown	-0.184158	0.255311	0.184158	0.255311	-0.0159273	0.922294	-0.379564	0.0157084	-0.0128716	0.937169	-0.185453	0.251925
LEPROT	brown	0.0451148	0.782222	-0.0451148	0.782222	-0.432514	0.005315	0.4429	0.0042098	0.000214169	0.998954	0.0291946	0.858074
DHX57	brown	0.202427	0.210323	-0.202427	0.210323	-0.00631283	0.969161	-0.361035	0.0220918	0.0799254	0.623958	0.152895	0.346253
HIST1H2AE	brown	-0.0719516	0.659065	0.0719516	0.659065	-0.334199	0.0350605	0.728312	9.99735e-08	0.224398	0.16391	0.131849	0.41737
CHST15	brown	0.169603	0.295446	-0.169603	0.295446	-0.342014	0.0307641	0.456998	0.00303224	0.0818997	0.615387	0.295003	0.0646072
PLA2G12A	brown	0.0711187	0.662776	-0.0711187	0.662776	-0.31761	0.0458151	0.865279	5.91366e-13	0.0510474	0.754418	0.337927	0.0329535
NDUFA13	brown	-0.0716835	0.660259	0.0716835	0.660259	0.147636	0.363287	-0.59434	5.26257e-05	0.108979	0.503251	-0.164604	0.310115
TSPAN3	brown	0.456245	0.00308694	-0.456245	0.00308694	-0.157429	0.331965	0.263313	0.100663	0.210347	0.192643	0.345426	0.0290299
PPIG	brown	0.417603	0.00733731	-0.417603	0.00733731	-0.614109	2.50061e-05	0.342834	0.0303398	0.522936	0.000536237	0.412064	0.00824151
GNPDA1	brown	0.118868	0.465056	-0.118868	0.465056	0.169426	0.295956	-0.412674	0.00813743	0.363899	0.0209831	-0.0738879	0.650469
PTPRO	brown	-0.327855	0.0388987	0.327855	0.0388987	-0.0519808	0.750071	0.355402	0.0244159	-0.0775485	0.634342	-0.0819331	0.615242
ETFB	brown	-0.0575564	0.724262	0.0575564	0.724262	0.285439	0.0741995	-0.481403	0.00166161	0.0459566	0.77826	-0.193874	0.230644
MRPL40	brown	0.368329	0.0193598	-0.368329	0.0193598	-0.0190197	0.907267	-0.453255	0.00331263	0.147221	0.364653	0.297492	0.0622799
HIST1H2AJ	brown	-0.11397	0.483777	0.11397	0.483777	0.0868853	0.593967	0.506932	0.000843315	0.0719347	0.65914	-0.0593618	0.715968
WASF3	brown	0.0423076	0.795475	-0.0423076	0.795475	-0.406894	0.00917025	0.827136	4.75082e-11	0.174742	0.280835	0.205055	0.204336
RAP1B	brown	0.289376	0.0701245	-0.289376	0.0701245	-0.485544	0.00149375	0.804822	3.87442e-10	0.20505	0.204346	0.508857	0.000799563
NPIPB15	brown	-0.0436357	0.789198	0.0436357	0.789198	0.584198	7.56626e-05	-0.440875	0.00440801	-0.429576	0.00566991	-0.151032	0.352229
GUCY1A3	brown	-0.121015	0.456976	0.121015	0.456976	-0.182204	0.260474	0.645732	6.81057e-06	0.0522475	0.74883	0.0933949	0.566505
NOP2	brown	0.113207	0.486729	-0.113207	0.486729	0.114033	0.483533	-0.397882	0.0110038	0.181226	0.263086	-0.0120431	0.941206
DARS	brown	0.124659	0.443434	-0.124659	0.443434	-0.526984	0.000476511	0.428026	0.00586539	0.305941	0.0548701	0.281993	0.077917
MXD1	brown	0.336468	0.0337651	-0.336468	0.0337651	0.084691	0.603354	-0.347133	0.0281929	-0.257835	0.108213	0.142412	0.380698
ANXA5	brown	-0.000463144	0.997737	0.000463144	0.997737	-0.250987	0.118249	0.419321	0.00707469	0.459868	0.00283149	-0.102792	0.527925
CRELD2	brown	-0.0383675	0.81417	0.0383675	0.81417	0.0871354	0.592901	-0.382236	0.0149313	0.0163451	0.920262	-0.089047	0.584783
CDKN2AIP	brown	0.0840406	0.606149	-0.0840406	0.606149	-0.163803	0.312509	0.432459	0.00532145	-0.0565297	0.728993	0.263142	0.100893
XK	brown	0.0647104	0.691587	-0.0647104	0.691587	-0.440145	0.00448145	0.750946	2.38393e-08	0.0678147	0.677573	0.218675	0.175214
RAB11A	brown	0.22067	0.171212	-0.22067	0.171212	-0.277359	0.0831441	0.649742	5.71362e-06	-0.0729919	0.654442	0.507486	0.000830512
TAF12	brown	0.597993	4.60361e-05	-0.597993	4.60361e-05	-0.0232991	0.886525	-0.451717	0.00343427	0.0811859	0.61848	0.494556	0.00117928
HIST1H1C	brown	-0.0822258	0.613976	0.0822258	0.613976	-0.376531	0.0166317	0.761125	1.18962e-08	0.0739833	0.650047	0.100131	0.538719
STIP1	brown	0.0626511	0.700939	-0.0626511	0.700939	0.204139	0.206409	-0.477991	0.00181218	0.212569	0.187879	-0.109305	0.501964
PLBD1	brown	0.00624739	0.969481	-0.00624739	0.969481	0.101497	0.533167	-0.311038	0.0507531	-0.0983984	0.545803	-0.174739	0.280844
GSPT2	brown	0.134512	0.407943	-0.134512	0.407943	-0.174772	0.280752	0.461584	0.00271714	0.111001	0.495312	0.238244	0.138761
FHL1	brown	-0.221959	0.168662	0.221959	0.168662	-0.234032	0.146088	0.931301	2.96229e-18	-0.00122594	0.99401	-0.0531345	0.744708
DPM3	brown	-0.143958	0.375496	0.143958	0.375496	0.468531	0.00229443	-0.545302	0.000274009	-0.137885	0.396175	-0.348145	0.0277061
C2orf42	brown	0.274162	0.0869069	-0.274162	0.0869069	-0.211702	0.189727	-0.317077	0.0462005	0.309185	0.0522202	0.205109	0.204213
CLCN3	brown	0.227624	0.157777	-0.227624	0.157777	-0.632547	1.19219e-05	0.758755	1.4029e-08	0.198945	0.21844	0.418674	0.00717262
PARVB	brown	-0.468885	0.00227453	0.468885	0.00227453	0.02696	0.868839	0.754905	1.82646e-08	-0.0369295	0.82102	-0.423606	0.006455
ABCC4	brown	0.190025	0.240213	-0.190025	0.240213	-0.177986	0.27186	0.671412	2.11249e-06	0.0574285	0.724851	0.275975	0.0847573
TST	brown	0.240253	0.135364	-0.240253	0.135364	-0.104745	0.520073	0.341638	0.0309605	-0.0958464	0.556317	0.288992	0.0705134
FKBP1B	brown	0.135246	0.405364	-0.135246	0.405364	-0.210294	0.192758	0.489796	0.00133718	-0.028922	0.859386	0.231198	0.151176
MEST	brown	0.0766278	0.638383	-0.0766278	0.638383	-0.494555	0.00117931	0.71897	1.73476e-07	0.274053	0.0870378	0.20233	0.210544
RPL27A	brown	0.195926	0.225651	-0.195926	0.225651	-0.0489811	0.76407	0.517833	0.000621029	0.0464759	0.775819	0.286469	0.0731162
NDUFA3	brown	-0.163089	0.314651	0.163089	0.314651	0.411229	0.00838584	-0.454019	0.00325365	-0.0447332	0.78402	-0.155254	0.338772
NCKAP1L	brown	-0.00363103	0.982259	0.00363103	0.982259	0.452636	0.00336119	-0.462065	0.00268581	-0.502849	0.000943277	0.00279687	0.986334
C19orf10	brown	0.141785	0.38282	-0.141785	0.38282	0.195835	0.225872	-0.441815	0.004315	0.0953777	0.558258	-0.00500513	0.975547
DNAJB6	brown	0.145577	0.370092	-0.145577	0.370092	-0.58074	8.54006e-05	0.529175	0.000446723	0.405071	0.00951845	0.169624	0.295384
ASAP2	brown	-0.0855228	0.599788	0.0855228	0.599788	-0.266932	0.0959008	0.842272	9.58078e-12	-0.048893	0.764482	0.0949267	0.560129
NLK	brown	0.0300332	0.854041	-0.0300332	0.854041	-0.562574	0.000157822	0.608145	3.14643e-05	0.342621	0.0304497	0.129773	0.424806
SNCA	brown	0.103019	0.52701	-0.103019	0.52701	0.257023	0.109368	0.54374	0.000287608	-0.225121	0.162521	0.199416	0.21733
ARHGAP6	brown	0.0108044	0.947244	-0.0108044	0.947244	-0.345404	0.0290409	0.920693	4.12794e-17	0.118339	0.46706	0.148938	0.359024
GTPBP2	brown	-0.486193	0.00146886	0.486193	0.00146886	-0.089533	0.582727	0.525263	0.000501132	-0.0474613	0.771191	-0.351296	0.0262351
ADA	brown	0.0584387	0.720205	-0.0584387	0.720205	-0.234142	0.145895	0.410184	0.00856935	0.580213	8.69807e-05	0.0364651	0.823235
SNN	brown	-0.61623	2.30183e-05	0.61623	2.30183e-05	0.0426557	0.793829	0.588078	6.59453e-05	0.00860975	0.957949	-0.579757	8.83678e-05
LTBP1	brown	-0.0850919	0.601634	0.0850919	0.601634	0.05807	0.721899	0.81174	2.08232e-10	-0.205161	0.204096	0.124841	0.442761
UXS1	brown	0.225932	0.160973	-0.225932	0.160973	-0.515375	0.000665968	0.448736	0.00368119	0.353871	0.0250814	0.25257	0.115869
DAPP1	brown	-0.14567	0.369781	0.14567	0.369781	0.163215	0.314273	0.35653	0.0239348	-0.236041	0.142559	0.100427	0.537515
ABCC3	brown	-0.200625	0.214496	0.200625	0.214496	0.0750633	0.645273	0.355523	0.0243639	-0.029007	0.858977	-0.205692	0.202903
MEPCE	brown	-0.573391	0.000109963	0.573391	0.000109963	0.277035	0.0835198	0.441742	0.0043222	-0.250736	0.118629	-0.580119	8.72653e-05
SMG8	brown	0.189337	0.241952	-0.189337	0.241952	-0.473912	0.00200792	0.287545	0.0719969	0.128532	0.429284	0.375303	0.0170182
HIST1H2BD	brown	-0.0161578	0.921173	0.0161578	0.921173	-0.278515	0.0818161	0.652502	5.05554e-06	0.270444	0.0914465	0.0689655	0.672405
ADAMTS5	brown	0.479659	0.00173713	-0.479659	0.00173713	-0.336075	0.0339866	-0.366929	0.019861	0.163024	0.314846	0.291039	0.0684566
ASGR1	brown	0.046968	0.773507	-0.046968	0.773507	0.121199	0.456288	-0.415026	0.00774668	-0.00460787	0.977488	-0.16972	0.295106
TBXAS1	brown	0.15358	0.344071	-0.15358	0.344071	0.00509765	0.975096	-0.35457	0.0247756	0.0450247	0.782647	-0.0288409	0.859777
CMPK1	brown	-0.0900659	0.580476	0.0900659	0.580476	-0.284891	0.0747817	0.579674	8.86243e-05	-0.0473524	0.771702	0.0555096	0.733703
TMEM158	brown	-0.281756	0.0781784	0.281756	0.0781784	-0.214404	0.184007	0.727726	1.03559e-07	-0.0901678	0.580046	-0.18568	0.251333
RPA1	brown	0.467479	0.00235448	-0.467479	0.00235448	-0.588747	6.43889e-05	0.615425	2.37552e-05	0.353121	0.0254129	0.607543	3.2195e-05
CDK2AP1	brown	-0.127557	0.43282	0.127557	0.43282	-0.230048	0.153278	0.52427	0.000515854	0.0708315	0.664057	-0.0344813	0.832711
STOM	brown	0.0331063	0.839292	-0.0331063	0.839292	-0.403484	0.00983061	0.680463	1.36025e-06	-0.0466073	0.775201	0.248713	0.121731
TCF4	brown	0.0452937	0.78138	-0.0452937	0.78138	-0.418709	0.00716736	0.423249	0.0065047	0.172564	0.286968	0.116165	0.475342
HIST1H2BE	brown	-0.098879	0.543834	0.098879	0.543834	-0.219293	0.173967	0.659899	3.61978e-06	0.334943	0.0346315	0.0560683	0.731122
NAP1L1	brown	0.103865	0.523605	-0.103865	0.523605	-0.232376	0.149047	0.614038	2.50754e-05	0.204499	0.205591	0.134476	0.408068
INSIG1	brown	0.0591246	0.717056	-0.0591246	0.717056	-0.219181	0.174192	0.595925	4.96674e-05	0.240294	0.135295	0.158278	0.329332
GP9	brown	-0.579297	8.97883e-05	0.579297	8.97883e-05	0.153117	0.345543	0.465959	0.00244368	-0.0479644	0.768832	-0.585491	7.22902e-05
IGFLR1	brown	-0.00325094	0.984116	0.00325094	0.984116	0.137008	0.399214	-0.256265	0.110455	0.164662	0.309943	-0.189081	0.242601
C6orf25	brown	-0.554055	0.000207961	0.554055	0.000207961	0.0195847	0.904524	0.746993	3.09532e-08	-0.0647927	0.691214	-0.374866	0.0171574
AMIGO2	brown	0.217483	0.177638	-0.217483	0.177638	-0.397985	0.0109813	0.623694	1.7115e-05	0.262269	0.102071	0.407774	0.009006
MRPL23	brown	0.164648	0.309984	-0.164648	0.309984	0.114633	0.48122	-0.373237	0.0176855	0.138024	0.395695	-0.0830689	0.610334
PALLD	brown	0.0320343	0.844431	-0.0320343	0.844431	-0.410512	0.00851142	0.498699	0.00105554	0.295466	0.0641689	0.223789	0.165087
PGRMC1	brown	0.0577285	0.72347	-0.0577285	0.72347	-0.422821	0.00656485	0.86396	7.03169e-13	0.225425	0.161939	0.199586	0.216929
ACTN1	brown	-0.578558	9.21145e-05	0.578558	9.21145e-05	0.096421	0.553941	0.615872	2.33437e-05	-0.243068	0.130707	-0.520677	0.000572407
ITGB3	brown	-0.168525	0.298568	0.168525	0.298568	-0.228093	0.156898	0.925281	1.3857e-17	-0.0179849	0.912292	0.00760789	0.962839
DNM3	brown	-0.0879018	0.589641	0.0879018	0.589641	-0.275676	0.0851093	0.877504	1.08414e-13	0.0161895	0.921018	0.143382	0.377428
GNAZ	brown	-0.352624	0.0256346	0.352624	0.0256346	0.0780344	0.632213	0.737669	5.62535e-08	-0.297495	0.062277	-0.0907714	0.577503
MMRN1	brown	0.039706	0.807807	-0.039706	0.807807	-0.110231	0.498327	0.751003	2.37496e-08	-0.16751	0.301533	0.298587	0.0612765
FPR1	brown	-0.119097	0.464193	0.119097	0.464193	0.388764	0.0131683	-0.377017	0.0164806	-0.169979	0.294359	-0.228609	0.155937
CD226	brown	0.151866	0.349547	-0.151866	0.349547	-0.205067	0.204309	0.76384	9.82615e-09	0.135179	0.405598	0.270289	0.0916393
YWHAH	brown	-0.200325	0.215198	0.200325	0.215198	-0.237846	0.139442	0.72087	1.55355e-07	0.174084	0.282678	-0.0608319	0.709238
NCK2	brown	-0.025685	0.874992	0.025685	0.874992	-0.251178	0.117959	0.882163	5.41329e-14	-0.0571915	0.725942	0.0905881	0.578274
EMR3	brown	0.0629806	0.699439	-0.0629806	0.699439	0.126636	0.43618	-0.315866	0.0470861	0.0929886	0.568202	-0.0726506	0.655957
ARMCX3	brown	0.310582	0.051111	-0.310582	0.051111	-0.484675	0.00152767	0.626532	1.52604e-05	0.125591	0.440004	0.520656	0.000572751
S100A12	brown	0.0980354	0.547293	-0.0980354	0.547293	0.293436	0.0661083	-0.448136	0.00373277	-0.279541	0.0806504	-0.0625467	0.701414
TPM1	brown	-0.0498581	0.759969	0.0498581	0.759969	-0.160231	0.32332	0.838575	1.43807e-11	-0.11458	0.481427	0.145942	0.368879
TPST2	brown	-0.30042	0.0596273	0.30042	0.0596273	-0.106606	0.512643	0.633921	1.12598e-05	-0.0481887	0.767781	-0.238549	0.138241
CCDC92	brown	-0.404567	0.00961659	0.404567	0.00961659	-0.17228	0.287775	0.701805	4.52067e-07	0.200456	0.214891	-0.392891	0.0121478
ENDOD1	brown	-0.0794154	0.62618	0.0794154	0.62618	-0.265085	0.0983098	0.854208	2.39671e-12	0.0575303	0.724382	0.0789925	0.628025
PTGS1	brown	-0.341215	0.0311826	0.341215	0.0311826	-0.318622	0.0450908	0.897967	4.04483e-15	0.1263	0.437406	-0.168709	0.298034
GFI1B	brown	-0.490984	0.0012961	0.490984	0.0012961	-0.210165	0.193038	0.677311	1.58836e-06	0.0759789	0.641237	-0.39438	0.0117964
TMEM140	brown	-0.187758	0.245973	0.187758	0.245973	-0.190639	0.23867	0.565427	0.000143649	0.302558	0.0577477	-0.176871	0.274923
UBE2E3	brown	0.110431	0.497543	-0.110431	0.497543	-0.151397	0.351053	0.599935	4.28458e-05	-0.15675	0.334082	0.23857	0.138206
ATP1B1	brown	0.00768972	0.96244	-0.00768972	0.96244	0.0510051	0.754616	0.396769	0.0112507	-0.265682	0.097526	0.165801	0.306561
GADD45A	brown	0.226102	0.160648	-0.226102	0.160648	-0.326299	0.039891	0.660403	3.53709e-06	0.109663	0.500558	0.405968	0.0093457
TUBA4A	brown	-0.272962	0.0883532	0.272962	0.0883532	-0.178337	0.270902	0.859567	1.23557e-12	0.0130801	0.936153	-0.161319	0.320003
SET	brown	0.087447	0.591575	-0.087447	0.591575	-0.413351	0.0080232	0.552688	0.000217224	0.264438	0.0991647	0.109857	0.499794
JAM3	brown	0.0437605	0.788608	-0.0437605	0.788608	-0.0575466	0.724307	0.670242	2.23369e-06	-0.100937	0.535441	0.15651	0.334832
SCRN1	brown	0.0334427	0.837681	-0.0334427	0.837681	-0.554501	0.000205015	0.464667	0.00252179	0.33097	0.0369734	0.241979	0.132494
EHD3	brown	-0.0667814	0.682226	0.0667814	0.682226	-0.297887	0.061916	0.808159	2.88047e-10	-0.188457	0.244188	0.180062	0.266216
RPL38	brown	0.304128	0.0563974	-0.304128	0.0563974	-0.26083	0.104035	0.637014	9.89092e-06	0.0646878	0.691689	0.366779	0.0199154
CBR1	brown	0.230638	0.152197	-0.230638	0.152197	-0.0861799	0.596978	-0.462957	0.00262854	0.425754	0.00616236	0.0895813	0.582523
FSTL1	brown	0.0551828	0.735215	-0.0551828	0.735215	-0.229534	0.154224	0.788104	1.57757e-09	0.123061	0.449346	0.149561	0.356995
MLH3	brown	0.0131795	0.935669	-0.0131795	0.935669	-0.463087	0.00262029	0.689553	8.60527e-07	0.290474	0.0690189	0.0590332	0.717475
HIST1H2BK	brown	0.11508	0.4795	-0.11508	0.4795	-0.283198	0.076601	0.748557	2.79303e-08	0.130441	0.422404	0.27966	0.0805156
KLF11	brown	-0.0263439	0.871812	0.0263439	0.871812	-0.184169	0.255281	0.398634	0.0108398	0.380195	0.0155219	-0.0821579	0.614269
ZNF185	brown	0.0733067	0.653045	-0.0733067	0.653045	-0.313719	0.0486893	0.367023	0.0198267	0.0521328	0.749363	0.030132	0.853566
RHOBTB1	brown	0.0776324	0.633974	-0.0776324	0.633974	-0.322976	0.0420785	0.809524	2.54738e-10	0.119521	0.462592	0.213706	0.185472
GP1BA	brown	-0.327183	0.0393247	0.327183	0.0393247	-0.121204	0.456267	0.823876	6.57321e-11	-0.00363482	0.982241	-0.127043	0.434695
KIF2A	brown	0.205783	0.202698	-0.205783	0.202698	-0.56899	0.000127571	0.79219	1.13259e-09	0.307182	0.0538443	0.387186	0.0135775
TNFSF4	brown	-0.0469504	0.773589	0.0469504	0.773589	-0.351988	0.0259207	0.87833	9.60533e-14	0.00785482	0.961634	0.147727	0.362988
DUSP5	brown	-0.152956	0.346059	0.152956	0.346059	-0.0939196	0.564318	0.257537	0.108637	0.510434	0.000765207	-0.112144	0.490857
CXCL5	brown	-0.120143	0.460248	0.120143	0.460248	-0.280126	0.0799922	0.809658	2.51669e-10	0.147188	0.364763	0.095965	0.555826
SSR3	brown	0.159458	0.325693	-0.159458	0.325693	-0.3876	0.0134691	0.435121	0.0050162	0.250297	0.119297	0.27948	0.0807196
TCL1A	brown	0.0932849	0.566965	-0.0932849	0.566965	-0.118685	0.465749	0.399685	0.0106139	0.122269	0.452288	-0.0250341	0.878136
GRAP2	brown	-0.169516	0.295697	0.169516	0.295697	-0.193145	0.232437	0.86711	4.63656e-13	0.17804	0.271712	-0.123603	0.447335
MGLL	brown	-0.246836	0.124662	0.246836	0.124662	-0.20676	0.200517	0.809619	2.52559e-10	0.176217	0.276731	-0.0847378	0.603153
SELP	brown	-0.0278789	0.86441	0.0278789	0.86441	-0.254048	0.11368	0.866335	5.14181e-13	0.0279598	0.86402	0.17298	0.28579
PNMA1	brown	-0.167598	0.301275	0.167598	0.301275	-0.308165	0.0530424	0.851896	3.1643e-12	0.164408	0.310701	-0.00981477	0.95207
HIST1H2BH	brown	-0.0289823	0.859096	0.0289823	0.859096	-0.359994	0.022507	0.713438	2.37994e-07	0.227609	0.157804	0.080063	0.623359
RNF11	brown	0.0691636	0.671517	-0.0691636	0.671517	-0.210587	0.192124	0.881292	6.17704e-14	-0.0621074	0.703416	0.268472	0.0939277
H2BFS	brown	-0.048666	0.765545	0.048666	0.765545	-0.188408	0.244313	0.706871	3.43151e-07	0.239835	0.136066	0.0823323	0.613515
MCUR1	brown	-0.0497352	0.760544	0.0497352	0.760544	-0.438349	0.00466659	0.742931	4.02797e-08	0.1795	0.267735	0.220382	0.171786
OAS1	brown	0.0392455	0.809995	-0.0392455	0.809995	0.00646203	0.968433	0.354469	0.0248197	0.139389	0.390993	0.1829	0.258628
RUFY1	brown	0.0666495	0.682821	-0.0666495	0.682821	-0.235362	0.143744	0.815221	1.50891e-10	0.169569	0.295541	0.193044	0.232687
TRIM58	brown	-0.128993	0.427619	0.128993	0.427619	-0.320815	0.0435521	0.903625	1.43928e-15	0.0355914	0.827405	0.0602355	0.711965
MEIS1	brown	-0.256237	0.110495	0.256237	0.110495	-0.274071	0.087016	0.813929	1.70176e-10	0.0150086	0.926763	-0.101713	0.53229
GUCY1B3	brown	0.00792285	0.961302	-0.00792285	0.961302	-0.270416	0.091482	0.92429	1.7645e-17	0.0968776	0.552057	0.186661	0.248794
NGFRAP1	brown	-0.0599366	0.713334	0.0599366	0.713334	-0.228415	0.156298	0.879455	8.13397e-14	-0.0718419	0.659553	0.169881	0.294642
SPARC	brown	-0.181606	0.262069	0.181606	0.262069	-0.220033	0.172483	0.923042	2.38075e-17	-0.0239357	0.883445	0.0338803	0.835586
PROS1	brown	0.125274	0.441171	-0.125274	0.441171	-0.19289	0.233067	0.819611	9.95448e-11	-0.0106394	0.948048	0.291101	0.0683946
ALOX12	brown	-0.326202	0.0399534	0.326202	0.0399534	-0.231362	0.150879	0.848986	4.45892e-12	0.179807	0.266906	-0.161813	0.318503
WBP2	brown	-0.663469	3.07071e-06	0.663469	3.07071e-06	0.146834	0.36593	0.378334	0.0160773	-0.117481	0.470319	-0.716864	1.95836e-07
2024-03-02	brown	-0.395323	0.0115784	0.395323	0.0115784	-0.280979	0.0790387	0.685512	1.05692e-06	0.12532	0.441002	-0.286852	0.0727161
HIST2H2BE	brown	-0.134825	0.406842	0.134825	0.406842	-0.31876	0.0449929	0.763037	1.04007e-08	0.064489	0.69259	-0.0699185	0.668137
ITGA2B	brown	-0.389544	0.0129702	0.389544	0.0129702	-0.0312347	0.848268	0.852692	2.8773e-12	-0.122923	0.449859	-0.262656	0.101547
PDZK1IP1	brown	-0.109143	0.502603	0.109143	0.502603	-0.343897	0.0297967	0.666062	2.72101e-06	0.0269457	0.868908	0.0354726	0.827972
F13A1	brown	0.0746994	0.64688	-0.0746994	0.64688	-0.252185	0.116445	0.57222	0.000114418	-0.255665	0.111321	0.155651	0.337524
PDLIM1	brown	-0.16748	0.301621	0.16748	0.301621	-0.130552	0.422006	0.772145	5.38784e-09	-0.0280176	0.863741	-0.00511661	0.975003
PID1	brown	-0.0399567	0.806617	0.0399567	0.806617	0.354514	0.0248003	-0.365628	0.0203362	-0.216276	0.180114	-0.250444	0.119073
CLU	brown	-0.366663	0.0199572	0.366663	0.0199572	-0.129096	0.427245	0.887751	2.26171e-14	0.0352875	0.828857	-0.243838	0.129455
MYL9	brown	-0.435809	0.0049399	0.435809	0.0049399	-0.027277	0.867311	0.698243	5.46889e-07	-0.0755151	0.643281	-0.402881	0.00995145
MYLK	brown	-0.167811	0.30065	0.167811	0.30065	-0.286619	0.0729588	0.912516	2.47696e-16	0.0693064	0.670877	-0.000423305	0.997932
SERPINB2	brown	0.204089	0.206523	-0.204089	0.206523	0.224122	0.164443	-0.442395	0.00425844	-0.333092	0.0357069	0.101082	0.534851
ODC1	brown	-0.140626	0.38676	0.140626	0.38676	-0.187225	0.247342	0.892204	1.09099e-14	0.104722	0.520167	0.0373453	0.819038
RGCC	brown	0.108863	0.503707	-0.108863	0.503707	-0.301539	0.0586371	0.6871	9.75266e-07	-0.234643	0.145009	0.299782	0.0601971
TSPAN13	brown	0.199371	0.217435	-0.199371	0.217435	-0.342574	0.0304739	0.398706	0.0108241	0.272606	0.0887852	0.247846	0.123079
MMD	brown	-0.270075	0.0919068	0.270075	0.0919068	-0.249093	0.121143	0.883335	4.52398e-14	-0.044999	0.782768	-0.118415	0.466771
CLEC1B	brown	-0.00355234	0.982644	0.00355234	0.982644	-0.209382	0.19474	0.804102	4.12726e-10	0.0272192	0.867589	0.245524	0.126742
CA2	brown	-0.167701	0.300972	0.167701	0.300972	-0.282058	0.0778455	0.661686	3.33452e-06	-0.0301833	0.85332	0.0690996	0.671804
PPBP	brown	-0.0720437	0.658655	0.0720437	0.658655	-0.119328	0.463319	0.854119	2.42283e-12	-0.124652	0.443458	0.123157	0.448989
MAP3K7CL	brown	-0.0360279	0.825321	0.0360279	0.825321	-0.329277	0.0380102	0.655965	4.32847e-06	0.130483	0.422252	0.0944052	0.562296
NRGN	brown	-0.696408	6.02628e-07	0.696408	6.02628e-07	0.0795056	0.625787	0.623379	1.7333e-05	-0.101804	0.531923	-0.657944	3.95753e-06
CCL5	brown	-0.431603	0.00542295	0.431603	0.00542295	-0.202038	0.211217	0.804021	4.15675e-10	0.156751	0.334077	-0.296738	0.0629775
FAM118A	brown	0.136435	0.40121	-0.136435	0.40121	0.318176	0.0454091	-0.369486	0.0189534	-0.530097	0.000434703	0.116955	0.472324
TSC22D1	brown	0.0431384	0.791547	-0.0431384	0.791547	-0.357964	0.0233348	0.916381	1.08644e-16	0.0435863	0.789431	0.225705	0.161405
PF4	brown	-0.28404	0.0756916	0.28404	0.0756916	-0.010813	0.947202	0.879578	7.98694e-14	-0.0680879	0.676345	-0.108925	0.503463
HIST1H2AC	brown	-0.0345713	0.83228	0.0345713	0.83228	-0.35609	0.0241217	0.924384	1.72456e-17	0.102953	0.527275	0.153716	0.343637
PRKAR2B	brown	-0.122245	0.452378	0.122245	0.452378	-0.335256	0.0344521	0.953525	2.1456e-21	0.0129717	0.936681	0.147596	0.363418
SDPR	brown	-0.121382	0.455602	0.121382	0.455602	-0.215708	0.181289	0.89175	1.17685e-14	0.0578148	0.723073	0.0145748	0.928875
CD9	brown	0.121139	0.45651	-0.121139	0.45651	-0.199809	0.216405	0.559451	0.000174771	-0.11136	0.493911	0.194989	0.227922
TUBB1	brown	-0.323742	0.0415657	0.323742	0.0415657	-0.206839	0.200341	0.870296	3.00978e-13	0.0304777	0.851905	-0.21804	0.176502
GNG11	brown	-0.192918	0.232997	0.192918	0.232997	-0.16623	0.305293	0.908518	5.58676e-16	-0.0619072	0.704328	0.0447402	0.783988
PF4V1	brown	-0.162618	0.316071	0.162618	0.316071	-0.0580721	0.72189	0.569398	0.000125836	-0.0338281	0.835836	-0.0399832	0.806491
CBLL1	grey	0.100818	0.535925	-0.100818	0.535925	-0.256674	0.109868	0.029146	0.858308	0.119277	0.463512	0.105509	0.517016
METTL17	grey	-0.0086601	0.957704	0.0086601	0.957704	0.0611545	0.707763	-0.0739964	0.649989	-0.204612	0.205336	-0.0283392	0.862192
GCC1	grey	-0.231503	0.150624	0.231503	0.150624	-0.0521372	0.749343	0.06663	0.682909	-0.0279186	0.864218	0.00155101	0.992421
PRDX2	grey	0.0854354	0.600163	-0.0854354	0.600163	0.02607	0.873133	-0.267107	0.0956757	0.0689506	0.672472	0.0904525	0.578846
MEPE	grey	0.167395	0.301868	-0.167395	0.301868	0.286063	0.0735415	-0.116546	0.473884	-0.128841	0.428166	0.0323488	0.842923
C14orf159	grey	0.079596	0.625393	-0.079596	0.625393	-0.254953	0.112355	-0.13366	0.410945	0.332388	0.0361229	-0.0509718	0.754771
FAM131A	grey	-0.0508229	0.755466	0.0508229	0.755466	0.0796196	0.62529	-0.0572466	0.725688	-0.0396586	0.808032	-0.0231947	0.88703
SP1	grey	-0.0972882	0.550365	0.0972882	0.550365	-0.108907	0.503533	-0.049692	0.760745	-0.170816	0.291953	0.0625305	0.701488
CISD1	grey	-0.0291426	0.858325	0.0291426	0.858325	-0.282093	0.0778072	-0.232085	0.14957	0.0896559	0.582208	0.162908	0.315196
DUSP7	grey	-0.184438	0.254575	0.184438	0.254575	-0.236974	0.140942	0.298419	0.0614302	0.261683	0.102867	-0.0934831	0.566137
ORMDL2	grey	0.202968	0.20908	-0.202968	0.20908	0.417828	0.00730238	-0.341483	0.0310417	-0.134694	0.4073	0.0983535	0.545987
ZNF767P	grey	-0.140539	0.387058	0.140539	0.387058	0.0315662	0.846678	0.0569139	0.727222	-0.150407	0.354249	-0.144645	0.373197
FYB	grey	-0.0980988	0.547032	0.0980988	0.547032	-0.398012	0.0109754	0.299434	0.0605102	0.275313	0.0855371	-0.0135203	0.934009
KIFC3	grey	0.0627736	0.700382	-0.0627736	0.700382	0.287675	0.0718626	-0.125923	0.438787	-0.155089	0.339291	0.0218736	0.893426
RRP7A	grey	0.218937	0.174684	-0.218937	0.174684	0.13114	0.419899	-0.0231302	0.887342	0.1404	0.387534	0.0504703	0.757111
PIGG	grey	-0.0857211	0.59894	0.0857211	0.59894	-0.309184	0.0522212	0.22442	0.163867	0.178005	0.271808	-0.0555152	0.733677
BTBD1	grey	-0.0872123	0.592574	0.0872123	0.592574	-0.122109	0.452888	0.127264	0.43389	-0.105307	0.517824	-0.125091	0.441843
TNRC6B	grey	0.0480173	0.768584	-0.0480173	0.768584	0.281526	0.0784328	-0.0727746	0.655406	-0.0837414	0.607436	-0.0451012	0.782287
LOC100293211	grey	-0.128765	0.428441	0.128765	0.428441	-0.10642	0.513383	0.00120713	0.994102	0.164125	0.311545	-0.0577501	0.723371
NEBL	grey	0.123671	0.447082	-0.123671	0.447082	0.0294324	0.856931	-0.0211072	0.89714	0.0838467	0.606983	0.0364058	0.823518
FAN1	grey	-0.0989558	0.543519	0.0989558	0.543519	0.102546	0.528919	-0.148417	0.360728	0.018778	0.90844	-0.154665	0.340631
PRMT1	grey	0.165141	0.308519	-0.165141	0.308519	-0.343508	0.0299944	-0.227438	0.158125	0.236817	0.141212	0.0823246	0.613549
PSEN1	grey	0.100906	0.535567	-0.100906	0.535567	-0.0420342	0.796768	-0.24389	0.129371	0.0576185	0.723976	-0.0246679	0.879905
PRSS21	grey	-0.182898	0.258632	0.182898	0.258632	0.377038	0.0164742	-0.12577	0.439348	-0.374239	0.0173591	-0.112375	0.489956
ZFAND3	grey	0.0141108	0.931133	-0.0141108	0.931133	-0.369393	0.0189858	0.0549407	0.736334	0.392346	0.0122785	0.0512137	0.753643
STAC	grey	0.0894694	0.582996	-0.0894694	0.582996	0.329206	0.038054	-0.131616	0.418199	-0.369232	0.019042	0.0407989	0.802621
GABARAPL1	grey	0.281298	0.0786842	-0.281298	0.0786842	0.179994	0.266399	-0.152365	0.347947	0.324558	0.0410252	0.0583623	0.720556
ERC1	grey	0.0398222	0.807256	-0.0398222	0.807256	-0.286239	0.0733569	-0.0831314	0.610065	0.0994178	0.54163	0.0574285	0.724851
C14orf169	grey	0.154229	0.342009	-0.154229	0.342009	-0.344957	0.0292633	0.102527	0.528998	0.414515	0.0078302	0.125613	0.439924
GK3P	grey	0.0530505	0.745097	-0.0530505	0.745097	-0.270254	0.091684	-0.0973543	0.550093	0.367603	0.0196184	-0.00864367	0.957784
MAN2A2	grey	0.0633661	0.697687	-0.0633661	0.697687	-0.237939	0.139283	0.196073	0.225296	-0.0265118	0.871001	0.0484173	0.766709
KIAA0513	grey	-0.0116228	0.943254	0.0116228	0.943254	-0.224014	0.164651	0.223018	0.166587	0.237287	0.140402	-0.00320738	0.984329
TRAM2	grey	-0.0818601	0.615558	0.0818601	0.615558	-0.337017	0.0334579	-0.00865936	0.957707	0.057977	0.722327	0.0405213	0.803938
RPN2	grey	-5.09706e-06	0.999975	5.09706e-06	0.999975	-0.358762	0.0230063	-0.099292	0.542144	0.534584	0.000380217	-0.172716	0.286538
DFNA5	grey	-0.0729712	0.654533	0.0729712	0.654533	0.100924	0.535493	0.0190607	0.907067	-0.0981027	0.547016	-0.133742	0.410655
AP1AR	grey	0.29972	0.0602525	-0.29972	0.0602525	-0.396836	0.0112356	0.0265311	0.870908	0.205664	0.202965	0.260989	0.103816
GUSB	grey	0.0227091	0.88938	-0.0227091	0.88938	-0.37452	0.0172684	0.0622595	0.702723	0.396713	0.0112631	0.034032	0.83486
MPHOSPH8	grey	-0.0454711	0.780545	0.0454711	0.780545	-0.367404	0.0196895	0.200759	0.214185	0.328594	0.038435	0.0795186	0.62573
GZMK	grey	0.0671968	0.680354	-0.0671968	0.680354	-0.104499	0.521059	0.00277802	0.986427	0.15396	0.342864	0.104782	0.519925
PBX3	grey	-0.0569064	0.727256	0.0569064	0.727256	-0.393942	0.0118987	0.153438	0.344523	0.282169	0.0777245	-0.0625538	0.701382
SORT1	grey	-0.101441	0.533393	0.101441	0.533393	-0.12661	0.436273	-0.27998	0.0801553	0.0381249	0.815325	-0.121286	0.455962
NCAPD2	grey	-0.11649	0.474096	0.11649	0.474096	-0.101034	0.535047	-0.0584308	0.720241	-0.0640254	0.694693	-0.118113	0.467919
WSB2	grey	-0.104032	0.522935	0.104032	0.522935	0.0041239	0.979852	0.178229	0.271195	-0.0819975	0.614963	0.0891585	0.584311
UBE2C	grey	0.0551788	0.735233	-0.0551788	0.735233	0.0892692	0.583842	-0.00895197	0.95628	-0.124872	0.442648	0.0602296	0.711992
THBD	grey	0.128456	0.429558	-0.128456	0.429558	-0.251296	0.117781	0.200094	0.215738	0.146997	0.36539	0.0950364	0.559674
RFTN1	grey	0.18313	0.258019	-0.18313	0.258019	-0.351685	0.026058	0.180937	0.26386	0.584036	7.60948e-05	0.208764	0.19609
STX16	grey	-0.191395	0.236778	0.191395	0.236778	0.0486302	0.765712	-0.110897	0.495722	-0.169452	0.29588	-0.0982515	0.546406
RUNX1-IT1	grey	0.115265	0.47879	-0.115265	0.47879	-0.337048	0.0334404	0.0301836	0.853318	0.364969	0.0205808	0.111798	0.492201
ADORA3	grey	-0.0778615	0.63297	0.0778615	0.63297	-0.199938	0.216103	0.269146	0.0930745	-0.105951	0.515255	0.0324868	0.842261
MSL2	grey	0.0533203	0.743845	-0.0533203	0.743845	-0.347989	0.0277807	0.230097	0.153188	0.272407	0.0890277	0.0251218	0.877712
PAK1	grey	-0.0222143	0.891776	0.0222143	0.891776	-0.351417	0.02618	-0.0996154	0.540823	0.231354	0.150893	-0.064051	0.694577
ARID3A	grey	-0.00481805	0.976461	0.00481805	0.976461	-0.340483	0.0315697	0.0270672	0.868322	0.426828	0.00602037	0.000233179	0.998861
SLC7A7	grey	0.210206	0.192949	-0.210206	0.192949	-0.193007	0.232777	-0.120309	0.459624	0.377344	0.0163797	-0.0163547	0.920215
PDE4B	grey	0.246368	0.125401	-0.246368	0.125401	-0.320707	0.0436275	-0.166005	0.305957	0.465653	0.00246195	0.11771	0.469447
KLRD1	grey	0.147291	0.364423	-0.147291	0.364423	-0.250362	0.119198	0.0740916	0.649568	0.676472	1.65475e-06	0.117412	0.470583
MYO1E	grey	-0.155839	0.336934	0.155839	0.336934	0.260391	0.104639	-0.0318101	0.845507	-0.262851	0.101284	-0.10264	0.52854
PPFIBP2	grey	0.22368	0.165298	-0.22368	0.165298	-0.0931621	0.567477	-0.129083	0.427293	0.215637	0.181437	0.0395701	0.808453
DLST	grey	-0.0750391	0.64538	0.0750391	0.64538	0.170234	0.293626	0.274559	0.086433	-0.370766	0.0185125	0.040303	0.804973
SOWAHC	grey	-0.00453684	0.977835	0.00453684	0.977835	-0.248798	0.1216	0.303934	0.0565629	0.13281	0.413953	-0.0675852	0.678606
LBH	grey	0.0560946	0.731001	-0.0560946	0.731001	-0.344617	0.0294334	0.193558	0.231421	0.588966	6.38869e-05	0.129097	0.427243
MYOM2	grey	0.0617204	0.70518	-0.0617204	0.70518	-0.131113	0.419998	-0.285729	0.0738934	0.371683	0.0182018	0.00224282	0.989041
LSG1	grey	-0.112371	0.489975	0.112371	0.489975	-0.468262	0.00230969	0.0813507	0.617765	0.345865	0.0288129	-0.0314138	0.847409
SMU1	grey	0.212015	0.189057	-0.212015	0.189057	0.0267417	0.869892	0.104783	0.51992	0.185617	0.251497	0.0467499	0.774531
CYBB	grey	0.171691	0.289451	-0.171691	0.289451	-0.186694	0.248708	-0.0712948	0.66199	0.128529	0.429296	0.0715653	0.660785
CXCL9	grey	-0.0677362	0.677926	0.0677362	0.677926	0.163788	0.312552	0.000493628	0.997588	-0.267387	0.0953153	0.00941514	0.95402
TES	grey	0.100353	0.537815	-0.100353	0.537815	-0.360887	0.0221507	0.0930928	0.567767	0.329624	0.0377954	0.00452275	0.977903
NETO2	grey	0.0712771	0.662069	-0.0712771	0.662069	-0.372602	0.0178951	0.017416	0.915056	0.239469	0.136682	0.203202	0.208543
LINC00339	grey	0.00977569	0.952261	-0.00977569	0.952261	-0.126133	0.438019	0.101915	0.531473	-0.0881384	0.588636	0.037824	0.816758
SEC61B	grey	-0.00474965	0.976795	0.00474965	0.976795	0.39595	0.0114353	-0.282319	0.0775598	-0.39997	0.0105534	-0.0116054	0.943339
SF3A3	grey	0.121392	0.455566	-0.121392	0.455566	-0.157046	0.333159	-0.034269	0.833726	0.089107	0.584529	0.0914124	0.574807
IREB2	grey	-0.0239951	0.883158	0.0239951	0.883158	0.309073	0.0523101	-0.156649	0.334397	-0.611359	2.7817e-05	0.00823551	0.959776
DNAJA2	grey	0.232076	0.149587	-0.232076	0.149587	0.0604621	0.710928	-0.0134273	0.934462	-0.12736	0.433537	0.0616109	0.70568
CBFA2T3	grey	0.0902748	0.579595	-0.0902748	0.579595	-0.382835	0.0147618	0.358109	0.0232747	0.154596	0.34085	0.115521	0.477807
CEBPG	grey	0.0495608	0.761359	-0.0495608	0.761359	-0.110799	0.496102	-0.181385	0.26266	0.086788	0.594382	0.00986018	0.951849
PGLYRP4	grey	0.0199634	0.902687	-0.0199634	0.902687	0.37468	0.017217	0.0761594	0.640443	-0.562431	0.000158565	0.0683544	0.675148
RP11-548H18.2	grey	-0.0308393	0.850167	0.0308393	0.850167	-0.203918	0.20691	-0.00334406	0.983661	0.168838	0.297661	-0.0683627	0.67511
ZC2HC1A	grey	0.0223788	0.890979	-0.0223788	0.890979	-0.0833485	0.609129	0.143483	0.37709	-0.0187912	0.908376	0.138941	0.392533
LRIF1	grey	0.113336	0.48623	-0.113336	0.48623	-0.29335	0.0661914	0.378369	0.0160667	0.146034	0.368575	0.187182	0.247452
LAMP5	grey	0.0338116	0.835915	-0.0338116	0.835915	-0.0930783	0.567827	0.0985707	0.545097	0.0515607	0.752027	-0.156572	0.334638
BATF3	grey	0.00739789	0.963864	-0.00739789	0.963864	-0.131989	0.41687	0.0471846	0.77249	0.529489	0.000442598	0.0139758	0.931791
LPAR1	grey	0.0725895	0.656228	-0.0725895	0.656228	0.0628807	0.699894	-0.129971	0.424092	-0.0727708	0.655423	0.0769074	0.637155
TACSTD2	grey	0.0859103	0.59813	-0.0859103	0.59813	-0.0122978	0.939965	-0.0371496	0.819971	-0.26031	0.104751	-0.0361857	0.824568
STT3A	grey	0.120866	0.457533	-0.120866	0.457533	0.0964661	0.553755	0.0734854	0.652253	-0.0115994	0.943368	-0.0152421	0.925627
RBM47	grey	0.149686	0.356587	-0.149686	0.356587	-0.361698	0.0218309	-0.232824	0.148242	0.213564	0.18577	0.017916	0.912627
C9orf78	grey	0.0512995	0.753244	-0.0512995	0.753244	-0.351072	0.0263376	0.170695	0.292299	0.362098	0.0216747	0.059345	0.716045
TNFSF14	grey	0.120646	0.45836	-0.120646	0.45836	-0.0314889	0.847048	0.0148365	0.927601	0.151838	0.349635	0.0616191	0.705642
ASTE1	grey	0.0583348	0.720682	-0.0583348	0.720682	-0.312159	0.0498819	0.0419636	0.797103	0.52167	0.000556239	0.0513003	0.75324
MAN2B2	grey	0.198879	0.218597	-0.198879	0.218597	0.204512	0.205563	0.0691627	0.671521	-0.0294012	0.85708	0.052445	0.747911
CXCR4	grey	0.265845	0.0973125	-0.265845	0.0973125	-0.146047	0.36853	0.165726	0.306782	0.306233	0.0546274	0.0343936	0.83313
ARID5B	grey	-0.0392798	0.809832	0.0392798	0.809832	-0.360607	0.0222616	0.223916	0.164841	0.172046	0.28844	0.132398	0.415414
ATP1B3	grey	0.172367	0.287528	-0.172367	0.287528	-0.291077	0.0684189	0.00758416	0.962955	0.772236	5.35186e-09	0.0322891	0.843209
CEACAM1	grey	-0.037382	0.818863	0.037382	0.818863	0.289179	0.0703233	-0.0111919	0.945355	-0.741789	4.33374e-08	0.10183	0.531817
HLA-DMA	grey	0.133573	0.411253	-0.133573	0.411253	-0.236878	0.141107	-0.11626	0.474978	0.300112	0.0599017	0.11142	0.493678
TCFL5	grey	0.0324504	0.842436	-0.0324504	0.842436	-0.283	0.0768161	-0.0325966	0.841735	0.155932	0.336642	-0.0406099	0.803517
CIB1	grey	0.119968	0.460906	-0.119968	0.460906	-0.0618781	0.704461	-0.25597	0.110881	0.352682	0.0256089	-0.0203422	0.900849
IRS2	grey	0.225474	0.161846	-0.225474	0.161846	-0.233868	0.14638	0.209258	0.19501	0.100818	0.535922	0.0658315	0.686514
LOC101930405	grey	-0.175435	0.278902	0.175435	0.278902	0.137768	0.396581	0.0672032	0.680325	-0.132101	0.416472	-0.0602301	0.71199
UTS2	grey	-0.0422531	0.795733	0.0422531	0.795733	0.0234006	0.886033	-0.0528776	0.745901	-0.160527	0.322415	-0.039943	0.806682
IRF8	grey	-0.039622	0.808206	0.039622	0.808206	-0.125146	0.441639	0.135024	0.406142	0.0617984	0.704824	-0.107565	0.508838
TNFRSF10B	grey	0.0874938	0.591376	-0.0874938	0.591376	-0.188106	0.245084	-0.141853	0.382591	0.235084	0.144232	-0.0668314	0.682001
CD3D	grey	0.246834	0.124665	-0.246834	0.124665	-0.0905904	0.578265	-0.198541	0.219396	0.456622	0.00305946	0.0767148	0.638001
CHIC2	grey	0.247735	0.123252	-0.247735	0.123252	0.103387	0.525528	-0.100437	0.537471	-0.152139	0.348672	0.113479	0.485676
CSAD	grey	0.0314001	0.847475	-0.0314001	0.847475	-0.365702	0.0203092	0.121347	0.455732	0.0305696	0.851463	0.135438	0.40469
HLX	grey	-0.179693	0.267214	0.179693	0.267214	0.345281	0.0291019	-0.290511	0.0689823	-0.568281	0.000130631	-0.105462	0.517204
SLC4A1AP	grey	0.122391	0.451837	-0.122391	0.451837	-0.430307	0.00557979	0.207789	0.198235	0.298923	0.0609718	0.184235	0.255107
SMAD1	grey	0.0181319	0.911578	-0.0181319	0.911578	-0.0397359	0.807666	0.150109	0.355214	0.237045	0.140819	0.0328219	0.840655
C3orf14	grey	-0.136477	0.401064	0.136477	0.401064	-0.0536072	0.742513	0.190027	0.240209	0.0815689	0.616819	-0.0487554	0.765126
UPP1	grey	0.107818	0.507833	-0.107818	0.507833	-0.36778	0.019555	-0.232699	0.148466	0.233517	0.147004	0.00679087	0.966827
FAIM3	grey	-0.0738081	0.650823	0.0738081	0.650823	-0.283175	0.0766258	0.191637	0.236173	0.369494	0.0189506	-0.108431	0.505412
APOBEC3C	grey	-0.0452246	0.781705	0.0452246	0.781705	-0.354909	0.0246288	0.0702791	0.666524	0.336889	0.0335297	0.0899155	0.581111
MAF	grey	0.0993537	0.541892	-0.0993537	0.541892	-0.327374	0.0392034	0.169022	0.297125	0.0954533	0.557945	0.157723	0.331051
HAUS2	grey	-0.0107629	0.947446	0.0107629	0.947446	0.255076	0.112175	-0.153344	0.34482	-0.26025	0.104833	-0.0089691	0.956196
P2RX7	grey	-0.301378	0.0587792	0.301378	0.0587792	-0.192625	0.233722	0.181411	0.262591	-0.0381502	0.815205	-0.100707	0.536376
SEC16A	grey	0.114412	0.482074	-0.114412	0.482074	-0.363359	0.0211884	-0.0394634	0.80896	-0.00510607	0.975054	-0.0197077	0.903927
RAB8A	grey	0.0121665	0.940604	-0.0121665	0.940604	-0.123627	0.447244	0.201796	0.211778	0.442092	0.00428787	-0.066424	0.683838
MICB	grey	0.119153	0.463982	-0.119153	0.463982	0.0960285	0.555564	-0.291857	0.0676481	0.165276	0.308116	0.0178585	0.912906
CSF2RB	grey	-0.132351	0.415581	0.132351	0.415581	-0.328108	0.0387393	0.174632	0.281144	-0.0210911	0.897218	-0.12997	0.424097
BLM	grey	0.162668	0.315918	-0.162668	0.315918	-0.0121904	0.940488	-0.0769861	0.636809	-0.122917	0.44988	0.0668255	0.682027
MCM2	grey	-0.223526	0.165598	0.223526	0.165598	0.215586	0.181542	-0.05297	0.745472	-0.460907	0.00276175	-0.0230542	0.88771
KDM7A	grey	0.0932864	0.566958	-0.0932864	0.566958	0.102313	0.52986	-0.0924914	0.570282	-0.42052	0.00689639	0.139174	0.391731
B3GNT2	grey	0.143174	0.378129	-0.143174	0.378129	-0.262717	0.101465	-0.263185	0.100835	0.282858	0.0769711	0.0860756	0.597424
RAP1GAP2	grey	-0.0302363	0.853065	0.0302363	0.853065	-0.189096	0.242562	0.180984	0.263734	0.140098	0.388563	0.124623	0.443566
BRD7	grey	0.040784	0.802691	-0.040784	0.802691	-0.338047	0.0328876	0.152787	0.346599	0.138452	0.394217	0.148892	0.359174
IL2RB	grey	-0.0295082	0.856566	0.0295082	0.856566	0.0172639	0.915795	0.134523	0.407901	0.38862	0.0132053	0.0180869	0.911796
TPP2	grey	0.232751	0.148374	-0.232751	0.148374	-0.447977	0.00374648	0.00147508	0.992792	0.287319	0.0722311	0.203184	0.208585
TUBB2A	grey	0.074073	0.64965	-0.074073	0.64965	-0.101654	0.532531	0.297879	0.0619236	0.00823453	0.95978	0.105942	0.515288
TLR8	grey	0.2056	0.203109	-0.2056	0.203109	-0.36063	0.0222526	-0.264451	0.0991465	0.160077	0.323793	0.0892107	0.58409
PLA2G4C	grey	-0.190534	0.238934	0.190534	0.238934	-0.00660341	0.967743	0.255853	0.111048	0.123419	0.448016	-0.0421531	0.796206
CTSO	grey	-0.029165	0.858217	0.029165	0.858217	-0.37921	0.0158137	0.268697	0.0936417	0.456332	0.00308055	-0.108912	0.503515
SP140L	grey	-0.0301029	0.853706	0.0301029	0.853706	-0.248535	0.122006	0.0964989	0.55362	0.305294	0.0554118	0.118482	0.466519
PRKX	grey	-0.124727	0.443182	0.124727	0.443182	-0.451972	0.00341387	0.28443	0.0752736	0.29515	0.0644684	0.0547132	0.737387
QDPR	grey	0.106063	0.514808	-0.106063	0.514808	0.061026	0.70835	0.252772	0.115567	0.0867783	0.594424	0.137173	0.398643
IL15	grey	0.0857146	0.598967	-0.0857146	0.598967	-0.389135	0.0130738	0.0371591	0.819926	0.287119	0.0724384	0.180571	0.264846
ASRGL1	grey	0.282844	0.0769866	-0.282844	0.0769866	-0.43013	0.00560143	0.21363	0.185632	0.214032	0.184785	0.214661	0.183469
OSTF1	grey	0.241743	0.132884	-0.241743	0.132884	-0.125183	0.441504	0.0810803	0.618938	0.238631	0.138102	0.061293	0.707131
GK	grey	0.0691225	0.671701	-0.0691225	0.671701	-0.224357	0.163988	-0.104683	0.520321	0.32203	0.0427187	0.00121512	0.994063
NAGK	grey	0.0279325	0.864151	-0.0279325	0.864151	0.115571	0.477615	-0.247114	0.124225	-0.0480393	0.768481	0.0556016	0.733278
CCR5	grey	0.014437	0.929545	-0.014437	0.929545	0.111355	0.493931	-0.0171908	0.91615	-0.00237811	0.98838	0.112966	0.487664
ADAP2	grey	-0.284054	0.075677	0.284054	0.075677	0.165667	0.306959	0.0490208	0.763884	-0.110314	0.498003	-0.024101	0.882646
BCL6	grey	-0.0908996	0.576963	0.0908996	0.576963	-0.0215682	0.894906	-0.238958	0.137547	-0.254694	0.112732	-0.0872371	0.592468
CD247	grey	0.105557	0.516828	-0.105557	0.516828	-0.182149	0.260622	0.141426	0.384037	0.611258	2.79258e-05	0.0606304	0.710159
GOLGA8A	grey	-0.083538	0.608312	0.083538	0.608312	-0.0199646	0.902681	0.0528039	0.746243	-0.144049	0.37519	-0.00203956	0.990034
FCGR2A	grey	0.36236	0.021573	-0.36236	0.021573	-0.163952	0.312061	-0.195041	0.227796	0.0815546	0.616881	0.142402	0.380731
SEMA4D	grey	-0.118355	0.467001	0.118355	0.467001	-0.452059	0.00340696	0.177014	0.27453	0.315337	0.0474776	-0.0535674	0.742698
RAB20	grey	-0.00563171	0.972487	0.00563171	0.972487	0.112351	0.490052	-0.218307	0.175959	0.104891	0.51949	-0.048795	0.764941
GDE1	grey	0.297264	0.06249	-0.297264	0.06249	-0.416398	0.00752632	0.0195094	0.90489	0.388005	0.0133638	0.281363	0.0786122
CCR7	grey	0.0732631	0.653238	-0.0732631	0.653238	-0.190369	0.239347	0.169412	0.295998	0.269863	0.0921729	-0.0295296	0.856463
HK2	grey	0.0395393	0.808599	-0.0395393	0.808599	0.058185	0.72137	-0.232049	0.149636	-0.123652	0.447152	-0.0479576	0.768863
CAPN3	grey	0.0575603	0.724244	-0.0575603	0.724244	-0.0779648	0.632518	-0.082921	0.610972	-0.247789	0.123167	-0.0199173	0.90291
ID2	grey	-0.0801956	0.622782	0.0801956	0.622782	-0.062	0.703905	0.283847	0.0758996	0.126641	0.436162	-0.00672931	0.967128
MAX	grey	-0.0146476	0.92852	0.0146476	0.92852	0.387103	0.0135994	0.0424836	0.794642	-0.229261	0.154729	-8.869e-05	0.999567
PRR11	grey	0.0428162	0.79307	-0.0428162	0.79307	0.238521	0.138289	-0.0784521	0.630386	-0.410919	0.00843991	0.170861	0.291824
TNFAIP6	grey	0.0425309	0.794418	-0.0425309	0.794418	-0.0706682	0.664786	0.0275874	0.865814	0.149206	0.35815	0.0252401	0.877141
SH3BP5	grey	-0.0136394	0.933429	0.0136394	0.933429	0.0610477	0.708251	0.0112127	0.945254	-0.230968	0.151595	0.00127107	0.993789
SLC25A20	grey	0.04312	0.791633	-0.04312	0.791633	0.172381	0.287488	-0.00213672	0.98956	-0.0298363	0.854988	0.00553057	0.972981
ECRP	grey	-0.0269601	0.868839	0.0269601	0.868839	0.1452	0.371346	-0.215798	0.181103	-0.200923	0.213803	-0.0778382	0.633073
SELL	grey	-0.139182	0.391705	0.139182	0.391705	-0.128696	0.428691	-0.270434	0.0914594	0.0739483	0.650202	-0.110371	0.49778
PSTPIP2	grey	-0.0377462	0.817128	0.0377462	0.817128	-0.309524	0.0519497	0.155603	0.337676	0.197614	0.2216	0.127792	0.431969
EIF2AK2	grey	-0.0806549	0.620785	0.0806549	0.620785	-0.378373	0.0160656	0.277297	0.0832164	0.317036	0.046231	0.177343	0.273623
ZNF266	grey	0.0880126	0.58917	-0.0880126	0.58917	-0.0732789	0.653168	-0.0557606	0.732544	0.0443164	0.785986	-0.0123385	0.939766
NFIL3	grey	0.196714	0.223754	-0.196714	0.223754	-0.440772	0.00441833	0.27138	0.0902869	0.23814	0.138939	0.277686	0.0827669
TSNAX	grey	-0.11413	0.48316	0.11413	0.48316	-0.0268818	0.869217	0.193948	0.230463	-0.153919	0.342994	0.0143327	0.930053
NRG1	grey	-0.10267	0.528418	0.10267	0.528418	0.155292	0.338654	0.00962239	0.953009	-0.250513	0.118967	0.025248	0.877103
FPR3	grey	0.155962	0.336546	-0.155962	0.336546	-0.230836	0.151836	0.10789	0.507552	0.0742533	0.648852	0.0290704	0.858672
NID1	grey	-0.0903819	0.579144	0.0903819	0.579144	-0.155197	0.338952	0.0172851	0.915692	0.111498	0.493372	-0.0712076	0.662379
TUBB6	grey	0.15817	0.329665	-0.15817	0.329665	-0.0586827	0.719084	0.187797	0.245875	0.0120695	0.941077	0.122487	0.451479
VSIG4	grey	0.244593	0.128235	-0.244593	0.128235	-0.0228786	0.88856	0.00259388	0.987326	0.0178025	0.913178	0.0084148	0.958901
BAX	grey	-0.00815112	0.960188	0.00815112	0.960188	0.362624	0.0214709	-0.351778	0.0260161	-0.27024	0.0917008	-0.0140098	0.931625
CHST2	grey	-0.116125	0.475493	0.116125	0.475493	0.101566	0.532888	0.0989667	0.543475	0.254129	0.11356	-0.150742	0.353166
PDIA3	grey	0.295718	0.0639315	-0.295718	0.0639315	-0.293081	0.0664517	0.123285	0.448512	0.532617	0.000403298	0.159057	0.326924
SIGLEC5	grey	0.142126	0.381666	-0.142126	0.381666	0.0670069	0.68121	-0.303631	0.0568218	0.00657419	0.967885	-0.0269439	0.868917
CUL1	grey	-0.0405777	0.80367	0.0405777	0.80367	-0.219663	0.173223	-0.278531	0.081798	0.261413	0.103235	0.0411286	0.801058
SERPINB10	grey	0.104886	0.51951	-0.104886	0.51951	0.0202208	0.901438	-0.085085	0.601664	-0.393137	0.0120889	0.04522	0.781727
ZNF160	grey	-0.075948	0.641373	0.075948	0.641373	0.431288	0.00546072	-0.0968589	0.552134	-0.498844	0.00105141	-0.000463094	0.997737
GOLM1	grey	0.0640067	0.694777	-0.0640067	0.694777	-0.335445	0.0343445	-0.101595	0.532767	0.343661	0.0299167	0.0275778	0.865861
HOPX	grey	0.141131	0.385039	-0.141131	0.385039	-0.236115	0.14243	0.0792009	0.627116	0.568492	0.000129716	0.121403	0.455525
COQ2	grey	0.106575	0.512766	-0.106575	0.512766	-0.0552982	0.734681	-0.0465232	0.775596	0.165654	0.306996	-0.0129566	0.936754
GZMH	grey	0.0837671	0.607326	-0.0837671	0.607326	-0.128782	0.428381	-0.0267205	0.869995	0.616025	2.32046e-05	0.0829615	0.610798
TPBG	grey	-0.0814841	0.617187	0.0814841	0.617187	0.0361399	0.824786	0.0071981	0.964839	-0.307156	0.0538653	0.010789	0.947319
ACP5	grey	-0.0714715	0.661203	0.0714715	0.661203	0.251014	0.118207	-0.119125	0.464085	-0.118753	0.465493	-0.14569	0.369717
TGIF1	grey	0.319298	0.0446118	-0.319298	0.0446118	-0.12545	0.440521	-0.059399	0.715797	0.278736	0.0815639	0.0673432	0.679695
FGD2	grey	-0.122892	0.44997	0.122892	0.44997	-0.113352	0.486168	0.347115	0.0282017	0.0540959	0.740247	-0.0583194	0.720753
IGHD	grey	-0.150777	0.353053	0.150777	0.353053	0.059656	0.714619	-0.00534545	0.973885	0.00395298	0.980687	-0.137845	0.396312
RTN1	grey	0.0509288	0.754971	-0.0509288	0.754971	-0.0576048	0.72404	0.150694	0.353321	0.044058	0.787205	0.0343952	0.833123
AMFR	grey	-0.0958685	0.556226	0.0958685	0.556226	-0.0875042	0.591331	0.254099	0.113604	0.174719	0.280898	-0.165996	0.305985
PLAGL1	grey	-0.0143995	0.929728	0.0143995	0.929728	-0.287086	0.0724725	0.210842	0.191574	-0.0925843	0.569893	0.224919	0.162908
PSPH	grey	0.234452	0.145346	-0.234452	0.145346	-0.100799	0.536	-0.0136277	0.933486	0.23006	0.153256	0.114517	0.481668
TRIB1	grey	0.0851575	0.601353	-0.0851575	0.601353	-0.0992293	0.542401	-0.157975	0.330269	-0.00029823	0.998543	0.131028	0.420301
ATIC	grey	0.0233384	0.886335	-0.0233384	0.886335	-0.176132	0.276966	0.158479	0.328708	0.0195989	0.904455	0.110847	0.495916
MS4A2	grey	0.0340577	0.834737	-0.0340577	0.834737	-0.334197	0.0350618	0.252604	0.115818	0.175524	0.278655	0.119645	0.462123
EPB41L3	grey	-0.0209014	0.898138	0.0209014	0.898138	-0.0119585	0.941618	-0.159515	0.325516	-0.161919	0.318184	-0.0112261	0.945188
SLAMF7	grey	-0.17728	0.273798	0.17728	0.273798	0.0236909	0.884629	-0.234957	0.144456	0.245376	0.126979	-0.102259	0.530081
NUCB2	grey	-0.0159947	0.921966	0.0159947	0.921966	-0.408954	0.00878993	0.378599	0.0159974	-0.0379815	0.816008	0.201844	0.211666
CPNE1	grey	-0.0383644	0.814185	0.0383644	0.814185	0.108055	0.506896	-0.209843	0.193736	0.15789	0.330534	-0.186206	0.249971
NAIP	grey	-0.0182369	0.911068	0.0182369	0.911068	-0.0089415	0.956331	-0.144055	0.375169	-0.191401	0.236762	0.0386525	0.812815
H1F0	grey	-0.0305329	0.851639	0.0305329	0.851639	-0.0102672	0.949864	0.347587	0.0279738	0.0638778	0.695363	0.0459024	0.778515
CHI3L1	grey	-0.13661	0.4006	0.13661	0.4006	0.269294	0.0928868	0.0487277	0.765256	-0.716315	2.02083e-07	-0.0830258	0.61052
TREM1	grey	0.22211	0.168364	-0.22211	0.168364	0.0144844	0.929315	-0.272808	0.0885399	0.11003	0.499115	0.0394533	0.809008
ZNF91	grey	0.236204	0.142276	-0.236204	0.142276	-0.352344	0.0257602	0.124739	0.443137	0.339936	0.0318619	0.22706	0.158836
IGKC	grey	-0.0882297	0.588248	0.0882297	0.588248	-0.0870162	0.593409	0.021463	0.895416	0.178527	0.270381	-0.0067226	0.967161
CYBRD1	grey	0.222594	0.167414	-0.222594	0.167414	-0.326045	0.0400548	-0.0387358	0.812419	-0.0343239	0.833464	0.195337	0.227078
LILRA4	grey	-0.150783	0.353034	0.150783	0.353034	0.352178	0.0258351	0.177617	0.272871	-0.222082	0.168419	-0.194172	0.229915
MARCO	grey	0.0715542	0.660834	-0.0715542	0.660834	-0.132528	0.414953	-0.0514647	0.752474	0.3387	0.0325299	-0.0275654	0.86592
ITM2C	grey	-0.131546	0.418449	0.131546	0.418449	0.336499	0.0337479	0.0702317	0.666736	-0.256761	0.109744	-0.111968	0.491541
CRISPLD2	grey	0.0474862	0.771074	-0.0474862	0.771074	0.114118	0.483208	-0.0662306	0.684711	-0.10692	0.511397	-0.13171	0.417866
CYP1B1	grey	0.0599116	0.713448	-0.0599116	0.713448	0.0809778	0.619383	-0.0662169	0.684773	-0.179763	0.267024	-0.0783866	0.630672
LIPA	grey	-0.00254118	0.987584	0.00254118	0.987584	0.265596	0.0976385	0.00977499	0.952264	0.0375669	0.817982	-0.0703554	0.666183
ZNF721	grey	-0.162053	0.317777	0.162053	0.317777	0.247511	0.123602	-0.269203	0.093002	-0.336524	0.0337337	-0.0431698	0.791398
HPSE	grey	-0.0653514	0.688685	0.0653514	0.688685	-0.287059	0.0725009	0.0267024	0.870082	0.242831	0.131095	-0.03236	0.842869
EMR1	grey	0.125558	0.440125	-0.125558	0.440125	-0.296935	0.0627945	0.0711663	0.662563	0.355235	0.0244877	0.0199695	0.902657
KLRF1	grey	0.0743851	0.64827	-0.0743851	0.64827	-0.123044	0.449408	0.303127	0.0572551	0.506903	0.000844001	0.0839202	0.606667
CLEC5A	grey	-0.00489176	0.976101	0.00489176	0.976101	-0.133475	0.411598	-0.203545	0.20776	-0.2303	0.152815	0.0556259	0.733166
HERC5	grey	-0.0352834	0.828876	0.0352834	0.828876	-0.451123	0.0034823	0.307881	0.0532728	0.561068	0.0001658	0.129702	0.42506
PLA2G7	grey	0.1721	0.288286	-0.1721	0.288286	0.0762054	0.64024	-0.30303	0.0573388	0.0747451	0.646678	-0.0497366	0.760537
LAP3	grey	-0.031398	0.847485	0.031398	0.847485	-0.29125	0.0682474	-0.0681635	0.676005	0.30388	0.0566091	0.0679361	0.677027
IFIT2	grey	-0.0689486	0.672481	0.0689486	0.672481	-0.364523	0.0207475	0.119922	0.461079	0.376256	0.0167174	0.156771	0.334016
RNASE2	grey	-0.19118	0.237315	0.19118	0.237315	0.290333	0.0691609	-0.157934	0.330396	-0.445312	0.00398383	-0.218612	0.17534
RSAD2	grey	-0.109989	0.499277	0.109989	0.499277	-0.289435	0.0700646	0.327459	0.0391495	0.252766	0.115576	0.104569	0.520779
AKAP12	grey	0.259392	0.106025	-0.259392	0.106025	-0.391781	0.0124153	0.0654709	0.688144	0.148462	0.360578	0.295794	0.0638606
IGLJ3	grey	-0.127773	0.432038	0.127773	0.432038	0.136819	0.399873	-0.134691	0.407313	-0.0153333	0.925183	-0.0673041	0.679871
SLPI	grey	-0.15145	0.350884	0.15145	0.350884	0.433494	0.00520086	-0.000902899	0.995588	-0.841862	1.00266e-11	-0.000142484	0.999304
TRDV3	grey	0.201657	0.2121	-0.201657	0.2121	-0.227529	0.157955	-0.054448	0.738615	0.55483	0.000202868	0.159137	0.326679
HCAR3	grey	0.0718606	0.65947	-0.0718606	0.65947	-0.0991926	0.54255	-0.117858	0.468885	0.326962	0.0394658	0.0728245	0.655185
KLRB1	grey	0.200853	0.213966	-0.200853	0.213966	-0.341526	0.0310192	0.0871731	0.592741	0.696888	5.87559e-07	0.254826	0.112541
BTN3A2	grey	-0.0432516	0.791012	0.0432516	0.791012	-0.125283	0.441136	0.149998	0.355575	0.203963	0.206808	-0.0175401	0.914453
IGK	grey	-0.0479171	0.769053	0.0479171	0.769053	-0.21148	0.190204	-0.107744	0.508126	0.15153	0.350625	0.103783	0.523934
HDC	grey	0.0754209	0.643696	-0.0754209	0.643696	-0.219196	0.174163	0.197339	0.222256	-0.00720766	0.964793	0.0862709	0.596589
FCGR1B	grey	-0.112723	0.488606	0.112723	0.488606	0.0163433	0.92027	-0.184036	0.255631	-0.0475131	0.770948	0.0341439	0.834325
CTSG	grey	-0.0468031	0.774281	0.0468031	0.774281	0.177896	0.272105	0.237463	0.140099	-0.600826	4.14509e-05	-0.0981734	0.546726
MS4A1	grey	0.0623193	0.70245	-0.0623193	0.70245	-0.300548	0.0595126	0.0951046	0.559391	0.232278	0.149222	0.105702	0.516245
FCER1A	grey	0.181794	0.261568	-0.181794	0.261568	-0.158995	0.327117	0.124505	0.444	-0.00289312	0.985864	0.162761	0.315637
IGLV1-44	grey	-0.0566593	0.728395	0.0566593	0.728395	-0.136823	0.399859	0.0160469	0.921712	0.17459	0.281262	0.049436	0.761942
PLA2G16	grey	0.269197	0.0930102	-0.269197	0.0930102	0.233561	0.146925	-0.0240955	0.882672	-0.0274664	0.866398	0.110413	0.497616
PGLYRP1	grey	-0.21651	0.179632	0.21651	0.179632	0.432762	0.00528592	0.113326	0.486269	-0.712384	2.52559e-07	-0.176671	0.275477
CDKN1C	grey	0.112901	0.487916	-0.112901	0.487916	-0.30102	0.0590944	0.272247	0.089223	0.657909	3.96378e-06	-0.00662433	0.96764
GZMA	grey	0.188209	0.24482	-0.188209	0.24482	-0.313949	0.0485155	0.0868345	0.594184	0.691861	7.64106e-07	0.243183	0.130519
LITAF	grey	-0.0906025	0.578214	0.0906025	0.578214	-0.300679	0.0593967	0.128951	0.427769	0.247718	0.123278	-0.080477	0.621558
NKG7	grey	0.0389166	0.811559	-0.0389166	0.811559	0.122182	0.452616	0.122362	0.451944	0.219294	0.173965	0.0651422	0.689631
CCR3	grey	0.278932	0.0813404	-0.278932	0.0813404	-0.182686	0.259193	0.0956288	0.557218	0.0645231	0.692435	0.18177	0.261633
MXRA7	grey	-0.152918	0.34618	0.152918	0.34618	-0.0734412	0.652449	0.21515	0.182448	0.0298847	0.854755	-0.0484542	0.766537
CRYZ	grey	0.205501	0.203332	-0.205501	0.203332	0.132337	0.415633	-0.27872	0.081582	-0.288749	0.070761	0.179784	0.266967
RNASE3	grey	-0.0436132	0.789304	0.0436132	0.789304	0.406392	0.00926488	0.0209617	0.897845	-0.807703	3.00068e-10	-0.00101021	0.995064
CD52	grey	0.190886	0.238051	-0.190886	0.238051	-0.211151	0.19091	-0.126962	0.43499	0.515535	0.000662958	-0.0388403	0.811921
IGHM	grey	-0.146188	0.368063	0.146188	0.368063	-0.0770571	0.636497	-0.0976742	0.548777	0.175006	0.280096	-0.0657571	0.68685
IGLC1	grey	-0.122357	0.451962	0.122357	0.451962	-0.0992857	0.54217	0.0766593	0.638245	0.209777	0.19388	-0.0678744	0.677305
GNLY	grey	-0.0226851	0.889497	0.0226851	0.889497	-0.18674	0.24859	0.0567828	0.727826	0.621015	1.90525e-05	0.0140129	0.93161
IFIT1	grey	-0.0364344	0.823381	0.0364344	0.823381	-0.382094	0.0149718	0.22782	0.157408	0.437024	0.0048075	0.208164	0.197408
LILRA3	grey	-0.00893897	0.956343	0.00893897	0.956343	-0.0304996	0.851799	0.0805604	0.621196	0.0758563	0.641777	-0.0356392	0.827177
PRF1	grey	-0.0941202	0.563482	0.0941202	0.563482	-0.0337698	0.836115	0.103557	0.524845	0.543784	0.000287214	-0.0944342	0.562175
IGLL5	grey	-0.0802107	0.622716	0.0802107	0.622716	-0.0457612	0.779179	-0.0888573	0.585586	0.0931322	0.567602	0.0581256	0.721644
IGLL3P	grey	-0.0498894	0.759823	0.0498894	0.759823	-0.00226583	0.988929	0.00427706	0.979104	0.10236	0.529673	-0.0258141	0.874368
NQO2	grey	0.119211	0.46376	-0.119211	0.46376	-0.0151617	0.926018	0.113339	0.486218	0.346648	0.0284285	-0.00542567	0.973494
DDX17	grey	-0.139742	0.389783	0.139742	0.389783	0.141195	0.384822	0.0642185	0.693816	-0.226412	0.160061	-0.00545689	0.973341
CEACAM6	grey	0.0100972	0.950693	-0.0100972	0.950693	0.222377	0.167841	0.13662	0.400564	-0.781873	2.57942e-09	0.16069	0.32192
S100P	grey	0.0101091	0.950635	-0.0101091	0.950635	0.314344	0.0482183	-0.165948	0.306126	-0.672502	2.00499e-06	0.0252757	0.876969
APOBEC3B	grey	-0.09826	0.546371	0.09826	0.546371	0.00388668	0.98101	-0.0741648	0.649244	0.118432	0.466707	-0.0486424	0.765655
VNN1	grey	0.165101	0.308635	-0.165101	0.308635	0.0894782	0.582959	-0.0960984	0.555275	-0.0216559	0.894481	0.0689073	0.672666
IFI44L	grey	-0.155753	0.337205	0.155753	0.337205	-0.311456	0.0504274	0.221342	0.169878	0.363988	0.0209493	0.100838	0.535842
LGALS2	grey	-0.0852677	0.600881	0.0852677	0.600881	-0.282938	0.0768838	0.0224676	0.89055	0.0691384	0.67163	0.223519	0.165611
FOLR3	grey	-0.0238831	0.883699	0.0238831	0.883699	-0.190398	0.239275	-0.087827	0.589958	0.276942	0.083628	0.0291501	0.858289
CD24	grey	0.0130887	0.936111	-0.0130887	0.936111	0.20698	0.200027	0.180639	0.264661	-0.764751	9.21026e-09	0.161861	0.318358
HLA-DQB1	grey	0.0409187	0.802053	-0.0409187	0.802053	-0.0224034	0.89086	0.072202	0.657951	-0.0380652	0.815609	-0.19246	0.23413
CAMP	grey	-0.15309	0.34563	0.15309	0.34563	0.392903	0.0121448	0.0877081	0.590464	-0.786158	1.84267e-09	-0.0653871	0.688523
LCN2	grey	-0.277195	0.0833339	0.277195	0.0833339	0.266952	0.0958749	0.292979	0.0665506	-0.685619	1.0512e-06	-0.162866	0.315322
DEFA4	grey	-0.209036	0.195494	0.209036	0.195494	0.292016	0.0674915	0.192986	0.232829	-0.779798	3.02769e-09	-0.0805535	0.621225
LTF	grey	-0.195017	0.227855	0.195017	0.227855	0.279345	0.0808714	0.216664	0.179316	-0.711475	2.65771e-07	-0.0748777	0.646093
CEACAM8	grey	-0.0399482	0.806657	0.0399482	0.806657	0.188199	0.244847	0.199821	0.216377	-0.721615	1.48746e-07	0.103717	0.524198
HLA-DRB4	grey	0.0346655	0.83183	-0.0346655	0.83183	-0.112922	0.487832	-0.0780465	0.632161	0.199403	0.21736	-0.0344854	0.832691
SAP30L	turquoise	-0.158514	0.328602	0.158514	0.328602	-0.117525	0.47015	0.00929035	0.954629	0.0993335	0.541974	-0.156383	0.335227
PEX6	turquoise	-0.149952	0.355723	0.149952	0.355723	0.0494757	0.761756	0.0995151	0.541232	-0.00434032	0.978795	-0.189567	0.241371
GNAS	turquoise	-0.668695	2.40383e-06	0.668695	2.40383e-06	0.230461	0.152521	0.191015	0.237728	-0.157728	0.331037	-0.782038	2.54669e-09
SETD5	turquoise	-0.539167	0.000330967	0.539167	0.000330967	-0.10283	0.527772	0.0810475	0.61908	-0.0125103	0.938929	-0.477568	0.00183165
WAPAL	turquoise	0.616811	2.25002e-05	-0.616811	2.25002e-05	-0.4999	0.00102188	-0.0767403	0.637888	0.0771104	0.636264	0.723696	1.31631e-07
XDH	turquoise	-0.367912	0.0195079	0.367912	0.0195079	0.0735238	0.652082	-0.00865772	0.957715	-0.0784147	0.630549	-0.27262	0.0887677
PHKG2	turquoise	-0.511737	0.000737843	0.511737	0.000737843	0.327675	0.0390127	-0.0640715	0.694483	0.163724	0.312745	-0.755216	1.78828e-08
HCFC2	turquoise	0.450726	0.00351476	-0.450726	0.00351476	-0.512023	0.000731961	0.0441254	0.786887	0.240832	0.134396	0.647695	6.25145e-06
CYFIP2	turquoise	-0.234816	0.144703	0.234816	0.144703	-0.0983434	0.546029	0.0345293	0.832481	0.424093	0.00638756	-0.383093	0.0146892
WDFY3	turquoise	0.350723	0.0264977	-0.350723	0.0264977	-0.313467	0.0488806	-0.31171	0.0502294	-0.0377486	0.817117	0.536169	0.000362481
SCAMP3	turquoise	-0.330475	0.0372743	0.330475	0.0372743	0.0768673	0.637331	-0.195112	0.227623	0.221611	0.169347	-0.536124	0.000362983
REC8	turquoise	-0.593952	5.33742e-05	0.593952	5.33742e-05	0.38229	0.0149159	-0.00399415	0.980486	-0.274608	0.0863738	-0.540384	0.000318885
CCT7	turquoise	0.35066	0.0265268	-0.35066	0.0265268	-0.319536	0.0444444	-0.186509	0.249187	0.498442	0.00106285	0.273425	0.0877924
CHGB	turquoise	-0.113987	0.483713	0.113987	0.483713	0.296588	0.0631176	-0.121968	0.453414	-0.175546	0.278593	-0.315325	0.0474862
MRPS22	turquoise	0.363111	0.0212834	-0.363111	0.0212834	-0.0475451	0.770798	-0.130676	0.42156	0.132581	0.414765	0.413314	0.00802947
GUCA2A	turquoise	-0.191639	0.236168	0.191639	0.236168	0.363682	0.0210653	-0.25794	0.108066	-0.110706	0.496468	-0.356637	0.0238896
PSMB4	turquoise	0.72486	1.22872e-07	-0.72486	1.22872e-07	-0.52237	0.000545109	-0.0913804	0.574941	0.348096	0.0277294	0.782151	2.5243e-09
PDE8A	turquoise	0.385845	0.0139335	-0.385845	0.0139335	-0.541674	0.000306519	-0.0496487	0.760948	0.440324	0.00446328	0.435316	0.00499443
EIF3B	turquoise	-0.633635	1.13946e-05	0.633635	1.13946e-05	0.25922	0.106266	-0.117421	0.470549	0.148047	0.361937	-0.814041	1.68416e-10
IFIH1	turquoise	0.260851	0.104005	-0.260851	0.104005	-0.441689	0.0043274	-0.047388	0.771535	0.387948	0.0133788	0.429642	0.00566175
LGALS1	turquoise	0.320325	0.043892	-0.320325	0.043892	-0.244208	0.128856	-0.143437	0.377242	0.0307261	0.850711	0.314496	0.0481042
GPR27	turquoise	-0.380835	0.0153348	0.380835	0.0153348	0.458879	0.00289935	-0.127894	0.431599	-0.439202	0.00457785	-0.413999	0.00791525
GPN1	turquoise	0.578783	9.14019e-05	-0.578783	9.14019e-05	-0.106763	0.512021	-0.166236	0.305275	0.00495245	0.975805	0.537313	0.000350155
LGALS8	turquoise	0.592593	5.60702e-05	-0.592593	5.60702e-05	-0.390101	0.0128302	-0.170198	0.293728	0.0735614	0.651916	0.571134	0.000118696
DNAJC13	turquoise	0.374855	0.0171608	-0.374855	0.0171608	-0.176522	0.275888	-0.243932	0.129303	-0.0722627	0.657681	0.453086	0.00332587
SLC25A1	turquoise	-0.623798	1.70435e-05	0.623798	1.70435e-05	0.542666	0.000297305	-0.0108483	0.94703	-0.0630078	0.699316	-0.722579	1.40576e-07
LHFPL2	turquoise	0.00877842	0.957126	-0.00877842	0.957126	-0.202231	0.210772	0.177146	0.274166	-0.00665757	0.967478	0.227929	0.157205
FOXK2	turquoise	-0.562029	0.000160667	0.562029	0.000160667	-0.0236768	0.884698	0.174906	0.280377	0.107714	0.508248	-0.586835	6.89285e-05
CCPG1	turquoise	0.110537	0.497128	-0.110537	0.497128	0.0675212	0.678894	-0.00608077	0.970294	-0.131968	0.416946	0.212619	0.187772
MEF2C	turquoise	0.498553	0.0010597	-0.498553	0.0010597	-0.501575	0.000976557	0.179948	0.266525	0.201302	0.212922	0.507907	0.000820897
RBL2	turquoise	0.565057	0.00014542	-0.565057	0.00014542	-0.47533	0.00193784	0.0397723	0.807492	-0.0277287	0.865134	0.67977	1.40762e-06
LBR	turquoise	0.0517263	0.751256	-0.0517263	0.751256	-0.074859	0.646175	0.0955434	0.557571	-0.264373	0.0992497	0.116401	0.474436
SEMA3C	turquoise	0.270376	0.0915317	-0.270376	0.0915317	-0.324902	0.0407988	0.145903	0.369008	-0.0938521	0.564599	0.221866	0.168845
CAAP1	turquoise	0.469588	0.00223548	-0.469588	0.00223548	-0.561658	0.000162631	0.395955	0.0114342	0.221553	0.169462	0.617823	2.16215e-05
GTPBP6	turquoise	-0.489009	0.001365	0.489009	0.001365	0.222939	0.166741	-0.18888	0.243113	0.0202444	0.901324	-0.452896	0.00334074
E2F3	turquoise	0.431647	0.00541766	-0.431647	0.00541766	-0.557137	0.000188367	0.532393	0.000406002	0.0653348	0.688759	0.615271	2.38985e-05
EIF4B	turquoise	0.36869	0.019232	-0.36869	0.019232	-0.0555781	0.733387	0.0266008	0.870572	-0.0459757	0.77817	0.169858	0.294709
DIAPH2	turquoise	0.449544	0.00361283	-0.449544	0.00361283	-0.600023	4.27056e-05	-0.14237	0.380839	0.353097	0.0254236	0.56718	0.000135522
ACVR1	turquoise	0.423323	0.00649448	-0.423323	0.00649448	-0.567985	0.00013193	0.539474	0.00032788	0.121454	0.455333	0.557255	0.000187649
C6orf120	turquoise	0.43919	0.00457906	-0.43919	0.00457906	-0.454342	0.00322897	0.08765	0.590711	0.0815542	0.616883	0.59273	5.57938e-05
EMG1	turquoise	0.499582	0.0010307	-0.499582	0.0010307	-0.273201	0.0880632	-0.0140828	0.93127	0.159881	0.324393	0.583233	7.82733e-05
CAB39	turquoise	0.309867	0.0516768	-0.309867	0.0516768	-0.400311	0.0104812	0.124834	0.44279	-0.00504247	0.975365	0.544161	0.00028388
TAF11	turquoise	0.522558	0.000542143	-0.522558	0.000542143	-0.377396	0.0163637	-0.000690618	0.996625	0.102146	0.530539	0.564151	0.00014984
EBLN2	turquoise	-0.00499504	0.975597	0.00499504	0.975597	-0.2412	0.133783	0.236531	0.141709	0.272355	0.0890906	0.162449	0.316581
PCGF1	turquoise	-0.570504	0.000121242	0.570504	0.000121242	0.329805	0.0376842	0.0546118	0.737857	-0.276888	0.0836904	-0.725944	1.15202e-07
DCTPP1	turquoise	0.45735	0.00300695	-0.45735	0.00300695	-0.0933584	0.566658	0.135513	0.404427	-0.00858605	0.958065	0.482635	0.00160999
FIBP	turquoise	-0.360375	0.0223543	0.360375	0.0223543	0.142999	0.378715	-0.0225954	0.889931	0.0828425	0.611311	-0.417174	0.00740404
UCHL5	turquoise	0.625014	1.62284e-05	-0.625014	1.62284e-05	-0.486257	0.00146641	0.19583	0.225884	0.191089	0.237542	0.801225	5.29941e-10
PLOD3	turquoise	-0.706321	3.5367e-07	0.706321	3.5367e-07	0.43297	0.00526159	-0.068699	0.673601	-0.109647	0.50062	-0.663988	2.99748e-06
MAT2A	turquoise	-0.152761	0.346681	0.152761	0.346681	-0.3212	0.0432868	0.0504797	0.757066	0.358175	0.0232476	-0.201381	0.212737
SEC61A1	turquoise	-0.46159	0.00271672	0.46159	0.00271672	0.0133462	0.934857	-0.175782	0.277937	0.286096	0.0735066	-0.609511	2.98641e-05
LMBRD1	turquoise	0.541884	0.000304547	-0.541884	0.000304547	-0.523553	0.00052672	0.327008	0.039436	0.403259	0.00987548	0.603584	3.73907e-05
STOML2	turquoise	0.341847	0.0308515	-0.341847	0.0308515	-0.102687	0.52835	-0.293099	0.0664338	0.460633	0.00278003	0.263862	0.0999297
TRIM22	turquoise	-0.166829	0.303528	0.166829	0.303528	-0.0572713	0.725575	0.28101	0.0790041	0.188111	0.245071	-0.12329	0.448494
CERS2	turquoise	-0.420885	0.00684278	0.420885	0.00684278	0.0960266	0.555572	0.146526	0.366944	-0.0111882	0.945373	-0.588749	6.43847e-05
QTRT1	turquoise	-0.289245	0.0702572	0.289245	0.0702572	0.142848	0.379226	-0.0330856	0.839391	-0.0935673	0.565786	-0.392472	0.0122481
ZDHHC17	turquoise	0.637222	9.8047e-06	-0.637222	9.8047e-06	-0.279265	0.0809623	0.105463	0.517203	-0.0650289	0.690144	0.607496	3.22521e-05
CGGBP1	turquoise	0.325201	0.0406029	-0.325201	0.0406029	-0.330161	0.0374658	-0.119664	0.462054	0.0825582	0.612539	0.329373	0.0379505
PTPN12	turquoise	0.419247	0.00708591	-0.419247	0.00708591	-0.179528	0.267661	-0.0380774	0.815551	-0.108497	0.505152	0.62985	1.33263e-05
NUPL1	turquoise	0.470549	0.00218301	-0.470549	0.00218301	-0.45575	0.00312332	-0.055661	0.733003	0.177561	0.273025	0.579453	8.93038e-05
RNASET2	turquoise	-0.244263	0.128767	0.244263	0.128767	-0.0219879	0.892873	-0.0307158	0.850761	0.527252	0.000472776	-0.492719	0.00123813
CTSK	turquoise	0.20382	0.207134	-0.20382	0.207134	-0.204755	0.205013	0.0852488	0.600962	-0.0220673	0.892488	0.219733	0.173082
DCTN4	turquoise	0.411747	0.00829607	-0.411747	0.00829607	-0.42798	0.00587131	-0.21084	0.191578	-0.077489	0.634603	0.497503	0.00109001
ZC3HAV1	turquoise	0.283431	0.0763483	-0.283431	0.0763483	-0.551001	0.000229168	0.105068	0.518779	0.141929	0.382332	0.52033	0.000578145
ATHL1	turquoise	-0.459818	0.00283489	0.459818	0.00283489	0.441298	0.00436597	-0.165349	0.307899	-0.243787	0.129538	-0.568277	0.000130648
ZXDC	turquoise	-0.360757	0.0222022	0.360757	0.0222022	-0.0631737	0.698561	-0.0441236	0.786895	-0.0243683	0.881353	-0.492428	0.00124769
MRC1	turquoise	0.0530084	0.745293	-0.0530084	0.745293	-0.251829	0.116977	0.230096	0.15319	0.274657	0.0863155	0.172557	0.286989
PIM2	turquoise	0.0415129	0.799237	-0.0415129	0.799237	-0.156515	0.334815	-0.060243	0.711931	0.0729667	0.654553	0.183874	0.256057
KIAA0922	turquoise	-0.377749	0.0162554	0.377749	0.0162554	0.192035	0.235184	-0.31382	0.0486136	-0.083679	0.607705	-0.490432	0.00131503
MAP3K6	turquoise	-0.478546	0.00178691	0.478546	0.00178691	0.479582	0.00174054	-0.276525	0.0841138	-0.0885266	0.586988	-0.548044	0.000251532
EIF3H	turquoise	0.711649	2.63197e-07	-0.711649	2.63197e-07	-0.457651	0.00298552	0.0192499	0.906149	0.162872	0.315305	0.748769	2.75422e-08
PPM1B	turquoise	0.42704	0.00599272	-0.42704	0.00599272	-0.444385	0.00406933	0.0290465	0.858787	0.0541478	0.740006	0.61683	2.24829e-05
TRIM27	turquoise	-0.497053	0.00110324	0.497053	0.00110324	0.0348468	0.830963	-0.200022	0.215907	0.231119	0.151321	-0.697708	5.62606e-07
ARNTL	turquoise	0.175218	0.279508	-0.175218	0.279508	-0.434875	0.00504379	0.016905	0.917539	0.267976	0.0945598	0.29195	0.0675559
ST3GAL1	turquoise	-0.208837	0.195931	0.208837	0.195931	0.21023	0.192897	0.127397	0.433404	0.065855	0.686408	-0.406585	0.0092285
CNOT6	turquoise	0.522817	0.000538099	-0.522817	0.000538099	-0.0844973	0.604186	-0.0769298	0.637056	-0.101116	0.534713	0.64913	5.86987e-06
CCDC86	turquoise	-0.0527275	0.746598	0.0527275	0.746598	0.116467	0.474185	0.108061	0.506875	0.092148	0.57172	-0.203971	0.206791
C2orf47	turquoise	0.329946	0.0375975	-0.329946	0.0375975	-0.162526	0.316347	0.0309466	0.849652	0.274922	0.0860007	0.415307	0.00770116
AK6	turquoise	0.520263	0.000579256	-0.520263	0.000579256	-0.0407377	0.802911	-0.0936652	0.565378	-0.0847736	0.602999	0.690423	8.22935e-07
AKIRIN1	turquoise	-0.337675	0.0330924	0.337675	0.0330924	0.0661147	0.685235	0.150808	0.352954	-0.0459363	0.778355	-0.303827	0.0566543
P2RY6	turquoise	-0.426279	0.00609254	0.426279	0.00609254	0.484569	0.00153186	-0.259142	0.106375	-0.463043	0.00262312	-0.417466	0.00735855
PHACTR4	turquoise	-0.225573	0.161657	0.225573	0.161657	-0.417893	0.00729234	0.171743	0.289304	0.577368	9.59764e-05	-0.256575	0.110009
G3BP2	turquoise	0.524277	0.000515754	-0.524277	0.000515754	-0.284384	0.0753232	6.42424e-06	0.999969	0.0405598	0.803755	0.682665	1.21924e-06
UQCRC2	turquoise	0.647358	6.34447e-06	-0.647358	6.34447e-06	-0.231985	0.149751	-0.198763	0.218869	0.130204	0.423253	0.682037	1.25804e-06
MAK16	turquoise	0.386415	0.0137814	-0.386415	0.0137814	-0.486652	0.00145147	0.295517	0.0641211	0.122562	0.451198	0.618892	2.07282e-05
MANBA	turquoise	0.418725	0.00716494	-0.418725	0.00716494	-0.406709	0.00920504	-0.0378934	0.816427	0.0433234	0.790673	0.428633	0.00578813
UBA3	turquoise	0.536854	0.000355056	-0.536854	0.000355056	0.121138	0.456515	-0.132865	0.413758	-0.236547	0.14168	0.613471	2.56349e-05
IP6K1	turquoise	-0.600338	4.22101e-05	0.600338	4.22101e-05	0.528055	0.000461736	-0.0664618	0.683668	-0.407282	0.00909755	-0.651031	5.39708e-06
RABGGTA	turquoise	-0.384165	0.0143909	0.384165	0.0143909	0.129118	0.427166	-0.053239	0.744222	0.0957406	0.556755	-0.555259	0.000200098
ZNF587B	turquoise	0.331865	0.0364349	-0.331865	0.0364349	-0.349511	0.0270602	0.231069	0.151412	0.219167	0.174222	0.507941	0.00082012
ITPR1	turquoise	0.218013	0.176557	-0.218013	0.176557	-0.437613	0.0047444	0.0789513	0.628205	-0.0164529	0.919738	0.486174	0.00146957
CANT1	turquoise	-0.602322	3.92015e-05	0.602322	3.92015e-05	0.145811	0.369315	0.156023	0.336356	-0.110554	0.497063	-0.6957	6.2549e-07
SNX5	turquoise	0.433328	0.00522009	-0.433328	0.00522009	0.10976	0.500178	-0.0992602	0.542274	-0.00141221	0.9931	0.297159	0.0625869
TBX21	turquoise	-0.227595	0.15783	0.227595	0.15783	-0.069301	0.670902	0.223338	0.165962	0.183792	0.256271	-0.2833	0.0764903
TDRD7	turquoise	0.136083	0.402436	-0.136083	0.402436	-0.281115	0.0788871	-0.29569	0.0639584	0.271007	0.0907477	0.212983	0.187
KRAS	turquoise	0.548303	0.000249496	-0.548303	0.000249496	-0.314171	0.0483485	0.258812	0.106837	0.0300006	0.854198	0.667856	2.50097e-06
IL13	turquoise	-0.458398	0.00293282	0.458398	0.00293282	0.65651	4.22333e-06	-0.268274	0.0941792	-0.344971	0.0292565	-0.503508	0.000926475
PIK3CD	turquoise	-0.452004	0.00341129	0.452004	0.00341129	-0.14363	0.376594	-0.0114468	0.944112	0.331191	0.0368396	-0.595245	5.09184e-05
SERPINB8	turquoise	0.363198	0.0212501	-0.363198	0.0212501	0.0178654	0.912872	-0.422521	0.00660723	-0.0699295	0.668088	0.362873	0.0213748
ENDOG	turquoise	-0.246568	0.125085	0.246568	0.125085	-0.0489014	0.764443	-0.0839761	0.606426	0.237196	0.140559	-0.356969	0.02375
MEFV	turquoise	0.423648	0.00644912	-0.423648	0.00644912	-0.606165	3.39231e-05	0.185949	0.250635	0.263286	0.100699	0.505206	0.000884363
SLC25A22	turquoise	-0.29031	0.069184	0.29031	0.069184	0.264185	0.0994992	0.141138	0.385016	-0.102268	0.530043	-0.332772	0.0358958
METTL3	turquoise	0.331291	0.0367793	-0.331291	0.0367793	-0.138516	0.393996	0.0111173	0.945718	-0.00260966	0.987249	0.370684	0.0185405
CUEDC1	turquoise	-0.438239	0.00467822	0.438239	0.00467822	0.171701	0.289423	0.126521	0.4366	0.0502342	0.758212	-0.468634	0.00228862
SLC35A3	turquoise	0.555277	0.00019998	-0.555277	0.00019998	-0.55938	0.00017517	0.153736	0.343575	0.144126	0.374932	0.831192	3.14183e-11
RGS14	turquoise	-0.618006	2.1466e-05	0.618006	2.1466e-05	0.499466	0.00103393	-0.121853	0.45384	-0.0893731	0.583403	-0.824573	6.13614e-11
PRTN3	turquoise	-0.186425	0.249404	0.186425	0.249404	0.222042	0.168497	-0.00892134	0.956429	0.0445291	0.784983	-0.31135	0.05051
TMEM109	turquoise	-0.460249	0.00280576	0.460249	0.00280576	0.171715	0.289382	0.0167252	0.918414	0.0423507	0.795271	-0.662301	3.24121e-06
STX7	turquoise	0.665066	2.85068e-06	-0.665066	2.85068e-06	-0.637829	9.55668e-06	0.0758226	0.641926	0.294405	0.0651767	0.808578	2.77417e-10
CDK17	turquoise	0.655056	4.50952e-06	-0.655056	4.50952e-06	-0.575815	0.000101232	0.301569	0.0586113	0.310446	0.0512187	0.755995	1.69589e-08
PSMC3	turquoise	0.362911	0.0213601	-0.362911	0.0213601	-0.0766809	0.63815	-0.031338	0.847773	0.29862	0.0612468	0.304438	0.0561345
LRRC6	turquoise	0.0483691	0.766935	-0.0483691	0.766935	-0.012813	0.937454	0.173961	0.283023	-0.2044	0.205816	0.268097	0.0944056
MGEA5	turquoise	0.303875	0.0566135	-0.303875	0.0566135	-0.368794	0.0191954	0.22364	0.165377	0.014203	0.930684	0.453103	0.00332449
BORA	turquoise	0.485385	0.00149992	-0.485385	0.00149992	-0.372698	0.017863	0.154784	0.340256	0.309792	0.0517357	0.562812	0.000156592
CSTB	turquoise	-0.389062	0.0130923	0.389062	0.0130923	0.327536	0.0391006	-0.0897743	0.581708	0.0100615	0.950867	-0.597628	4.66587e-05
MCM7	turquoise	-0.278057	0.0823398	0.278057	0.0823398	0.165804	0.306554	-0.124668	0.443399	-0.0858045	0.598583	-0.338638	0.0325638
MPC2	turquoise	0.577258	9.63383e-05	-0.577258	9.63383e-05	0.0420651	0.796622	-0.12506	0.441955	-0.17004	0.294185	0.581049	8.44853e-05
EIF2B2	turquoise	0.337995	0.0329161	-0.337995	0.0329161	0.0970812	0.551218	-0.11453	0.481617	-0.0876637	0.590653	0.336596	0.0336933
EVA1B	turquoise	-0.438366	0.00466484	0.438366	0.00466484	0.650023	5.64317e-06	-0.118711	0.465652	-0.328464	0.0385163	-0.523636	0.000525455
TEX30	turquoise	0.509598	0.000783258	-0.509598	0.000783258	-0.515217	0.000668967	0.13472	0.40721	0.412189	0.00822006	0.443364	0.00416548
ARF3	turquoise	-0.730715	8.64431e-08	0.730715	8.64431e-08	0.479717	0.00173456	-0.0601388	0.712408	-0.308877	0.0524674	-0.8331	2.57639e-11
CALM1	turquoise	0.296494	0.0632045	-0.296494	0.0632045	0.0560328	0.731286	0.117975	0.468443	-0.148014	0.362046	0.254983	0.112311
CARM1	turquoise	-0.429789	0.00564353	0.429789	0.00564353	-0.153818	0.343314	0.0212196	0.896595	0.223487	0.165672	-0.608467	3.10801e-05
MPHOSPH10	turquoise	0.498285	0.00106737	-0.498285	0.00106737	-0.31237	0.0497192	0.177053	0.274422	0.271527	0.0901059	0.492396	0.00124875
WBP1L	turquoise	0.178301	0.270999	-0.178301	0.270999	-0.307497	0.0535859	0.0246964	0.879768	0.0594403	0.715608	0.173056	0.285574
URM1	turquoise	-0.324435	0.0411062	0.324435	0.0411062	0.219521	0.17351	-0.298602	0.0612632	-0.0223836	0.890956	-0.474584	0.00197442
FAM111A	turquoise	0.316525	0.0466026	-0.316525	0.0466026	-0.305203	0.0554882	-0.121611	0.454745	0.124538	0.443881	0.463962	0.00256531
TOR4A	turquoise	-0.211414	0.190345	0.211414	0.190345	-0.26807	0.0944396	0.139586	0.390318	0.439407	0.00455671	-0.284216	0.0755024
VAV1	turquoise	-0.552554	0.000218151	0.552554	0.000218151	0.0368842	0.821236	-0.0500167	0.759228	0.182647	0.259298	-0.660969	3.4465e-06
TFE3	turquoise	-0.659174	3.74173e-06	0.659174	3.74173e-06	0.111794	0.492217	0.0216924	0.894304	0.112979	0.487614	-0.743604	3.85716e-08
MORF4L2	turquoise	0.460339	0.00279972	-0.460339	0.00279972	-0.17742	0.273413	-0.0683584	0.67513	0.124282	0.444822	0.487011	0.001438
PSMB5	turquoise	0.0484563	0.766527	-0.0484563	0.766527	0.19329	0.23208	-0.321676	0.0429603	0.126381	0.437111	-0.169238	0.296501
EPS15	turquoise	0.445285	0.00398632	-0.445285	0.00398632	-0.275324	0.085525	0.28081	0.0792265	-0.044799	0.78371	0.59957	4.34302e-05
GRB2	turquoise	-0.274381	0.0866455	0.274381	0.0866455	0.159918	0.324279	-0.131056	0.420202	0.14376	0.37616	-0.536817	0.000355451
PARK7	turquoise	0.706686	3.46655e-07	-0.706686	3.46655e-07	-0.29172	0.0677828	0.143224	0.37796	0.0922573	0.571262	0.833639	2.43511e-11
FAM114A1	turquoise	0.164863	0.309345	-0.164863	0.309345	-0.107952	0.507306	0.183145	0.25798	-0.118692	0.465722	0.282031	0.0778761
IFFO1	turquoise	-0.397746	0.0110338	0.397746	0.0110338	0.312799	0.04939	-0.0115405	0.943656	-0.446903	0.00384061	-0.430693	0.00553264
PYGB	turquoise	-0.656616	4.20313e-06	0.656616	4.20313e-06	0.217122	0.178375	0.160622	0.322126	-0.1453	0.371012	-0.62946	1.35409e-05
GYS1	turquoise	-0.579359	8.95972e-05	0.579359	8.95972e-05	0.285989	0.073619	0.0745262	0.647646	-0.332019	0.0363431	-0.656141	4.29426e-06
PRPF18	turquoise	0.657141	4.1044e-06	-0.657141	4.1044e-06	-0.407014	0.00914764	0.105614	0.516598	0.215856	0.180983	0.809232	2.6155e-10
SPCS3	turquoise	0.473983	0.00200436	-0.473983	0.00200436	-0.38234	0.0149019	-0.223093	0.16644	0.296451	0.0632451	0.535178	0.000373478
TUBB3	turquoise	-0.512787	0.000716427	0.512787	0.000716427	0.033019	0.839711	0.300708	0.0593712	0.107201	0.510282	-0.646698	6.52977e-06
NDUFB6	turquoise	0.521759	0.000554823	-0.521759	0.000554823	-0.0602595	0.711855	-0.238896	0.137651	-0.0274818	0.866323	0.635973	1.03336e-05
SNX17	turquoise	-0.610239	2.90413e-05	0.610239	2.90413e-05	0.385857	0.0139305	-0.20759	0.198673	-0.0114086	0.944298	-0.764005	9.71178e-09
SREBF2	turquoise	-0.66467	2.90381e-06	0.66467	2.90381e-06	0.227552	0.157911	-0.114951	0.479998	-0.191291	0.237037	-0.667174	2.58257e-06
SPTLC1	turquoise	0.725339	1.19425e-07	-0.725339	1.19425e-07	-0.427056	0.00599058	-0.195939	0.22562	0.203501	0.207861	0.74059	4.67799e-08
POM121C	turquoise	-0.521211	0.000563663	0.521211	0.000563663	0.13472	0.407209	-0.0713055	0.661943	-0.207335	0.199239	-0.462462	0.00266021
EIF5	turquoise	0.687275	9.66652e-07	-0.687275	9.66652e-07	-0.541074	0.000312212	0.155754	0.337201	0.255961	0.110894	0.789143	1.45115e-09
MRPL13	turquoise	0.480481	0.00170117	-0.480481	0.00170117	-0.435612	0.00496165	0.0774305	0.634859	0.266023	0.0970804	0.69612	6.11836e-07
HIPK1	turquoise	-0.124241	0.444974	0.124241	0.444974	0.166508	0.304474	0.00104073	0.994915	-0.40936	0.00871663	-0.0401649	0.805628
DECR1	turquoise	0.30306	0.0573129	-0.30306	0.0573129	0.139759	0.389723	-0.0498902	0.759819	-0.142508	0.380373	0.500357	0.00100935
TBC1D9	turquoise	0.170452	0.292997	-0.170452	0.292997	-0.0508833	0.755184	-0.0561565	0.730715	-0.0101409	0.95048	0.219737	0.173075
AGPAT3	turquoise	-0.402886	0.00995061	0.402886	0.00995061	0.198853	0.218657	0.0321076	0.84408	-0.25416	0.113515	-0.417877	0.00729483
EIF3J	turquoise	0.621691	1.85461e-05	-0.621691	1.85461e-05	-0.488576	0.00138053	0.0144906	0.929285	0.378003	0.0161781	0.762664	1.0678e-08
ERP29	turquoise	-0.289904	0.0695912	0.289904	0.0695912	0.36307	0.0212991	-0.276472	0.0841755	-0.0522985	0.748593	-0.551814	0.000223342
QTRTD1	turquoise	0.574788	0.00010485	-0.574788	0.00010485	-0.34863	0.0274756	0.031158	0.848637	0.0079548	0.961146	0.695676	6.26272e-07
TNS4	turquoise	-0.307444	0.0536296	0.307444	0.0536296	0.62221	1.81647e-05	-0.340935	0.0313303	-0.142764	0.379509	-0.476388	0.00188698
RPS11	turquoise	0.0911223	0.576026	-0.0911223	0.576026	0.139187	0.391688	0.139724	0.389843	-0.168516	0.298595	0.136787	0.399984
RPP14	turquoise	0.256882	0.10957	-0.256882	0.10957	0.202607	0.209908	-0.144094	0.375037	-0.138334	0.394625	0.356275	0.0240431
TSN	turquoise	0.729257	9.44331e-08	-0.729257	9.44331e-08	-0.466248	0.00242651	0.0998518	0.539858	0.151765	0.349872	0.8447	7.29561e-12
TGFBR1	turquoise	0.444158	0.00409061	-0.444158	0.00409061	-0.396042	0.0114144	-0.0703214	0.666335	-0.0574648	0.724684	0.719325	1.69949e-07
CDC123	turquoise	0.637477	9.6997e-06	-0.637477	9.6997e-06	-0.208142	0.197456	-0.274887	0.0860425	0.233412	0.14719	0.589195	6.33662e-05
TUBGCP3	turquoise	0.334289	0.0350084	-0.334289	0.0350084	-0.494715	0.0011743	0.26101	0.103787	0.109063	0.50292	0.554999	0.000201771
LARP4	turquoise	0.480536	0.00169879	-0.480536	0.00169879	-0.506341	0.000857171	0.0543902	0.738883	0.150274	0.354679	0.679905	1.3983e-06
POLR2I	turquoise	0.141674	0.383197	-0.141674	0.383197	-0.034637	0.831966	0.0489765	0.764091	0.0423461	0.795293	0.190379	0.239323
STUB1	turquoise	-0.62262	1.78691e-05	0.62262	1.78691e-05	0.2744	0.0866224	-0.00858491	0.958071	-0.245408	0.126929	-0.686544	1.00318e-06
CHMP2B	turquoise	0.581321	8.36888e-05	-0.581321	8.36888e-05	-0.405321	0.00946988	0.105272	0.517963	0.210976	0.191285	0.756735	1.61219e-08
IDH3A	turquoise	0.462712	0.00264417	-0.462712	0.00264417	-0.549893	0.000237326	0.129095	0.427248	0.389728	0.0129236	0.603359	3.77078e-05
FAM206A	turquoise	0.450478	0.0035351	-0.450478	0.0035351	-0.229967	0.153425	0.20052	0.214743	0.311861	0.0501122	0.413706	0.00796386
WAC	turquoise	-0.220428	0.171693	0.220428	0.171693	-0.231009	0.151521	-0.141131	0.38504	0.00217127	0.989391	-0.0674494	0.679217
ZNF787	turquoise	-0.446905	0.00384042	0.446905	0.00384042	0.61018	2.91075e-05	-0.279705	0.0804658	-0.103187	0.526335	-0.592531	5.61977e-05
TRA2A	turquoise	0.225742	0.161334	-0.225742	0.161334	-0.419853	0.00699508	0.267533	0.0951276	0.287828	0.071705	0.354769	0.0246895
PIP4K2C	turquoise	0.187318	0.247102	-0.187318	0.247102	0.174611	0.281203	-0.0823492	0.613442	-0.100391	0.53766	0.196773	0.223612
GALNT11	turquoise	-0.0283138	0.862315	0.0283138	0.862315	0.108898	0.503568	0.18767	0.2462	-0.0607308	0.709699	-0.0441671	0.78669
PSMD6	turquoise	0.511238	0.000748214	-0.511238	0.000748214	-0.408	0.00896436	0.00388584	0.981015	0.0371174	0.820124	0.66961	2.3018e-06
DROSHA	turquoise	0.430341	0.00557557	-0.430341	0.00557557	-0.344256	0.0296151	0.0129009	0.937026	0.0855463	0.599688	0.651398	5.30994e-06
TCF12	turquoise	0.549353	0.000241402	-0.549353	0.000241402	-0.523168	0.000532645	0.274931	0.0859899	0.198439	0.219638	0.823096	7.09768e-11
SAP130	turquoise	0.458789	0.00290559	-0.458789	0.00290559	-0.448806	0.00367527	-0.235699	0.143156	0.186424	0.249406	0.56019	0.000170615
ARAP3	turquoise	-0.240011	0.135771	0.240011	0.135771	0.169934	0.294488	0.0740221	0.649875	-0.329354	0.0379625	-0.173549	0.284184
EIF4G1	turquoise	-0.697475	5.69595e-07	0.697475	5.69595e-07	0.146495	0.367047	-0.036743	0.821909	-0.0558854	0.731967	-0.720722	1.56702e-07
NUDT7	turquoise	-0.0346188	0.832053	0.0346188	0.832053	0.237993	0.13919	-0.174762	0.28078	0.144445	0.373864	-0.310864	0.05089
CEBPZ	turquoise	0.385739	0.013962	-0.385739	0.013962	-0.590919	5.95631e-05	0.122963	0.449707	0.401306	0.0102733	0.536856	0.000355032
TCN2	turquoise	0.0887887	0.585877	-0.0887887	0.585877	-0.156904	0.3336	-0.122805	0.450295	0.192989	0.232823	0.181809	0.261528
MRPS34	turquoise	-0.435523	0.00497154	0.435523	0.00497154	0.510468	0.000764499	-0.385591	0.014002	0.0218106	0.893731	-0.707459	3.32232e-07
CIRBP	turquoise	-0.0704098	0.66594	0.0704098	0.66594	-0.0232024	0.886993	0.311948	0.0500453	0.30817	0.0530385	-0.3465	0.028501
NARS	turquoise	0.673763	1.88693e-06	-0.673763	1.88693e-06	-0.490262	0.00132092	-0.0951861	0.559053	0.254276	0.113345	0.792646	1.09098e-09
CGRRF1	turquoise	0.593281	5.469e-05	-0.593281	5.469e-05	-0.282598	0.0772543	0.132865	0.413757	0.302759	0.0575732	0.61831	2.12108e-05
ZNF586	turquoise	0.475886	0.00191097	-0.475886	0.00191097	-0.549522	0.000240116	-0.0329475	0.840053	0.274562	0.0864288	0.519994	0.00058375
MARC1	turquoise	-0.225936	0.160964	0.225936	0.160964	0.304063	0.0564529	-0.176189	0.276807	-0.0881197	0.588715	-0.446492	0.00387715
BCL7C	turquoise	-0.631548	1.24255e-05	0.631548	1.24255e-05	0.480056	0.00171966	-0.155201	0.338941	-0.322311	0.0425272	-0.725855	1.1582e-07
FHL3	turquoise	-0.360821	0.0221769	0.360821	0.0221769	0.31418	0.0483416	-0.327191	0.0393198	-0.217054	0.178515	-0.565071	0.000145353
GPR97	turquoise	-0.206343	0.201446	0.206343	0.201446	0.108962	0.503315	0.150808	0.352954	-0.290904	0.0685907	-0.212837	0.187309
TAF5	turquoise	0.44992	0.00358134	-0.44992	0.00358134	-0.600615	4.17782e-05	0.169491	0.295768	0.233823	0.14646	0.478413	0.00179293
TCEAL4	turquoise	0.281392	0.0785808	-0.281392	0.0785808	-0.319504	0.0444667	0.389771	0.0129128	0.141173	0.384898	0.42881	0.00576582
TMEM243	turquoise	0.518508	0.000609167	-0.518508	0.000609167	-0.205762	0.202745	0.260492	0.1045	0.095977	0.555777	0.6776	1.56606e-06
POLD3	turquoise	0.679132	1.45261e-06	-0.679132	1.45261e-06	-0.507458	0.000831146	-0.0639299	0.695126	0.455448	0.00314576	0.615623	2.35726e-05
TRIP12	turquoise	0.279365	0.0808492	-0.279365	0.0808492	-0.412464	0.00817311	0.0927258	0.569301	-0.0746696	0.647012	0.447421	0.00379499
ZNF230	turquoise	0.476816	0.00186676	-0.476816	0.00186676	-0.531497	0.000416991	0.285092	0.074568	0.332069	0.0363129	0.577307	9.61768e-05
NEMF	turquoise	0.473064	0.00205085	-0.473064	0.00205085	-0.1506	0.353625	-0.0256526	0.875148	-0.140994	0.385505	0.586351	7.01211e-05
SLA	turquoise	-0.510088	0.000772644	0.510088	0.000772644	0.0523979	0.74813	0.268494	0.0938996	-0.0560886	0.731029	-0.513073	0.000710691
FAM193A	turquoise	-0.343022	0.0302432	0.343022	0.0302432	-0.292035	0.0674727	0.193365	0.231895	-0.0640837	0.694428	-0.288635	0.070877
BICD2	turquoise	-0.312062	0.0499571	0.312062	0.0499571	-0.285592	0.0740379	0.294588	0.0650016	-0.0881264	0.588686	-0.16882	0.297712
NPLOC4	turquoise	-0.502931	0.000941162	0.502931	0.000941162	0.246119	0.125797	-0.100854	0.535778	-0.263849	0.0999468	-0.543907	0.000286123
NCAPD3	turquoise	0.313376	0.0489502	-0.313376	0.0489502	-0.409404	0.00870867	0.058988	0.717682	0.194982	0.227939	0.504975	0.000889992
GTF2A2	turquoise	0.555265	0.00020006	-0.555265	0.00020006	-0.22906	0.1551	-0.167222	0.302376	0.19166	0.236116	0.683259	1.18357e-06
R3HDM2	turquoise	-0.46005	0.0028192	0.46005	0.0028192	0.488169	0.00139528	0.277981	0.082427	-0.27012	0.091851	-0.519864	0.000585946
PRKRIR	turquoise	0.23182	0.150049	-0.23182	0.150049	-0.384547	0.0142856	0.462217	0.00267596	0.169193	0.296631	0.358196	0.0232391
PSMD7	turquoise	0.506095	0.000863014	-0.506095	0.000863014	-0.255885	0.111002	0.0949184	0.560164	0.135952	0.402894	0.483366	0.00158005
DYNC1H1	turquoise	-0.297359	0.0624025	0.297359	0.0624025	-0.255523	0.111527	-0.246195	0.125676	0.30946	0.0520008	-0.247207	0.124078
HCCS	turquoise	0.589047	6.37018e-05	-0.589047	6.37018e-05	0.0881447	0.588609	-0.278744	0.081554	-0.150144	0.355103	0.676228	1.67454e-06
SUN2	turquoise	-0.376244	0.0167214	0.376244	0.0167214	0.170035	0.294198	0.0307582	0.850557	0.0480261	0.768542	-0.460901	0.00276218
SLC8B1	turquoise	-0.559167	0.00017639	0.559167	0.00017639	0.276241	0.0844454	-0.0237243	0.884468	-0.207757	0.198305	-0.598847	4.46072e-05
KEAP1	turquoise	-0.54449	0.000281006	0.54449	0.000281006	0.13953	0.39051	0.173635	0.283943	0.0451104	0.782243	-0.578136	9.3466e-05
IQSEC1	turquoise	-0.706065	3.58665e-07	0.706065	3.58665e-07	0.0850647	0.601751	0.164103	0.311609	0.0084742	0.958611	-0.712776	2.47039e-07
HK1	turquoise	-0.56773	0.000133059	0.56773	0.000133059	0.0226689	0.889575	0.148078	0.361837	0.161521	0.31939	-0.684668	1.10284e-06
PARP6	turquoise	0.0545464	0.73816	-0.0545464	0.73816	0.0503642	0.757606	-0.0918688	0.572891	-0.231564	0.150513	0.0577216	0.723502
LMBR1L	turquoise	-0.500826	0.000996604	0.500826	0.000996604	0.687004	9.80039e-07	-0.257586	0.108567	-0.377179	0.0164307	-0.618326	2.1197e-05
CLEC2D	turquoise	0.286194	0.0734036	-0.286194	0.0734036	-0.28881	0.0706989	-0.0426417	0.793895	0.183893	0.256008	0.451602	0.00344359
SDHC	turquoise	0.410279	0.00855261	-0.410279	0.00855261	0.274866	0.0860674	-0.338944	0.0323972	-0.247433	0.123725	0.267512	0.0951539
FBXO3	turquoise	0.441904	0.00430624	-0.441904	0.00430624	-0.576827	9.77793e-05	0.240623	0.134745	0.272057	0.0894547	0.48965	0.00134229
VPS26A	turquoise	0.649446	5.78881e-06	-0.649446	5.78881e-06	-0.283971	0.075766	-0.0783768	0.630715	-0.0251758	0.877451	0.790611	1.28845e-09
SNRPD2	turquoise	0.25634	0.110347	-0.25634	0.110347	-0.0615803	0.705819	-0.268644	0.0937087	0.0373727	0.818908	0.319362	0.0445666
TAB2	turquoise	0.0394519	0.809014	-0.0394519	0.809014	-0.342711	0.0304031	0.315841	0.0471049	-0.175686	0.278205	0.356735	0.0238485
HLA-B	turquoise	-0.666651	2.64694e-06	0.666651	2.64694e-06	0.11478	0.480656	0.0217203	0.894169	0.20889	0.195815	-0.845786	6.44911e-12
UVRAG	turquoise	0.348495	0.0275393	-0.348495	0.0275393	-0.375783	0.0168661	0.099071	0.543048	0.105438	0.517302	0.433846	0.00516046
ELP4	turquoise	0.565878	0.000141519	-0.565878	0.000141519	-0.326561	0.0397225	-0.214002	0.184849	0.0651575	0.689562	0.72682	1.09336e-07
HMGB1	turquoise	0.588739	6.44071e-05	-0.588739	6.44071e-05	-0.410018	0.0085989	0.350484	0.0266078	0.00665602	0.967486	0.753972	1.94568e-08
MRPL39	turquoise	0.42087	0.00684495	-0.42087	0.00684495	-0.200296	0.215264	-0.0768234	0.637523	0.142495	0.380418	0.485327	0.00150217
MPV17	turquoise	-0.021349	0.895968	0.021349	0.895968	-0.0153334	0.925183	-0.233131	0.147692	0.468678	0.00228617	-0.274338	0.0866965
ZNF467	turquoise	-0.746538	3.18878e-08	0.746538	3.18878e-08	0.182286	0.260257	0.0833169	0.609265	-0.109791	0.500057	-0.718489	1.78363e-07
RPA2	turquoise	0.263566	0.100325	-0.263566	0.100325	-0.103584	0.524736	0.0234817	0.885641	0.136217	0.401967	0.20081	0.214066
WNT10B	turquoise	-0.0865056	0.595587	0.0865056	0.595587	0.0279925	0.863862	-0.128073	0.430949	0.321492	0.0430864	-0.292298	0.0672148
SRSF10	turquoise	0.727867	1.02685e-07	-0.727867	1.02685e-07	-0.354994	0.0245918	-0.110664	0.496632	0.16087	0.321369	0.828344	4.20478e-11
RRAGD	turquoise	-0.0728306	0.655157	0.0728306	0.655157	-0.0695471	0.669799	0.185722	0.251226	-0.319326	0.0445921	0.124126	0.445398
ACTR1B	turquoise	-0.427991	0.00586988	0.427991	0.00586988	0.321183	0.0432981	-0.0363799	0.823641	-0.116348	0.474639	-0.548254	0.000249884
NECAP2	turquoise	-0.29488	0.0647244	0.29488	0.0647244	0.437639	0.00474165	-0.0990966	0.542943	-0.145559	0.370151	-0.401667	0.0101988
MGRN1	turquoise	-0.482825	0.00160216	0.482825	0.00160216	0.0858935	0.598202	-0.048114	0.768131	-0.260987	0.103819	-0.471214	0.00214738
SIN3B	turquoise	-0.519135	0.00059832	0.519135	0.00059832	-0.0608131	0.709323	0.0680041	0.676722	-0.0492333	0.76289	-0.499036	0.00104599
FAM173A	turquoise	-0.408266	0.00891532	0.408266	0.00891532	0.274711	0.0862516	-0.17123	0.290767	0.0432814	0.790871	-0.545213	0.000274771
ZC3H4	turquoise	0.0649258	0.690611	-0.0649258	0.690611	-0.0374776	0.818408	0.0461873	0.777175	-0.177745	0.272519	0.289218	0.0702846
PSMA3	turquoise	0.556482	0.000192385	-0.556482	0.000192385	-0.300196	0.0598263	-0.228044	0.15699	0.107465	0.509233	0.732178	7.90576e-08
IMP3	turquoise	0.439916	0.00450467	-0.439916	0.00450467	-0.226201	0.160461	-0.191536	0.236425	0.4089	0.00879977	0.335193	0.0344881
UHRF1BP1L	turquoise	0.479174	0.00175867	-0.479174	0.00175867	-0.564355	0.000148834	0.0374853	0.818371	0.130858	0.420908	0.675383	1.74471e-06
TLR2	turquoise	0.0904339	0.578924	-0.0904339	0.578924	-0.096358	0.554202	-0.120083	0.460473	-0.128425	0.429672	0.0819203	0.615297
RPL36AL	turquoise	0.783957	2.19235e-09	-0.783957	2.19235e-09	-0.291974	0.0675325	0.0542267	0.739641	0.11533	0.478542	0.77659	3.86548e-09
YY1AP1	turquoise	0.526517	0.000483075	-0.526517	0.000483075	-0.290174	0.0693194	-0.0842168	0.605391	0.0581853	0.721369	0.690189	8.32906e-07
RTCB	turquoise	0.395284	0.0115873	-0.395284	0.0115873	-0.221893	0.168791	-0.10862	0.504666	0.308851	0.0524887	0.503158	0.000935373
PLIN3	turquoise	-0.635236	1.06581e-05	0.635236	1.06581e-05	0.181236	0.26306	-0.103161	0.526438	-0.0227857	0.88901	-0.708155	3.19706e-07
PMPCB	turquoise	0.687294	9.65692e-07	-0.687294	9.65692e-07	-0.105142	0.518486	0.0510693	0.754317	-0.0321574	0.843841	0.742454	4.1533e-08
TRIT1	turquoise	0.458968	0.00289317	-0.458968	0.00289317	-0.178073	0.271621	0.00436251	0.978686	0.00684306	0.966573	0.483419	0.00157791
CNPPD1	turquoise	-0.281182	0.0788136	0.281182	0.0788136	0.322573	0.0423504	0.111383	0.49382	-0.230507	0.152436	-0.354529	0.0247937
TRMT2B	turquoise	0.145693	0.369706	-0.145693	0.369706	-0.018934	0.907682	0.0104039	0.949197	-0.465455	0.00247387	0.266565	0.0963763
SLC38A2	turquoise	0.110411	0.497624	-0.110411	0.497624	-0.284185	0.0755363	-0.156917	0.333561	-0.0131124	0.935996	0.234944	0.144478
SAMM50	turquoise	0.470474	0.0021871	-0.470474	0.0021871	-0.353902	0.025068	-0.125906	0.438848	0.338914	0.0324133	0.478316	0.00179736
FOXN2	turquoise	0.291708	0.0677942	-0.291708	0.0677942	-0.521007	0.000566982	-0.100173	0.53855	0.223964	0.164748	0.427364	0.00595062
PFKL	turquoise	-0.617208	2.21514e-05	0.617208	2.21514e-05	0.505019	0.00088893	-0.132159	0.416267	-0.0143425	0.930005	-0.854811	2.2277e-12
TPI1	turquoise	-0.665735	2.76304e-06	0.665735	2.76304e-06	0.595739	5.00076e-05	-0.164739	0.309715	-0.105381	0.517528	-0.882108	5.45889e-14
TXNIP	turquoise	0.563957	0.000150801	-0.563957	0.000150801	-0.516582	0.000643546	0.229682	0.153951	0.29196	0.0675467	0.639578	8.87348e-06
STAG2	turquoise	0.629962	1.32647e-05	-0.629962	1.32647e-05	-0.380987	0.0152903	0.0797321	0.6248	-0.0300441	0.853989	0.730117	8.96406e-08
IFI16	turquoise	0.500672	0.00100078	-0.500672	0.00100078	-0.447714	0.0037694	0.215096	0.182561	0.349377	0.0271229	0.737463	5.69861e-08
IDE	turquoise	0.537018	0.000353293	-0.537018	0.000353293	-0.743066	3.99324e-08	0.0398994	0.806889	0.246938	0.124502	0.710287	2.84021e-07
IDH3G	turquoise	-0.485493	0.0014957	0.485493	0.0014957	0.541073	0.00031223	-0.283922	0.0758191	-0.014803	0.927764	-0.740823	4.60925e-08
LEPRE1	turquoise	-0.177948	0.271964	0.177948	0.271964	0.0236807	0.884679	-0.268993	0.0932678	0.27496	0.0859558	-0.47423	0.001992
XPO1	turquoise	0.303456	0.0569725	-0.303456	0.0569725	-0.23097	0.151592	0.0117545	0.942612	-0.0623611	0.702259	0.390225	0.0127991
CYTH2	turquoise	0.0052826	0.974192	-0.0052826	0.974192	0.111087	0.494975	0.00330167	0.983868	0.0970327	0.551418	-0.289985	0.0695092
KCTD20	turquoise	0.119369	0.463165	-0.119369	0.463165	-0.255115	0.112119	0.268038	0.0944813	-0.349597	0.02702	0.239286	0.136992
CYP11B2	turquoise	-0.0123624	0.939649	0.0123624	0.939649	-0.00649168	0.968288	-0.245911	0.126126	0.40104	0.0103287	-0.139034	0.392214
MON1B	turquoise	-0.256109	0.11068	0.256109	0.11068	-0.361596	0.0218711	-0.124952	0.442354	0.426292	0.00609092	-0.313078	0.0491771
LAMP2	turquoise	0.644921	7.05437e-06	-0.644921	7.05437e-06	-0.334006	0.0351726	-0.130965	0.420528	0.0805272	0.62134	0.758239	1.45382e-08
TCTN2	turquoise	0.0834245	0.608801	-0.0834245	0.608801	-0.0732812	0.653158	0.104517	0.520988	-0.192459	0.234133	0.129685	0.425121
ACP1	turquoise	0.6831	1.19306e-06	-0.6831	1.19306e-06	-0.117789	0.469146	-0.0980761	0.547126	0.0788982	0.628437	0.721224	1.5218e-07
ADIPOR2	turquoise	0.497867	0.00107941	-0.497867	0.00107941	-0.0750568	0.645302	-0.0812205	0.618329	0.0850394	0.60186	0.486016	0.0014756
TMX1	turquoise	0.745385	3.4375e-08	-0.745385	3.4375e-08	-0.540789	0.00031496	-0.0569105	0.727237	0.212875	0.187228	0.818145	1.14521e-10
TRAPPC2	turquoise	0.146982	0.36544	-0.146982	0.36544	-0.199528	0.217067	0.197057	0.22293	-0.151002	0.352328	0.394583	0.0117492
ST6GALNAC4	turquoise	-0.640322	8.59683e-06	0.640322	8.59683e-06	0.484775	0.00152374	-0.0393412	0.80954	-0.141844	0.38262	-0.717308	1.90915e-07
PPP1R17	turquoise	0.291376	0.0681224	-0.291376	0.0681224	-0.180146	0.265989	0.234943	0.144481	0.3265	0.0397614	0.204572	0.205426
KATNA1	turquoise	0.254079	0.113634	-0.254079	0.113634	-0.346427	0.0285367	0.155544	0.337861	0.364757	0.02066	0.306872	0.0540991
GMPPA	turquoise	-0.378813	0.015933	0.378813	0.015933	0.251695	0.117179	-0.228176	0.156743	0.1595	0.325564	-0.608298	3.12811e-05
TMEM115	turquoise	-0.499672	0.00102819	0.499672	0.00102819	0.159234	0.326381	-0.206361	0.201406	0.294907	0.0646986	-0.552226	0.000220434
UBA6	turquoise	0.226572	0.159758	-0.226572	0.159758	-0.191435	0.236679	-0.00668067	0.967365	-0.174679	0.281012	0.31116	0.0506579
UPF1	turquoise	-0.716709	1.97581e-07	0.716709	1.97581e-07	0.149118	0.358436	0.200513	0.214758	-0.0117157	0.942802	-0.764902	9.11172e-09
GNE	turquoise	0.249495	0.120524	-0.249495	0.120524	-0.283453	0.0763252	0.016969	0.917228	-0.107655	0.508479	0.561395	0.000164036
MRPS31	turquoise	0.545526	0.000272111	-0.545526	0.000272111	-0.32872	0.0383564	0.255828	0.111085	0.187081	0.247711	0.720742	1.56519e-07
BLVRA	turquoise	0.302697	0.0576272	-0.302697	0.0576272	-0.15645	0.335018	-0.145428	0.370587	0.276685	0.0839269	0.462317	0.00266956
GOLPH3	turquoise	-0.501021	0.000991349	0.501021	0.000991349	0.288642	0.07087	0.0798186	0.624423	-0.154168	0.342203	-0.519817	0.000586728
KDM5A	turquoise	0.271833	0.0897298	-0.271833	0.0897298	-0.315091	0.0476603	0.196837	0.223459	-0.0918119	0.573129	0.337821	0.0330119
CEBPB	turquoise	-0.416837	0.00745692	0.416837	0.00745692	0.0102388	0.950002	0.244783	0.127929	0.375631	0.016914	-0.585402	7.25163e-05
C1orf50	turquoise	0.515677	0.000660292	-0.515677	0.000660292	-0.401356	0.010263	0.137324	0.39812	0.251976	0.116758	0.47744	0.00183761
CD163	turquoise	0.288413	0.0711041	-0.288413	0.0711041	-0.252101	0.116569	-0.0723652	0.657225	-0.0458825	0.778609	0.26961	0.0924896
COPS2	turquoise	0.749714	2.58732e-08	-0.749714	2.58732e-08	-0.404653	0.0095998	0.142532	0.380293	0.150681	0.353363	0.887382	2.39945e-14
KCTD12	turquoise	0.406199	0.00930167	-0.406199	0.00930167	-0.423082	0.00652817	0.251479	0.117505	-0.0585734	0.719586	0.519204	0.00059714
RFXANK	turquoise	-0.2078	0.19821	0.2078	0.19821	0.504657	0.000897788	-0.30236	0.0579192	-0.0939753	0.564086	-0.409184	0.00874824
PPA2	turquoise	0.52295	0.000536016	-0.52295	0.000536016	-0.448981	0.00366038	0.170639	0.292461	0.0994127	0.541651	0.607379	3.23957e-05
OSGIN1	turquoise	-0.407737	0.00901287	0.407737	0.00901287	0.468785	0.00228017	-0.220512	0.171527	-0.262047	0.102371	-0.31724	0.0460827
ITPKB	turquoise	-0.479151	0.00175968	0.479151	0.00175968	0.517281	0.000630867	0.0573271	0.725318	-0.227636	0.157753	-0.541378	0.000309318
PSMC2	turquoise	0.614772	2.43692e-05	-0.614772	2.43692e-05	-0.337274	0.0333147	0.103611	0.524627	0.0991296	0.542808	0.802721	4.65586e-10
NFKB2	turquoise	-0.690271	8.29395e-07	0.690271	8.29395e-07	0.23693	0.141017	-0.0106124	0.94818	-0.0592478	0.716491	-0.682643	1.22057e-06
CCZ1B	turquoise	-0.277328	0.0831809	0.277328	0.0831809	-0.183601	0.256774	0.238559	0.138225	-0.0162703	0.920625	-0.13009	0.423666
PIGP	turquoise	0.238326	0.138622	-0.238326	0.138622	0.0776776	0.633776	0.114575	0.481445	-0.0694479	0.670243	0.209715	0.194015
VPS54	turquoise	0.400442	0.0104537	-0.400442	0.0104537	-0.51116	0.00074986	0.171237	0.290748	0.063029	0.69922	0.622668	1.78347e-05
RGS2	turquoise	0.47179	0.00211689	-0.47179	0.00211689	-0.0208331	0.898469	-0.0702961	0.666449	0.102406	0.529486	0.348459	0.0275566
MGMT	turquoise	-0.0796703	0.625069	0.0796703	0.625069	0.0911607	0.575865	-0.139176	0.391724	0.212343	0.188359	-0.153406	0.344625
TOLLIP	turquoise	-0.598418	4.53192e-05	0.598418	4.53192e-05	0.277527	0.0829509	-4.22602e-06	0.999979	-0.228588	0.155975	-0.67225	2.02939e-06
NOL8	turquoise	0.451307	0.00346738	-0.451307	0.00346738	-0.439937	0.0045025	0.162993	0.314941	0.290113	0.0693812	0.541468	0.000308468
ZNF672	turquoise	-0.536182	0.00036234	0.536182	0.00036234	0.526943	0.000477078	-0.104486	0.521111	-0.377165	0.0164348	-0.547852	0.000253052
YRDC	turquoise	-0.0911046	0.5761	0.0911046	0.5761	0.158243	0.329441	0.0215673	0.89491	-0.322416	0.042456	0.112904	0.487901
MAFG	turquoise	-0.263227	0.100778	0.263227	0.100778	-0.25978	0.105485	0.192553	0.233899	-0.0265513	0.870811	-0.159355	0.326009
XRCC2	turquoise	0.250177	0.119479	-0.250177	0.119479	0.334216	0.0350509	-0.1006	0.536811	-0.422818	0.00656528	0.246455	0.125264
NAAA	turquoise	-0.274135	0.0869389	0.274135	0.0869389	-0.160878	0.321347	0.187121	0.247609	0.0914924	0.574471	-0.217768	0.177055
RWDD1	turquoise	-0.295622	0.0640225	0.295622	0.0640225	0.0152316	0.925678	0.022763	0.889119	0.0657569	0.686851	-0.430096	0.00560566
ISCA1	turquoise	0.701839	4.51242e-07	-0.701839	4.51242e-07	-0.277705	0.082745	0.242041	0.132392	0.0734704	0.652319	0.806886	3.2276e-10
TGS1	turquoise	0.472373	0.00208643	-0.472373	0.00208643	-0.27994	0.080201	-0.154702	0.340514	0.180187	0.265878	0.506001	0.000865239
GOLPH3L	turquoise	0.154134	0.342312	-0.154134	0.342312	-0.347954	0.0277977	0.275533	0.0852775	0.00881192	0.956963	0.406838	0.00918072
RAB5A	turquoise	0.649807	5.6972e-06	-0.649807	5.6972e-06	-0.000613728	0.997001	-0.394256	0.0118251	-0.126534	0.436552	0.684777	1.09677e-06
PLEKHB2	turquoise	0.576786	9.79156e-05	-0.576786	9.79156e-05	-0.307971	0.0531998	0.0635018	0.69707	0.0963768	0.554124	0.59142	5.84971e-05
PMF1	turquoise	-0.177063	0.274393	0.177063	0.274393	0.0696272	0.669441	0.0596101	0.714829	0.228908	0.155382	-0.326499	0.0397623
TLR6	turquoise	0.388677	0.0131908	-0.388677	0.0131908	-0.326557	0.0397248	-0.114066	0.483409	0.0408659	0.802303	0.425667	0.00617393
USP5	turquoise	-0.279024	0.0812361	0.279024	0.0812361	0.590202	6.11187e-05	-0.144745	0.372862	-0.423788	0.00642969	-0.538128	0.000341595
CD93	turquoise	-0.239838	0.136061	0.239838	0.136061	-0.10245	0.52931	0.00348834	0.982956	-0.0778886	0.632852	-0.364125	0.0208976
LMF2	turquoise	-0.758185	1.45926e-08	0.758185	1.45926e-08	0.61923	2.04528e-05	-0.157189	0.332711	-0.367674	0.0195928	-0.832897	2.63181e-11
POP4	turquoise	0.67928	1.44208e-06	-0.67928	1.44208e-06	-0.357223	0.0236432	0.0898541	0.58137	0.352491	0.0256944	0.774431	4.54643e-09
AARS	turquoise	-0.377743	0.0162572	0.377743	0.0162572	0.327459	0.0391494	-0.161484	0.319503	-0.0810786	0.618945	-0.497622	0.00108655
POT1	turquoise	0.635914	1.03593e-05	-0.635914	1.03593e-05	-0.489092	0.00136206	0.116187	0.475256	0.241804	0.132784	0.792103	1.14073e-09
EPHB6	turquoise	-0.564485	0.000148197	0.564485	0.000148197	0.322725	0.0422476	-0.060518	0.710673	-0.020412	0.900511	-0.651967	5.17749e-06
PTGIR	turquoise	-0.556211	0.000194074	0.556211	0.000194074	0.382204	0.0149406	0.107779	0.507989	-0.110161	0.498601	-0.692592	7.35673e-07
PRKD2	turquoise	-0.62922	1.36751e-05	0.62922	1.36751e-05	0.0171569	0.916315	0.235578	0.143368	0.124318	0.44469	-0.676606	1.64394e-06
TXN	turquoise	0.512023	0.000731958	-0.512023	0.000731958	-0.208628	0.196389	0.129693	0.425093	0.101404	0.533545	0.64105	8.33374e-06
CLEC16A	turquoise	-0.255678	0.111302	0.255678	0.111302	-0.386592	0.0137342	0.24006	0.135687	0.161869	0.318335	-0.265775	0.0974042
WDR70	turquoise	0.304993	0.0556651	-0.304993	0.0556651	-0.0722918	0.657552	-0.137258	0.398349	0.201957	0.211406	0.172425	0.287362
NCOA3	turquoise	0.297554	0.0622227	-0.297554	0.0622227	-0.659667	3.65839e-06	0.213323	0.18628	0.360912	0.0221405	0.409503	0.00869083
VCAN	turquoise	0.145989	0.368725	-0.145989	0.368725	-0.213889	0.185086	-0.0378529	0.81662	-0.250002	0.119747	0.115733	0.476993
AVPI1	turquoise	-0.138631	0.3936	0.138631	0.3936	0.102171	0.530437	0.106283	0.513932	-0.223268	0.166099	-0.190011	0.240248
SULT1B1	turquoise	0.161419	0.3197	-0.161419	0.3197	-0.04421	0.786487	-0.181197	0.263165	-0.0429433	0.792469	0.235189	0.144048
NIP7	turquoise	0.367003	0.0198342	-0.367003	0.0198342	-0.117401	0.470624	0.00881212	0.956962	0.100932	0.535458	0.448462	0.00370469
ADAR	turquoise	-0.494492	0.00118128	0.494492	0.00118128	-0.179647	0.267339	0.0164986	0.919515	0.17661	0.275644	-0.335027	0.0345831
RIN1	turquoise	-0.377326	0.0163852	0.377326	0.0163852	0.314073	0.0484223	-0.125903	0.438862	0.130885	0.420814	-0.505691	0.000872669
VEZF1	turquoise	0.185362	0.252161	-0.185362	0.252161	-0.510869	0.000755974	0.363076	0.0212969	0.0786827	0.629378	0.30649	0.0544142
SPAST	turquoise	0.423277	0.00650091	-0.423277	0.00650091	-0.625968	1.56136e-05	0.217478	0.177646	0.0929343	0.568429	0.642067	7.97842e-06
CSRP1	turquoise	-0.606487	3.35123e-05	0.606487	3.35123e-05	0.539166	0.000330972	-0.11911	0.464141	-0.300665	0.0594088	-0.730671	8.66749e-08
TIMM10B	turquoise	0.445795	0.0039399	-0.445795	0.0039399	-0.552279	0.000220063	0.0725345	0.656473	0.333911	0.0352276	0.50522	0.000884025
SEC24C	turquoise	-0.536348	0.000360526	0.536348	0.000360526	0.286736	0.0728367	-0.0817571	0.616004	-0.272022	0.0894975	-0.594403	5.25042e-05
BRMS1	turquoise	-0.522234	0.000547247	0.522234	0.000547247	0.743477	3.88892e-08	-0.208834	0.195936	-0.514213	0.000688224	-0.669222	2.34453e-06
BTN3A1	turquoise	-0.0553804	0.734301	0.0553804	0.734301	-0.0700675	0.667471	-0.133228	0.412471	0.291234	0.0682626	0.0230862	0.887555
IL6ST	turquoise	0.347402	0.0280627	-0.347402	0.0280627	-0.255309	0.111836	-0.269337	0.0928329	-0.032603	0.841704	0.39593	0.0114399
CCNB2	turquoise	0.1721	0.288286	-0.1721	0.288286	0.11888	0.465011	-0.207398	0.1991	-0.270354	0.0915588	0.163416	0.313669
EDEM1	turquoise	0.432415	0.00532659	-0.432415	0.00532659	-0.394645	0.0117347	0.166623	0.304135	-0.0461142	0.777519	0.588191	6.56804e-05
UBA2	turquoise	0.667307	2.56647e-06	-0.667307	2.56647e-06	-0.16731	0.302118	-0.0767552	0.637823	0.0103997	0.949218	0.768066	7.25981e-09
TPMT	turquoise	0.573524	0.000109468	-0.573524	0.000109468	-0.225084	0.162592	0.0358679	0.826085	0.177812	0.272336	0.733228	7.4128e-08
DCTN5	turquoise	0.420778	0.00685847	-0.420778	0.00685847	-0.361438	0.0219329	-0.0581823	0.721383	0.312921	0.0492964	0.295515	0.0641229
ERAL1	turquoise	-0.366128	0.0201524	0.366128	0.0201524	0.0185345	0.909623	0.0981486	0.546828	0.104335	0.521717	-0.467887	0.00233105
TXLNA	turquoise	-0.313934	0.0485272	0.313934	0.0485272	-0.140564	0.386974	0.229266	0.154718	0.0602128	0.712069	-0.234778	0.144771
CHMP2A	turquoise	0.37642	0.016666	-0.37642	0.016666	0.345832	0.0288291	-0.541528	0.000307898	-0.16635	0.30494	0.269089	0.0931461
MAPK1	turquoise	0.0473934	0.77151	-0.0473934	0.77151	-0.207292	0.199334	-0.170271	0.29352	0.00665793	0.967476	-0.0516273	0.751717
C17orf62	turquoise	-0.209307	0.194903	0.209307	0.194903	0.294437	0.0651466	-0.218199	0.176179	-0.0112983	0.944836	-0.243537	0.129943
MMP17	turquoise	-0.534632	0.000379666	0.534632	0.000379666	0.561973	0.000160963	-0.1798	0.266926	-0.214682	0.183425	-0.697168	5.7891e-07
RPS6KC1	turquoise	0.274561	0.0864304	-0.274561	0.0864304	-0.583241	7.82508e-05	0.118663	0.465834	0.206788	0.200454	0.341918	0.0308145
MYLIP	turquoise	0.107343	0.509718	-0.107343	0.509718	-0.116476	0.474152	-0.247141	0.124182	0.26272	0.101461	0.0717123	0.66013
PTBP1	turquoise	-0.724621	1.24621e-07	0.724621	1.24621e-07	-0.0563489	0.729827	0.0929634	0.568307	0.184282	0.254984	-0.698507	5.39269e-07
SLC11A1	turquoise	-0.35305	0.0254449	0.35305	0.0254449	0.356077	0.0241273	-0.0809697	0.619418	-0.0542877	0.739358	-0.549088	0.000243422
HMX1	turquoise	-0.166211	0.305348	0.166211	0.305348	0.215016	0.182727	-0.369647	0.0188974	0.184272	0.255009	-0.397408	0.0111084
AKR7A2	turquoise	0.263781	0.100037	-0.263781	0.100037	-0.278449	0.0818908	0.237697	0.139697	0.397196	0.0111555	0.274968	0.0859464
SAC3D1	turquoise	-0.353905	0.0250668	0.353905	0.0250668	0.253231	0.114886	-0.109549	0.501006	-0.115831	0.47662	-0.259826	0.105422
SH3GL1	turquoise	-0.498563	0.0010594	0.498563	0.0010594	0.571433	0.000117504	-0.180512	0.265003	-0.329323	0.0379814	-0.591019	5.93498e-05
TARDBP	turquoise	0.285447	0.0741907	-0.285447	0.0741907	-0.604065	3.67212e-05	0.385588	0.0140026	0.248219	0.122497	0.479193	0.00175783
ABCA1	turquoise	0.166759	0.303736	-0.166759	0.303736	-0.135582	0.404186	-0.0352079	0.829237	-0.0549382	0.736346	0.223882	0.164907
AP1G1	turquoise	0.283561	0.0762076	-0.283561	0.0762076	-0.238579	0.138191	-0.0769021	0.637178	-0.167681	0.301031	0.419319	0.00707498
RPIA	turquoise	0.506416	0.000855419	-0.506416	0.000855419	-0.460372	0.00279747	0.184927	0.253296	0.257669	0.108449	0.541537	0.000307809
COA3	turquoise	0.461055	0.00275198	-0.461055	0.00275198	-0.00690524	0.966269	-0.33724	0.0333337	0.0327727	0.840891	0.497421	0.00109243
FN3KRP	turquoise	0.228714	0.15574	-0.228714	0.15574	-0.214683	0.183421	0.0256412	0.875203	-0.032601	0.841714	0.294738	0.0648593
NARFL	turquoise	-0.440343	0.00446143	0.440343	0.00446143	0.577076	9.69454e-05	-0.113774	0.484536	-0.106007	0.515028	-0.598534	4.51252e-05
HSPB6	turquoise	-0.231006	0.151526	0.231006	0.151526	0.000802604	0.996078	0.201475	0.212521	0.0705817	0.665172	-0.268003	0.0945254
THOC1	turquoise	0.638737	9.19604e-06	-0.638737	9.19604e-06	-0.32458	0.0410108	0.00649762	0.968259	0.0530538	0.745082	0.754545	1.87169e-08
LSM7	turquoise	0.372247	0.0180131	-0.372247	0.0180131	-0.0390508	0.810921	-0.309548	0.0519301	0.199332	0.217527	0.425588	0.00618455
TRMT1L	turquoise	0.483946	0.00155665	-0.483946	0.00155665	-0.244268	0.128759	0.0848539	0.602655	0.203333	0.208244	0.526619	0.000481644
GSE1	turquoise	-0.203692	0.207426	0.203692	0.207426	-0.109999	0.499237	0.234476	0.145304	0.174443	0.281671	-0.170332	0.293344
BRCC3	turquoise	0.599639	4.33191e-05	-0.599639	4.33191e-05	-0.580586	8.58606e-05	0.0833028	0.609325	0.467554	0.00235018	0.692475	7.40158e-07
ELP3	turquoise	0.388349	0.0132749	-0.388349	0.0132749	-0.167981	0.300154	-0.0533583	0.743668	0.352205	0.025823	0.336494	0.033751
IDI1	turquoise	0.278235	0.0821366	-0.278235	0.0821366	-0.225059	0.162639	-0.0748754	0.646103	0.242529	0.13159	0.406656	0.009215
RAC2	turquoise	-0.687759	9.43162e-07	0.687759	9.43162e-07	0.285799	0.0738198	-0.0633134	0.697926	0.203897	0.206958	-0.849761	4.07249e-12
SHC1	turquoise	-0.423417	0.0064813	0.423417	0.0064813	0.0113631	0.94452	-0.0767423	0.63788	-0.0583112	0.720791	-0.442826	0.00421685
CAPZA2	turquoise	0.427388	0.00594755	-0.427388	0.00594755	0.0488434	0.764714	-0.0107027	0.94774	-0.232304	0.149175	0.570571	0.00012097
ZNF432	turquoise	0.630759	1.28366e-05	-0.630759	1.28366e-05	-0.295252	0.0643719	0.058965	0.717788	0.10811	0.506679	0.831045	3.18971e-11
SLC39A1	turquoise	-0.404318	0.00966544	0.404318	0.00966544	0.426939	0.00600592	-0.00397424	0.980583	0.0509852	0.754709	-0.579363	8.95824e-05
IQGAP1	turquoise	0.161074	0.320749	-0.161074	0.320749	-0.288629	0.0708837	-0.00443022	0.978355	-0.0928231	0.568894	0.235459	0.143576
MAGT1	turquoise	0.308021	0.0531589	-0.308021	0.0531589	-0.395607	0.0115134	0.142431	0.380634	0.228037	0.157002	0.442739	0.00422528
NUDT2	turquoise	0.233892	0.146338	-0.233892	0.146338	0.0621378	0.703277	-0.175631	0.278358	-0.121117	0.456594	0.271137	0.090587
LDHB	turquoise	0.477219	0.00184786	-0.477219	0.00184786	-0.293873	0.0656862	0.156756	0.334063	0.0957191	0.556844	0.453418	0.00329997
LPCAT3	turquoise	-0.0189607	0.907553	0.0189607	0.907553	0.560648	0.000168088	-0.291986	0.0675208	-0.190658	0.238623	-0.261498	0.10312
TSPAN32	turquoise	-0.39722	0.01115	0.39722	0.01115	0.171	0.291424	-0.122704	0.450672	0.119692	0.461946	-0.583403	7.78082e-05
ITGAM	turquoise	-0.0773302	0.635299	0.0773302	0.635299	-0.146515	0.366982	-0.0688329	0.673	-0.166968	0.303122	-0.156535	0.334753
POP5	turquoise	0.467281	0.00236597	-0.467281	0.00236597	-0.00905326	0.955785	-0.243637	0.129781	0.283574	0.0761943	0.42307	0.00652978
B4GALT3	turquoise	-0.258607	0.107124	0.258607	0.107124	0.0572625	0.725616	-0.222207	0.168174	0.102005	0.531107	-0.322892	0.0421348
METTL9	turquoise	0.449294	0.00363386	-0.449294	0.00363386	-0.0326012	0.841713	-0.187689	0.246151	-0.216833	0.178968	0.466467	0.00241354
PIK3C2A	turquoise	0.185474	0.251869	-0.185474	0.251869	-0.296234	0.0634474	0.0832867	0.609395	0.130651	0.42165	0.367351	0.0197086
SNRNP25	turquoise	0.159908	0.324312	-0.159908	0.324312	0.0671827	0.680418	0.0352828	0.828879	0.120592	0.45856	0.19329	0.232079
NDRG1	turquoise	-0.424883	0.00627962	0.424883	0.00627962	0.0777543	0.63344	0.221298	0.169966	-0.0893454	0.58352	-0.424319	0.00635648
AMPD2	turquoise	-0.50813	0.000815851	0.50813	0.000815851	0.00915317	0.955298	0.148267	0.361217	0.198665	0.219102	-0.511736	0.00073787
SNX2	turquoise	0.753669	1.98598e-08	-0.753669	1.98598e-08	-0.190748	0.238396	0.0354885	0.827896	0.030016	0.854124	0.778688	3.29624e-09
CCRL2	turquoise	0.316094	0.0469184	-0.316094	0.0469184	-0.367238	0.0197492	-0.00717243	0.964965	0.553765	0.000209891	0.229035	0.155145
HLA-F-AS1	turquoise	0.481813	0.00164426	-0.481813	0.00164426	0.117531	0.470127	-0.14627	0.367794	-0.328785	0.0383158	0.480885	0.00168374
CPQ	turquoise	0.695769	6.23216e-07	-0.695769	6.23216e-07	-0.189136	0.242461	0.0471587	0.772611	-0.0565136	0.729067	0.698979	5.25898e-07
ANKRD49	turquoise	0.326166	0.0399763	-0.326166	0.0399763	-0.328736	0.0383464	0.118028	0.468241	0.271464	0.0901836	0.374843	0.0171647
APIP	turquoise	0.505317	0.000881682	-0.505317	0.000881682	-0.282002	0.077908	0.257225	0.10908	0.0200646	0.902196	0.601115	4.10078e-05
KRT10	turquoise	0.417221	0.00739665	-0.417221	0.00739665	-0.0812132	0.618361	-0.0703473	0.666219	-0.126617	0.43625	0.459308	0.00286972
RAN	turquoise	0.704067	3.99988e-07	-0.704067	3.99988e-07	-0.538104	0.000341845	-0.00460088	0.977522	0.319305	0.0446072	0.858128	1.48017e-12
COPE	turquoise	-0.530309	0.000431984	0.530309	0.000431984	0.355486	0.0243796	-0.180041	0.266272	0.0930642	0.567886	-0.816174	1.37987e-10
ADPRM	turquoise	0.649538	5.76536e-06	-0.649538	5.76536e-06	-0.244287	0.128729	0.131523	0.418531	0.132048	0.41666	0.67166	2.08752e-06
LEPROTL1	turquoise	0.453212	0.00331603	-0.453212	0.00331603	-0.415229	0.00771368	-0.107344	0.509714	0.486114	0.00147187	0.368044	0.0194609
PSMC4	turquoise	-0.1726	0.286865	0.1726	0.286865	0.196197	0.224998	-0.311606	0.0503103	0.289637	0.0698598	-0.49551	0.0011497
LXN	turquoise	0.21439	0.184035	-0.21439	0.184035	-0.527114	0.000474699	0.359232	0.0228148	0.161923	0.318171	0.49992	0.00102135
IL4R	turquoise	-0.419583	0.00703548	0.419583	0.00703548	0.139206	0.391622	-0.322774	0.0422142	0.0663707	0.684079	-0.625629	1.58297e-05
POLD2	turquoise	-0.432602	0.0053046	0.432602	0.0053046	0.499631	0.00102933	-0.159309	0.326151	-0.13966	0.390063	-0.529475	0.000442789
STX5	turquoise	-0.353723	0.0251468	0.353723	0.0251468	0.0660293	0.68562	-0.120005	0.460767	-0.0184464	0.91005	-0.503574	0.000924809
NBN	turquoise	0.54915	0.000242944	-0.54915	0.000242944	-0.479545	0.00174219	0.103377	0.525569	0.278259	0.0821089	0.740148	4.81099e-08
CCT5	turquoise	0.422637	0.00659082	-0.422637	0.00659082	-0.171901	0.288851	-0.337227	0.0333412	0.306668	0.0542672	0.319498	0.0444713
MUT	turquoise	0.156636	0.334436	-0.156636	0.334436	-0.462864	0.00263448	0.481737	0.00164748	0.280581	0.0794827	0.418925	0.00713453
SERPINB1	turquoise	0.281769	0.0781646	-0.281769	0.0781646	-0.229365	0.154535	0.200436	0.214937	-0.126871	0.435321	0.327638	0.0390362
PLCXD1	turquoise	-0.575103	0.00010373	0.575103	0.00010373	0.436504	0.00486377	-0.0396758	0.807951	-0.188918	0.243014	-0.690557	8.17265e-07
ERLIN1	turquoise	0.465853	0.00244999	-0.465853	0.00244999	-0.411593	0.0083226	-0.130648	0.421662	0.100121	0.538759	0.468516	0.0022953
WDR47	turquoise	0.134888	0.406621	-0.134888	0.406621	-0.39465	0.0117336	0.234999	0.144383	0.0601925	0.712162	0.362686	0.0214467
PTEN	turquoise	0.331515	0.0366446	-0.331515	0.0366446	-0.367972	0.0194865	-0.0709468	0.663543	0.181681	0.26187	0.312346	0.049738
NFKBIE	turquoise	-0.322752	0.0422291	0.322752	0.0422291	0.276547	0.0840877	-0.104196	0.522277	-0.0736328	0.651599	-0.291515	0.0679846
CR1	turquoise	0.119751	0.461725	-0.119751	0.461725	-0.0595174	0.715254	-0.252978	0.115261	-0.213694	0.185497	0.14416	0.374817
ATF2	turquoise	0.556988	0.000189278	-0.556988	0.000189278	-0.591087	5.92045e-05	-0.0352707	0.828937	0.266978	0.0958418	0.739079	5.14783e-08
HMGN3	turquoise	0.530797	0.00042576	-0.530797	0.00042576	-0.275983	0.084748	-0.0571616	0.72608	0.0155338	0.924208	0.61102	2.81826e-05
VAV3	turquoise	0.443908	0.00411397	-0.443908	0.00411397	-0.550586	0.000232192	0.148197	0.361446	-0.0423362	0.79534	0.64444	7.20293e-06
CAPN15	turquoise	-0.418862	0.007144	0.418862	0.007144	-0.0627905	0.700304	0.00216634	0.989415	0.380396	0.0154629	-0.399214	0.0107146
FBN2	turquoise	0.0730541	0.654165	-0.0730541	0.654165	-0.222634	0.167337	0.0168504	0.917805	-0.222697	0.167214	0.187283	0.247191
NDUFA6	turquoise	0.645372	6.91777e-06	-0.645372	6.91777e-06	-0.186054	0.250365	0.161552	0.319296	0.0676084	0.678501	0.710395	2.82324e-07
EREG	turquoise	0.182576	0.259485	-0.182576	0.259485	-0.0475967	0.770556	-0.0897058	0.581997	0.050772	0.755703	0.168161	0.299628
CCNB1IP1	turquoise	0.487071	0.00143573	-0.487071	0.00143573	-0.309686	0.0518206	0.0442296	0.786395	0.0404244	0.804397	0.399626	0.0106265
COG5	turquoise	0.444958	0.00401626	-0.444958	0.00401626	-0.656706	4.18597e-06	0.168245	0.299386	0.192499	0.234034	0.640342	8.58957e-06
CLK2	turquoise	-0.540015	0.000322504	0.540015	0.000322504	0.230267	0.152876	-0.0284995	0.86142	-0.0762782	0.63992	-0.643434	7.52279e-06
C1RL	turquoise	-0.20579	0.202683	0.20579	0.202683	-0.272876	0.088457	0.265197	0.0981626	0.0408117	0.80256	-0.0525209	0.747559
YIF1A	turquoise	-0.128085	0.430904	0.128085	0.430904	0.0761869	0.640322	-0.210744	0.191786	0.328198	0.0386829	-0.278678	0.0816296
GPX4	turquoise	-0.217421	0.177763	0.217421	0.177763	0.2443	0.128707	0.0237157	0.884509	-0.0369146	0.821091	-0.495735	0.00114282
PARP3	turquoise	-0.354612	0.0247575	0.354612	0.0247575	0.497524	0.0010894	-0.236099	0.142459	-0.145628	0.369921	-0.468454	0.00229882
C19orf66	turquoise	-0.727964	1.02088e-07	0.727964	1.02088e-07	0.349635	0.0270024	0.0655453	0.687808	0.111626	0.492871	-0.823256	6.9872e-11
HSP90AA1	turquoise	0.347637	0.0279497	-0.347637	0.0279497	-0.357364	0.0235843	-0.0797874	0.624559	0.247351	0.123853	0.471206	0.00214782
EVI2B	turquoise	0.642119	7.96065e-06	-0.642119	7.96065e-06	-0.197441	0.222012	-0.0455594	0.780129	-0.10336	0.525639	0.709224	3.01329e-07
PRIM1	turquoise	0.322656	0.0422938	-0.322656	0.0422938	-0.464382	0.00253929	0.269942	0.0920737	0.28723	0.0723227	0.450341	0.00354643
PPP1R12A	turquoise	0.247741	0.123243	-0.247741	0.123243	-0.405059	0.00952062	0.367792	0.0195505	0.0780179	0.632285	0.478616	0.00178372
RNF38	turquoise	-0.285412	0.0742287	0.285412	0.0742287	0.0918766	0.572858	0.253459	0.114548	-0.25435	0.113236	-0.110637	0.496735
MLH1	turquoise	0.642224	7.92493e-06	-0.642224	7.92493e-06	-0.29801	0.0618036	0.0304787	0.8519	0.153775	0.343449	0.754563	1.86934e-08
PSMG1	turquoise	0.465841	0.00245073	-0.465841	0.00245073	-0.302596	0.0577147	0.0503409	0.757714	0.152703	0.346867	0.510202	0.000770185
ARL6IP5	turquoise	0.707433	3.327e-07	-0.707433	3.327e-07	-0.44619	0.00390422	0.0779509	0.632579	0.15584	0.336929	0.770639	6.01931e-09
S100A6	turquoise	-0.679176	1.44944e-06	0.679176	1.44944e-06	0.324695	0.040935	-0.0754496	0.643569	-0.114374	0.482219	-0.764416	9.4328e-09
HEXB	turquoise	0.562579	0.000157796	-0.562579	0.000157796	-0.435917	0.00492792	0.234573	0.145133	0.0432113	0.791202	0.594696	5.19486e-05
MRPL12	turquoise	-0.512936	0.000713428	0.512936	0.000713428	0.462903	0.00263199	-0.236771	0.141293	-0.0181603	0.911439	-0.556178	0.000194275
CASP1	turquoise	0.646502	6.58583e-06	-0.646502	6.58583e-06	-0.411362	0.00836264	-0.167347	0.302009	0.223273	0.16609	0.802229	4.85898e-10
OS9	turquoise	-0.573633	0.000109062	0.573633	0.000109062	0.497844	0.00108009	-0.106426	0.51336	-0.452695	0.00335652	-0.61105	2.815e-05
CTSB	turquoise	-0.520261	0.000579294	0.520261	0.000579294	0.139475	0.3907	0.0201752	0.901659	0.151994	0.349137	-0.70376	4.06727e-07
N4BP2L2	turquoise	0.598913	4.44989e-05	-0.598913	4.44989e-05	-0.50881	0.000800608	0.166066	0.305776	0.214855	0.183063	0.779427	3.11496e-09
RAB13	turquoise	0.198205	0.220193	-0.198205	0.220193	0.167314	0.302105	-0.0173333	0.915458	-0.495385	0.00115352	0.219618	0.173313
BRD3	turquoise	-0.65142	5.30495e-06	0.65142	5.30495e-06	0.353348	0.0253122	0.133591	0.411189	-0.185485	0.251842	-0.668507	2.42523e-06
EP300	turquoise	-0.0322236	0.843524	0.0322236	0.843524	-0.288685	0.0708266	0.160687	0.321929	0.252647	0.115755	-0.0771332	0.636163
TNF	turquoise	-0.401231	0.010289	0.401231	0.010289	0.114088	0.483321	0.131605	0.418238	-0.0450064	0.782733	-0.405063	0.00951987
PLXNB2	turquoise	-0.579719	8.84836e-05	0.579719	8.84836e-05	0.147726	0.362991	0.000415702	0.997969	0.204888	0.204712	-0.838873	1.3922e-11
BCAP29	turquoise	0.53117	0.000421078	-0.53117	0.000421078	-0.3855	0.0140265	-0.0285927	0.860971	0.285831	0.0737854	0.62384	1.70148e-05
RPRD2	turquoise	-0.531205	0.000420638	0.531205	0.000420638	0.216061	0.180559	0.148467	0.360564	0.0491427	0.763314	-0.696739	5.92189e-07
RPL31	turquoise	0.577311	9.61629e-05	-0.577311	9.61629e-05	0.0369995	0.820686	-0.0936439	0.565466	-0.179077	0.268884	0.595453	5.05322e-05
ADH5	turquoise	0.564432	0.000148455	-0.564432	0.000148455	-0.145343	0.370869	0.0509664	0.754796	-0.000679195	0.996681	0.639414	8.93575e-06
ANKS1A	turquoise	0.314923	0.0477851	-0.314923	0.0477851	-0.28082	0.0792158	0.0679243	0.67708	-0.134871	0.406678	0.340257	0.0316902
ARSA	turquoise	-0.227072	0.158814	0.227072	0.158814	-0.114614	0.481294	-0.00290259	0.985818	0.499312	0.00103826	-0.414066	0.00790412
MT1X	turquoise	-0.280099	0.0800222	0.280099	0.0800222	0.217066	0.178491	-0.0532719	0.744069	0.0805781	0.621119	-0.302203	0.0580559
ARFGAP1	turquoise	-0.65807	3.93484e-06	0.65807	3.93484e-06	0.657587	4.02215e-06	-0.203581	0.207679	-0.453772	0.00327259	-0.654122	4.70259e-06
HSPD1	turquoise	0.638547	9.27053e-06	-0.638547	9.27053e-06	-0.112774	0.488409	-0.258153	0.107764	0.0794767	0.625912	0.702238	4.41621e-07
GLTSCR1L	turquoise	0.260221	0.104874	-0.260221	0.104874	-0.573624	0.000109093	0.416662	0.0074845	0.37319	0.017701	0.43072	0.00552936
BIRC2	turquoise	0.645667	6.82977e-06	-0.645667	6.82977e-06	-0.476224	0.00189479	0.148721	0.359734	0.125423	0.440622	0.738034	5.49816e-08
NKIRAS2	turquoise	-0.755957	1.70024e-08	0.755957	1.70024e-08	0.394555	0.0117555	-0.0377548	0.817087	-0.197455	0.221978	-0.833795	2.39544e-11
MTA1	turquoise	-0.562591	0.00015773	0.562591	0.00015773	0.217789	0.177013	0.0553496	0.734443	0.0346924	0.831701	-0.66223	3.25194e-06
LSM2	turquoise	-0.049993	0.759339	0.049993	0.759339	0.031414	0.847408	-0.255507	0.11155	0.290102	0.0693919	-0.237251	0.140464
EIF1AX	turquoise	0.48709	0.00143502	-0.48709	0.00143502	-0.237848	0.139439	-0.0339185	0.835403	0.00503474	0.975403	0.671273	2.12653e-06
FADS2	turquoise	-0.310646	0.0510612	0.310646	0.0510612	0.35715	0.023674	-0.128448	0.429587	-0.0330994	0.839326	-0.372972	0.0177728
SLC25A6	turquoise	-0.338979	0.0323783	0.338979	0.0323783	0.196704	0.223778	-0.201008	0.213605	0.169508	0.295719	-0.669269	2.33938e-06
TRPM2	turquoise	-0.644495	7.18584e-06	0.644495	7.18584e-06	0.473992	0.00200388	-0.30218	0.0580765	-0.261698	0.102846	-0.780886	2.78433e-09
HLTF	turquoise	0.33063	0.0371799	-0.33063	0.0371799	-0.291526	0.0679743	0.17499	0.280143	0.0779923	0.632397	0.536845	0.000355156
PLIN2	turquoise	0.464297	0.00254459	-0.464297	0.00254459	-0.128261	0.430268	0.110027	0.499129	0.25863	0.107092	0.410934	0.00843719
HMGN4	turquoise	0.448178	0.00372913	-0.448178	0.00372913	-0.324465	0.0410865	0.292061	0.0674474	0.0471942	0.772444	0.57174	0.000116292
ECHDC3	turquoise	-0.341342	0.0311156	0.341342	0.0311156	-0.00377574	0.981552	0.0598412	0.713771	-0.0467651	0.774459	-0.443088	0.00419181
CNNM3	turquoise	-0.509113	0.000793895	0.509113	0.000793895	0.282585	0.0772681	-0.0398786	0.806988	-0.47838	0.00179444	-0.425314	0.00622128
UTP3	turquoise	0.411451	0.00834712	-0.411451	0.00834712	-0.0419879	0.796988	-0.157763	0.330927	0.233042	0.147851	0.46731	0.00236426
SECISBP2L	turquoise	0.327073	0.0393951	-0.327073	0.0393951	-0.466683	0.00240081	0.308654	0.0526471	0.191554	0.236382	0.58889	6.40613e-05
SMARCC2	turquoise	-0.573887	0.000108124	0.573887	0.000108124	0.224835	0.163068	0.145628	0.369921	-0.269443	0.0926999	-0.525011	0.00050484
PIK3R5	turquoise	-0.389334	0.0130232	0.389334	0.0130232	0.189769	0.240859	-0.0965701	0.553326	0.120795	0.457799	-0.648444	6.04964e-06
GLO1	turquoise	0.654741	4.57373e-06	-0.654741	4.57373e-06	-0.341659	0.0309494	-0.0842564	0.605221	0.244743	0.127994	0.742127	4.24101e-08
BEX1	turquoise	0.163919	0.312162	-0.163919	0.312162	0.314345	0.0482179	0.0815523	0.616891	-0.488401	0.00138685	0.259682	0.105621
SMARCA5	turquoise	0.600208	4.24135e-05	-0.600208	4.24135e-05	-0.460638	0.00277971	0.013028	0.936407	0.220912	0.17073	0.776835	3.79481e-09
TRMT13	turquoise	0.439605	0.00453647	-0.439605	0.00453647	-0.606579	3.33955e-05	0.28471	0.0749747	0.237567	0.13992	0.579764	8.83481e-05
ZBTB48	turquoise	-0.622073	1.82651e-05	0.622073	1.82651e-05	-0.0381038	0.815426	0.09635	0.554235	0.0974337	0.549766	-0.657941	3.95807e-06
MAP3K14	turquoise	-0.418089	0.00726221	0.418089	0.00726221	-0.170684	0.292331	0.105601	0.51665	0.303872	0.0566163	-0.451865	0.00342239
PTAFR	turquoise	0.125188	0.441485	-0.125188	0.441485	-0.268612	0.09375	-0.123576	0.447435	0.540849	0.00031438	-0.157774	0.330894
HELZ	turquoise	-0.362621	0.0214719	0.362621	0.0214719	-0.308927	0.052427	-0.0267347	0.869926	-0.0361161	0.8249	-0.135446	0.404662
SNRNP35	turquoise	0.401329	0.0102685	-0.401329	0.0102685	-0.0113515	0.944577	-0.263074	0.100984	0.086788	0.594382	0.460605	0.00278187
RPL26L1	turquoise	0.388911	0.013131	-0.388911	0.013131	0.31824	0.0453633	-0.438157	0.00468684	-0.231423	0.150769	0.412837	0.00810978
MCM5	turquoise	-0.413183	0.00805153	0.413183	0.00805153	-0.233229	0.147518	0.0493027	0.762565	0.393936	0.0119002	-0.478959	0.00176827
PPP2R4	turquoise	-0.757976	1.48043e-08	0.757976	1.48043e-08	0.674357	1.83361e-06	-0.188291	0.244612	-0.324843	0.0408377	-0.821214	8.52731e-11
EID1	turquoise	0.679963	1.39429e-06	-0.679963	1.39429e-06	-0.081072	0.618974	0.00934858	0.954345	-0.077225	0.635761	0.766325	8.23005e-09
VIM	turquoise	-0.685709	1.04644e-06	0.685709	1.04644e-06	0.246099	0.125828	0.0764783	0.63904	-0.0765553	0.638702	-0.795826	8.3812e-10
FCN1	turquoise	-0.269857	0.0921795	0.269857	0.0921795	0.194482	0.229157	-0.160803	0.321575	0.246574	0.125077	-0.545113	0.000275623
UBE2D1	turquoise	0.269638	0.0924548	-0.269638	0.0924548	-0.132577	0.41478	-0.149445	0.357372	-0.00463413	0.977359	0.450176	0.00356008
PRSS53	turquoise	-0.299951	0.0600455	0.299951	0.0600455	0.294392	0.0651896	-0.117084	0.471829	0.0495588	0.761368	-0.408128	0.00894071
TRPV2	turquoise	-0.420841	0.00684924	0.420841	0.00684924	0.227456	0.158092	-0.227596	0.157829	0.173338	0.284778	-0.550504	0.000232797
DMXL2	turquoise	-0.054781	0.737073	0.054781	0.737073	-0.290966	0.0685292	0.0927601	0.569158	-0.235943	0.14273	0.24733	0.123886
SUPT5H	turquoise	-0.597963	4.60857e-05	0.597963	4.60857e-05	0.346192	0.0286519	0.0130374	0.936361	-0.20292	0.20919	-0.721648	1.48457e-07
RBBP7	turquoise	0.6819	1.26663e-06	-0.6819	1.26663e-06	-0.437324	0.0047753	0.203018	0.208966	0.27546	0.085364	0.714558	2.23363e-07
IL11RA	turquoise	0.175078	0.279895	-0.175078	0.279895	-0.221652	0.169267	0.08498	0.602114	0.108367	0.505663	0.240816	0.134423
CIC	turquoise	-0.653602	4.81341e-06	0.653602	4.81341e-06	0.360389	0.0223485	-0.141293	0.384491	-0.296326	0.063362	-0.583473	7.76168e-05
MRPS27	turquoise	0.41328	0.00803516	-0.41328	0.00803516	-0.233993	0.146159	0.184423	0.254615	0.00462218	0.977418	0.498987	0.00104738
CRTAP	turquoise	0.553275	0.000213204	-0.553275	0.000213204	-0.214475	0.183858	0.0649527	0.690489	0.161911	0.318207	0.497294	0.00109615
HEBP1	turquoise	0.183113	0.258063	-0.183113	0.258063	0.0845556	0.603935	-0.224413	0.16388	0.0199136	0.902928	0.136117	0.402318
ADAM11	turquoise	-0.256754	0.109753	0.256754	0.109753	0.0206502	0.899355	-0.260138	0.104988	0.277537	0.0829392	-0.423524	0.00646638
DNAJC10	turquoise	0.499492	0.00103323	-0.499492	0.00103323	-0.606619	3.33451e-05	-0.0982913	0.546242	0.180767	0.264318	0.63107	1.26733e-05
PRMT3	turquoise	0.198854	0.218656	-0.198854	0.218656	-0.317183	0.046124	0.410791	0.00846229	0.230721	0.152046	0.427436	0.00594134
TTC19	turquoise	0.33832	0.0327377	-0.33832	0.0327377	-0.369868	0.0188211	0.142908	0.379023	0.0880682	0.588934	0.381874	0.0150346
NDUFA7	turquoise	0.274319	0.0867186	-0.274319	0.0867186	0.303642	0.0568129	-0.438974	0.00460145	-0.0729798	0.654495	0.238166	0.138894
ZMAT3	turquoise	0.243727	0.129635	-0.243727	0.129635	-0.17986	0.266762	0.173333	0.284793	0.179347	0.268152	0.27399	0.0871132
RNASE6	turquoise	0.283797	0.0759534	-0.283797	0.0759534	-0.194716	0.228586	-0.0245183	0.880628	0.0315166	0.846915	0.16527	0.308135
SRP19	turquoise	0.122227	0.452448	-0.122227	0.452448	-0.0028118	0.986262	-0.106403	0.513452	0.047277	0.772056	0.0329419	0.84008
SLC9A6	turquoise	0.388726	0.0131782	-0.388726	0.0131782	-0.580141	8.71989e-05	0.162861	0.315338	0.235342	0.143781	0.539565	0.000326972
NOL6	turquoise	-0.356511	0.0239429	0.356511	0.0239429	0.281057	0.0789518	-0.200312	0.215228	-0.102387	0.529565	-0.426838	0.00601906
NEU1	turquoise	-0.439604	0.00453649	0.439604	0.00453649	0.338708	0.0325257	-0.403105	0.00990648	0.0475646	0.770706	-0.6672	2.57941e-06
SNRPB	turquoise	-0.214834	0.183108	0.214834	0.183108	0.130519	0.422123	-0.421778	0.00671332	0.179286	0.268316	-0.439923	0.00450394
PRPSAP2	turquoise	0.435801	0.00494076	-0.435801	0.00494076	-0.373519	0.0175932	0.0637034	0.696154	0.237375	0.14025	0.585229	7.29617e-05
SART1	turquoise	-0.534795	0.000377817	0.534795	0.000377817	0.300039	0.0599668	-0.0155442	0.924157	0.200039	0.215866	-0.705903	3.61866e-07
ARL4A	turquoise	0.185866	0.250852	-0.185866	0.250852	-0.24636	0.125414	-0.0126783	0.93811	-0.0945605	0.561651	0.272013	0.0895091
CD69	turquoise	0.277092	0.0834541	-0.277092	0.0834541	-0.347521	0.0280053	0.119541	0.462518	0.163662	0.312931	0.383821	0.014486
DOCK10	turquoise	0.201651	0.212114	-0.201651	0.212114	-0.53743	0.000348915	0.2367	0.141415	0.24182	0.132757	0.337691	0.0330835
KRI1	turquoise	-0.395879	0.0114514	0.395879	0.0114514	0.569537	0.000125252	-0.0471054	0.772862	-0.298366	0.0614778	-0.508693	0.000803202
ENC1	turquoise	0.499463	0.00103403	-0.499463	0.00103403	-0.260996	0.103807	0.0434769	0.789948	0.335613	0.0342486	0.354594	0.0247652
SLC5A3	turquoise	0.442518	0.00424658	-0.442518	0.00424658	-0.459039	0.00288829	0.0612207	0.707461	0.0234436	0.885825	0.687239	9.68436e-07
RASGRP1	turquoise	0.207496	0.198883	-0.207496	0.198883	-0.214058	0.184732	-0.0181033	0.911716	0.441745	0.00432191	0.280588	0.0794747
ORAI3	turquoise	-0.483781	0.00156327	0.483781	0.00156327	0.209622	0.194216	-0.0035355	0.982726	0.310437	0.0512255	-0.755155	1.79574e-08
MKRN1	turquoise	0.403355	0.00985646	-0.403355	0.00985646	-0.352222	0.0258153	0.330116	0.0374936	0.180503	0.265028	0.488087	0.00139826
POLR2B	turquoise	0.479866	0.00172803	-0.479866	0.00172803	-0.138285	0.394792	0.106984	0.511144	-0.103465	0.525215	0.557603	0.000185553
SS18L1	turquoise	0.475164	0.00194597	-0.475164	0.00194597	-0.512403	0.000724197	0.14107	0.385247	0.0971041	0.551123	0.659237	3.73113e-06
DAP	turquoise	-0.526686	0.000480693	0.526686	0.000480693	0.0693493	0.670685	0.18239	0.25998	0.0465449	0.775494	-0.622005	1.83147e-05
TEFM	turquoise	0.314211	0.0483182	-0.314211	0.0483182	-0.134941	0.406435	-0.0181618	0.911433	0.104907	0.519427	0.53883	0.000334385
USP25	turquoise	0.47449	0.0019791	-0.47449	0.0019791	-0.463277	0.00260827	-0.00437474	0.978626	0.337476	0.0332028	0.557583	0.000185673
AC004692.5	turquoise	0.379785	0.0156428	-0.379785	0.0156428	0.0436563	0.789101	-0.1574	0.332054	-0.211502	0.190156	0.425189	0.00623822
USP14	turquoise	0.347715	0.027912	-0.347715	0.027912	-0.501568	0.000976752	0.419121	0.00710484	0.0429137	0.792609	0.598581	4.50479e-05
C1GALT1C1	turquoise	0.582352	8.07284e-05	-0.582352	8.07284e-05	-0.392125	0.0123319	-0.255425	0.111669	0.194847	0.228269	0.702734	4.29962e-07
RYBP	turquoise	0.427595	0.00592081	-0.427595	0.00592081	-0.260975	0.103835	0.44093	0.00440256	0.154007	0.342714	0.437123	0.00479683
AUP1	turquoise	-0.446374	0.00388774	0.446374	0.00388774	0.4297	0.00565457	-0.46806	0.00232114	0.0505867	0.756567	-0.65985	3.62795e-06
RAB5B	turquoise	-0.394355	0.0118021	0.394355	0.0118021	-0.126482	0.436742	0.201722	0.211949	0.123578	0.447429	-0.386435	0.013776
MRPS17	turquoise	0.42222	0.00665014	-0.42222	0.00665014	-0.148858	0.359286	-0.34276	0.0303779	0.236051	0.142541	0.503469	0.00092745
SUPT6H	turquoise	-0.74361	3.85573e-08	0.74361	3.85573e-08	0.172144	0.288161	0.0312513	0.848189	0.0107154	0.947678	-0.781103	2.73813e-09
SRSF3	turquoise	0.719087	1.72302e-07	-0.719087	1.72302e-07	-0.203329	0.208255	0.0549988	0.736065	0.138867	0.392786	0.777065	3.72912e-09
UGP2	turquoise	0.702942	4.25145e-07	-0.702942	4.25145e-07	-0.503566	0.000924999	0.0102678	0.949861	0.189074	0.242619	0.79098	1.25039e-09
PSMB8	turquoise	-0.332554	0.0360247	0.332554	0.0360247	0.108559	0.504905	-0.466596	0.00240597	0.289241	0.0702613	-0.423769	0.00643236
DENND1C	turquoise	-0.711585	2.64147e-07	0.711585	2.64147e-07	0.166428	0.304711	-0.0405147	0.803969	-0.0171605	0.916298	-0.661855	3.30863e-06
C1QB	turquoise	-0.263274	0.100716	0.263274	0.100716	0.0728099	0.655249	-0.0931076	0.567705	0.146625	0.366617	-0.313304	0.0490043
LOC100272216	turquoise	-0.341342	0.031116	0.341342	0.031116	0.373696	0.0175355	0.0524499	0.747889	-0.277555	0.0829183	-0.347763	0.0278892
KIAA1033	turquoise	0.642468	7.84219e-06	-0.642468	7.84219e-06	-0.375537	0.0169438	0.290883	0.0686119	0.0954664	0.557891	0.770074	6.27347e-09
HSPA14	turquoise	0.621822	1.84488e-05	-0.621822	1.84488e-05	-0.0407232	0.80298	-0.0827749	0.611603	-0.0638129	0.695657	0.64111	8.31234e-06
DHX58	turquoise	-0.37264	0.0178822	0.37264	0.0178822	0.248967	0.121337	-0.197541	0.221773	0.165534	0.307352	-0.47966	0.00173708
NOC2L	turquoise	-0.491432	0.00128091	0.491432	0.00128091	0.236238	0.142217	-0.0381747	0.815088	-0.0987967	0.544171	-0.484425	0.00153755
TUBA1B	turquoise	-0.556981	0.000189316	0.556981	0.000189316	-0.0541512	0.739991	0.324406	0.0411252	0.175528	0.278643	-0.499664	0.00102842
SNAPC1	turquoise	0.510243	0.000769315	-0.510243	0.000769315	-0.37412	0.0173977	0.218683	0.175198	0.236834	0.141184	0.620876	1.91583e-05
MYO9A	turquoise	0.245296	0.127108	-0.245296	0.127108	-0.123573	0.447446	-0.133593	0.411182	0.262405	0.101886	0.189502	0.241534
PPP3CA	turquoise	0.375203	0.0170499	-0.375203	0.0170499	-0.29676	0.0629574	0.344575	0.0294548	-0.0840716	0.606015	0.575302	0.000103024
PDIA4	turquoise	-0.322684	0.042275	0.322684	0.042275	0.0549827	0.73614	0.019262	0.90609	0.306703	0.0542385	-0.456844	0.00304339
INPPL1	turquoise	-0.575312	0.00010299	0.575312	0.00010299	0.362765	0.0214162	-0.209041	0.195483	-0.267639	0.0949908	-0.748193	2.86074e-08
SUPT4H1	turquoise	0.475125	0.00194785	-0.475125	0.00194785	0.101362	0.533715	-0.195786	0.22599	-0.0559794	0.731533	0.496197	0.0011288
LRRC47	turquoise	-0.299316	0.0606165	0.299316	0.0606165	0.0778529	0.633008	-0.128756	0.428475	0.0210328	0.897501	-0.461061	0.00275158
BAG5	turquoise	0.346341	0.0285786	-0.346341	0.0285786	-0.680779	1.33914e-06	0.372925	0.0177881	0.235794	0.14299	0.608215	3.13808e-05
ZNF148	turquoise	0.309554	0.0519259	-0.309554	0.0519259	-0.401191	0.0102971	0.121597	0.454799	0.217905	0.176776	0.44816	0.00373068
MEGF9	turquoise	-0.0333689	0.838035	0.0333689	0.838035	-0.165328	0.307962	-0.209598	0.19427	-0.0791281	0.627433	-0.108958	0.503332
RB1	turquoise	0.554112	0.000207579	-0.554112	0.000207579	-0.120284	0.45972	-0.0522532	0.748803	-0.231723	0.150225	0.692588	7.35856e-07
NUBP1	turquoise	0.506762	0.000847281	-0.506762	0.000847281	-0.254764	0.11263	-0.168905	0.297466	0.193154	0.232414	0.47289	0.00205979
ZBED1	turquoise	-0.649252	5.83848e-06	0.649252	5.83848e-06	0.235267	0.143912	0.0300487	0.853966	-0.101051	0.534978	-0.761728	1.14042e-08
CLDN5	turquoise	-0.384522	0.0142926	0.384522	0.0142926	0.409261	0.00873442	0.366344	0.0200737	-0.0967009	0.552786	-0.37985	0.0156235
TWF2	turquoise	-0.281022	0.0789911	0.281022	0.0789911	0.302595	0.0577157	-0.211573	0.190005	0.061808	0.70478	-0.5357	0.000367653
TRMT61B	turquoise	0.552056	0.000221633	-0.552056	0.000221633	-0.512727	0.000717626	0.167549	0.301417	0.281386	0.0785872	0.670883	2.16653e-06
TIMM17B	turquoise	-0.404226	0.00968359	0.404226	0.00968359	0.404466	0.00963628	-0.155666	0.337475	0.00115773	0.994343	-0.672542	2.00113e-06
RAD23B	turquoise	0.596257	4.90675e-05	-0.596257	4.90675e-05	0.0450215	0.782662	-0.179827	0.266852	-0.223976	0.164726	0.665168	2.83717e-06
CDC40	turquoise	0.6602	3.57024e-06	-0.6602	3.57024e-06	-0.408136	0.00893931	-0.13824	0.394948	0.104141	0.522498	0.798858	6.4904e-10
TBCA	turquoise	0.480985	0.00167941	-0.480985	0.00167941	0.403945	0.00973905	-0.139705	0.389909	-0.373728	0.0175248	0.427692	0.0059082
BACH1	turquoise	0.203552	0.207745	-0.203552	0.207745	-0.297574	0.0622043	0.215658	0.181393	-0.224665	0.163396	0.368743	0.0192135
CLCN7	turquoise	-0.568218	0.00013091	0.568218	0.00013091	0.827898	4.39925e-11	-0.245663	0.126522	-0.389896	0.0128816	-0.754532	1.87324e-08
SLC22A4	turquoise	0.369592	0.0189167	-0.369592	0.0189167	-0.0997741	0.540175	-0.0797049	0.624918	0.286519	0.0730638	0.173184	0.285214
SIAH2	turquoise	-0.531697	0.00041452	0.531697	0.00041452	0.142727	0.379633	0.226216	0.160433	-0.204079	0.206545	-0.514867	0.000675623
INPP5D	turquoise	-0.524608	0.000510805	0.524608	0.000510805	-0.0437774	0.788529	0.0865939	0.59521	0.0817052	0.616229	-0.694339	6.71714e-07
THOC6	turquoise	-0.31431	0.0482442	0.31431	0.0482442	0.271211	0.0904961	-0.305528	0.0552149	0.112471	0.489585	-0.531784	0.000413449
RAP1A	turquoise	0.615998	2.32293e-05	-0.615998	2.32293e-05	-0.118745	0.465524	0.0042461	0.979255	-0.214037	0.184776	0.683867	1.14811e-06
CAND1	turquoise	0.67001	2.25841e-06	-0.67001	2.25841e-06	-0.622717	1.78e-05	0.043428	0.790178	0.155041	0.339443	0.841859	1.00299e-11
DUSP11	turquoise	0.629817	1.33444e-05	-0.629817	1.33444e-05	-0.542391	0.000299831	-0.106122	0.514571	0.154279	0.341852	0.618322	2.12001e-05
SSBP2	turquoise	0.642593	7.8003e-06	-0.642593	7.8003e-06	-0.460528	0.00278704	0.39367	0.0119628	0.233974	0.146192	0.729048	9.56326e-08
FOSL2	turquoise	-0.383793	0.0144938	0.383793	0.0144938	0.336726	0.0336205	-0.328734	0.0383475	-0.095997	0.555694	-0.557222	0.000187852
ARF6	turquoise	-0.079848	0.624295	0.079848	0.624295	-0.00576052	0.971858	0.149752	0.356373	0.214438	0.183936	-0.194514	0.22908
TMEM14B	turquoise	0.241951	0.13254	-0.241951	0.13254	0.416084	0.00757633	-0.246268	0.12556	-0.521411	0.000560419	0.302679	0.0576421
PCYOX1L	turquoise	0.0705085	0.665499	-0.0705085	0.665499	-0.10551	0.517015	-0.00717793	0.964938	0.110693	0.496518	-0.22893	0.155341
SLC9A3R1	turquoise	-0.341035	0.0312777	0.341035	0.0312777	0.129674	0.425162	-0.0942522	0.562933	0.263985	0.0997659	-0.501784	0.000971036
LRRC40	turquoise	0.593975	5.33287e-05	-0.593975	5.33287e-05	-0.368405	0.0193328	0.0386887	0.812643	0.0511041	0.754154	0.789772	1.3792e-09
P4HA1	turquoise	0.613614	2.54925e-05	-0.613614	2.54925e-05	-0.161419	0.3197	-0.17321	0.285142	0.00526358	0.974285	0.557211	0.000187917
ELF1	turquoise	0.666786	2.6302e-06	-0.666786	2.6302e-06	-0.562	0.000160819	0.166684	0.303955	0.194021	0.230284	0.768018	7.28518e-09
AOAH	turquoise	-0.0789868	0.62805	0.0789868	0.62805	-0.155259	0.338756	-0.0412285	0.800585	0.128649	0.42886	-0.19426	0.229699
MS4A6A	turquoise	0.514652	0.000679739	-0.514652	0.000679739	-0.242185	0.132155	-0.140131	0.388451	0.0172532	0.915847	0.451319	0.00346641
PRDM1	turquoise	-0.316243	0.0468094	0.316243	0.0468094	0.472658	0.00207173	-0.201698	0.212004	-0.364362	0.0208083	-0.374958	0.0171282
TNFRSF8	turquoise	-0.421953	0.00668823	0.421953	0.00668823	0.415974	0.0075938	-0.117891	0.46876	-0.240667	0.134671	-0.518956	0.000601399
KIF5B	turquoise	0.485323	0.0015023	-0.485323	0.0015023	-0.329488	0.0378794	0.0847345	0.603167	-0.0580385	0.722044	0.675044	1.7736e-06
EIF4G3	turquoise	0.166025	0.305899	-0.166025	0.305899	-0.417134	0.00741036	0.510459	0.00076469	0.075598	0.642915	0.429908	0.00562879
CXXC1	turquoise	-0.673566	1.90497e-06	0.673566	1.90497e-06	0.504154	0.000910254	-0.168322	0.299161	-0.148428	0.360689	-0.862625	8.36237e-13
RSRC2	turquoise	0.738189	5.44485e-08	-0.738189	5.44485e-08	-0.378023	0.0161717	0.0369669	0.820842	0.175817	0.277839	0.77418	4.63248e-09
GANAB	turquoise	-0.671281	2.12571e-06	0.671281	2.12571e-06	0.259312	0.106137	-0.106684	0.512336	-0.162672	0.315907	-0.728183	1.00751e-07
TAF1D	turquoise	0.333403	0.0355245	-0.333403	0.0355245	-0.246715	0.124853	0.148534	0.360343	-0.0889448	0.585216	0.599811	4.30433e-05
NOL7	turquoise	0.819437	1.01217e-10	-0.819437	1.01217e-10	-0.307435	0.053637	-0.061862	0.704534	0.138087	0.395476	0.872218	2.30631e-13
RNF167	turquoise	-0.55006	0.000236083	0.55006	0.000236083	0.179503	0.267729	0.105584	0.516717	-0.0762307	0.640129	-0.582614	7.99917e-05
TRIM26	turquoise	-0.397411	0.0111078	0.397411	0.0111078	0.149876	0.35597	-0.0630587	0.699084	0.165806	0.306547	-0.475104	0.00194886
PPM1F	turquoise	-0.652106	5.14553e-06	0.652106	5.14553e-06	0.246179	0.125701	-0.138154	0.395245	-0.13966	0.390064	-0.812101	2.01446e-10
CEP57	turquoise	0.636001	1.03213e-05	-0.636001	1.03213e-05	-0.668196	2.46112e-06	0.180918	0.263911	0.37131	0.0183276	0.737443	5.70577e-08
PRKRA	turquoise	0.526305	0.000486095	-0.526305	0.000486095	-0.46371	0.00258108	0.0380323	0.815766	0.209288	0.194946	0.613202	2.59034e-05
SEC23B	turquoise	0.691865	7.6394e-07	-0.691865	7.6394e-07	-0.289846	0.0696498	-0.0524248	0.748005	0.0608816	0.70901	0.765053	9.01435e-09
CYBA	turquoise	-0.272835	0.0885062	0.272835	0.0885062	0.0826404	0.612184	-0.214422	0.183968	0.192429	0.234207	-0.401777	0.0101763
CPED1	turquoise	0.440116	0.00448438	-0.440116	0.00448438	-0.384473	0.014306	0.281665	0.0782792	0.182004	0.261007	0.436734	0.00483883
FFAR2	turquoise	-0.518543	0.000608554	0.518543	0.000608554	0.0676253	0.678425	-0.106652	0.512461	-0.178951	0.269227	-0.374132	0.0173938
NDUFAF1	turquoise	0.608374	3.11912e-05	-0.608374	3.11912e-05	-0.233865	0.146385	-0.222449	0.167699	0.20526	0.203873	0.554637	0.000204126
PREPL	turquoise	0.668992	2.37028e-06	-0.668992	2.37028e-06	-0.54017	0.00032098	0.00358619	0.982478	0.0321638	0.84381	0.840955	1.10849e-11
C19orf53	turquoise	-0.191081	0.237562	0.191081	0.237562	0.310938	0.0508313	-0.217465	0.177674	0.160898	0.321283	-0.493533	0.00121175
SENP6	turquoise	0.498839	0.00105156	-0.498839	0.00105156	-0.537477	0.000348418	0.0961134	0.555212	0.435648	0.00495765	0.666862	2.62073e-06
ZGPAT	turquoise	-0.579043	9.05819e-05	0.579043	9.05819e-05	0.533778	0.00038953	-0.238368	0.13855	-0.135123	0.405794	-0.756024	1.69248e-08
SMCO4	turquoise	0.11377	0.48455	-0.11377	0.48455	0.124013	0.445817	-0.0246906	0.879796	0.0195185	0.904845	0.151869	0.349536
RPE	turquoise	0.531023	0.000422915	-0.531023	0.000422915	-0.161272	0.320146	-0.107922	0.507424	0.133413	0.411816	0.564455	0.000148343
MAP3K5	turquoise	0.451994	0.00341215	-0.451994	0.00341215	-0.303924	0.0565713	0.37402	0.0174301	-0.0934601	0.566233	0.544596	0.000280082
SERPINB6	turquoise	-0.0518568	0.750648	0.0518568	0.750648	-0.114544	0.481563	0.0736769	0.651404	0.397818	0.0110178	-0.213649	0.185592
OLR1	turquoise	0.192136	0.234933	-0.192136	0.234933	0.191205	0.237251	-0.0668614	0.681866	-0.707734	3.27227e-07	0.37788	0.0162154
GORASP1	turquoise	-0.605495	3.4794e-05	0.605495	3.4794e-05	0.211264	0.190666	-0.0625025	0.701616	0.0312806	0.848048	-0.633215	1.15959e-05
ENGASE	turquoise	-0.548864	0.000245143	0.548864	0.000245143	0.458343	0.00293666	-0.137526	0.397417	-0.362893	0.021367	-0.644103	7.30887e-06
MPG	turquoise	-0.525906	0.000491798	0.525906	0.000491798	0.502707	0.00094695	-0.337619	0.0331237	-0.100514	0.53716	-0.67726	1.59227e-06
ZBTB22	turquoise	-0.425569	0.0061871	0.425569	0.0061871	0.614737	2.44025e-05	-0.281347	0.0786299	-0.108674	0.504451	-0.602653	3.87201e-05
MXI1	turquoise	0.432845	0.0052762	-0.432845	0.0052762	-0.144454	0.373833	-0.0596432	0.714678	0.0635332	0.696927	0.284592	0.0750999
AP1B1	turquoise	-0.457032	0.00302979	0.457032	0.00302979	0.371056	0.0184138	0.0410456	0.801451	-0.169303	0.296312	-0.53069	0.000427127
TFAM	turquoise	0.531687	0.000414646	-0.531687	0.000414646	-0.300444	0.0596053	-0.0935343	0.565923	0.111175	0.494633	0.69027	8.29454e-07
CHMP6	turquoise	-0.586041	7.08972e-05	0.586041	7.08972e-05	0.574965	0.000104219	-0.201265	0.213008	-0.173188	0.285202	-0.768502	7.03391e-09
MRPL34	turquoise	-0.203987	0.206753	0.203987	0.206753	-0.0727721	0.655417	-0.330044	0.0375374	0.304887	0.0557543	-0.3592	0.0228276
SEC62	turquoise	0.564678	0.000147255	-0.564678	0.000147255	-0.144773	0.372769	-0.149435	0.357404	-0.0782713	0.631176	0.669158	2.35163e-06
PRNP	turquoise	0.696197	6.09341e-07	-0.696197	6.09341e-07	-0.180445	0.265183	-0.0301436	0.85351	0.068309	0.675352	0.541311	0.000309953
CLNS1A	turquoise	0.603599	3.73706e-05	-0.603599	3.73706e-05	-0.493523	0.00121206	0.269827	0.0922178	0.25388	0.113926	0.629867	1.3317e-05
CTSZ	turquoise	-0.515872	0.000656663	0.515872	0.000656663	0.57539	0.000102716	-0.0488389	0.764735	-0.478192	0.001803	-0.561199	0.00016509
UPF2	turquoise	0.240256	0.135359	-0.240256	0.135359	-0.658782	3.80928e-06	0.480586	0.00169663	0.413157	0.00805577	0.426672	0.00604084
IFNGR1	turquoise	0.3891	0.0130828	-0.3891	0.0130828	-0.257096	0.109264	0.0131112	0.936002	0.000861479	0.995791	0.482359	0.00162142
HPS6	turquoise	-0.529245	0.000445808	0.529245	0.000445808	0.406331	0.00927645	-0.0975385	0.549335	-0.221333	0.169896	-0.616423	2.2845e-05
PELI2	turquoise	0.412886	0.00810146	-0.412886	0.00810146	-0.264331	0.0993056	0.0809988	0.619292	0.0811445	0.618659	0.356364	0.0240051
MAP2K2	turquoise	-0.725433	1.18764e-07	0.725433	1.18764e-07	0.252201	0.116421	0.0293888	0.85714	0.131409	0.41894	-0.858458	1.42041e-12
MTF2	turquoise	0.575559	0.000102123	-0.575559	0.000102123	-0.547279	0.000257633	0.279317	0.0809039	0.156219	0.335742	0.814565	1.60413e-10
UBE2B	turquoise	0.652182	5.12812e-06	-0.652182	5.12812e-06	-0.34612	0.0286869	0.154903	0.33988	0.0592251	0.716595	0.784084	2.17045e-09
DAD1	turquoise	0.377354	0.0163767	-0.377354	0.0163767	-0.171261	0.290678	0.199405	0.217356	0.13697	0.399347	0.388544	0.0132248
APRT	turquoise	-0.37876	0.0159488	0.37876	0.0159488	0.420606	0.00688376	-0.333542	0.0354428	0.127289	0.433799	-0.659208	3.73593e-06
TAX1BP1	turquoise	0.661608	3.3465e-06	-0.661608	3.3465e-06	-0.165575	0.307229	-0.136872	0.399688	0.016481	0.919601	0.857526	1.59536e-12
GTF2I	turquoise	0.349772	0.0269384	-0.349772	0.0269384	-0.2599	0.105319	-0.327615	0.0390505	-0.0101911	0.950235	0.410185	0.00856923
POTEKP	turquoise	-0.634322	1.10733e-05	0.634322	1.10733e-05	0.508159	0.000815177	-0.119737	0.461778	-0.383628	0.0145396	-0.726869	1.09012e-07
GLA	turquoise	0.340648	0.0314823	-0.340648	0.0314823	-0.297581	0.0621977	0.0354201	0.828223	0.346505	0.0284987	0.334553	0.0348559
C12orf4	turquoise	0.479522	0.00174319	-0.479522	0.00174319	-0.46737	0.00236081	-0.101166	0.534507	0.36442	0.0207864	0.621171	1.89344e-05
RP4-595K12.1	turquoise	0.142983	0.378771	-0.142983	0.378771	-0.0286202	0.860839	-0.202363	0.210469	0.0413455	0.80003	0.0600774	0.712689
RTN3	turquoise	-0.0419388	0.79722	0.0419388	0.79722	-0.233382	0.147245	0.108127	0.506613	0.176555	0.275796	-0.153965	0.342848
POMZP3	turquoise	-0.44133	0.00436276	0.44133	0.00436276	-0.0630989	0.698902	0.193818	0.230783	0.111793	0.492223	-0.421468	0.00675809
GTF2H3	turquoise	0.14121	0.384772	-0.14121	0.384772	0.354287	0.0248993	-0.132901	0.413631	-0.244313	0.128687	0.134169	0.409149
ACSL3	turquoise	0.517333	0.000629949	-0.517333	0.000629949	-0.677635	1.5634e-06	0.16163	0.319058	0.367297	0.0197282	0.713996	2.306e-07
SMAD2	turquoise	0.516285	0.00064901	-0.516285	0.00064901	-0.556792	0.000190477	0.453854	0.00326629	0.0350855	0.829822	0.721059	1.53653e-07
HEATR1	turquoise	0.644194	7.28002e-06	-0.644194	7.28002e-06	-0.425924	0.00613969	0.235553	0.143412	0.216205	0.180262	0.795454	8.64619e-10
ZNF106	turquoise	-0.281592	0.0783593	0.281592	0.0783593	-0.0157441	0.923185	0.0631866	0.698503	-0.00182826	0.991067	-0.172719	0.28653
GUSBP11	turquoise	-0.0308899	0.849925	0.0308899	0.849925	-0.0617027	0.705261	-0.0528525	0.746017	0.285086	0.0745742	-0.104856	0.51963
SLC30A9	turquoise	0.504662	0.000897658	-0.504662	0.000897658	-0.0927576	0.569168	0.0367783	0.821741	-0.00295703	0.985552	0.529204	0.000446342
MNT	turquoise	0.156178	0.335871	-0.156178	0.335871	-0.0286296	0.860794	-0.151364	0.351159	-0.197578	0.221686	0.271199	0.0905101
GARS	turquoise	-0.295595	0.0640474	0.295595	0.0640474	-0.265538	0.097715	0.321368	0.0431713	0.0593334	0.716098	-0.253967	0.113799
MAGEF1	turquoise	0.274385	0.0866401	-0.274385	0.0866401	-0.282601	0.0772514	0.129184	0.426926	0.247797	0.123155	0.233683	0.146709
AGTPBP1	turquoise	0.52722	0.000473216	-0.52722	0.000473216	-0.0338475	0.835743	0.000395352	0.998068	-0.355695	0.0242902	0.560815	0.000167175
LHPP	turquoise	-0.206996	0.199991	0.206996	0.199991	-0.09065	0.578014	-0.178935	0.269272	0.332484	0.036066	-0.312447	0.0496601
PAPSS1	turquoise	0.463854	0.00257209	-0.463854	0.00257209	-0.329496	0.0378747	0.333774	0.0353077	-0.0815089	0.617079	0.472404	0.00208486
NSUN5	turquoise	-0.392413	0.0122623	0.392413	0.0122623	0.227079	0.1588	-0.182063	0.260851	-0.0966786	0.552878	-0.549868	0.000237516
HRH4	turquoise	0.310343	0.0512997	-0.310343	0.0512997	-0.39939	0.0106768	0.235901	0.142804	0.0222057	0.891818	0.446158	0.00390709
TMEM2	turquoise	0.255103	0.112137	-0.255103	0.112137	0.241643	0.13305	-0.273522	0.0876754	-0.109019	0.503093	0.21174	0.189646
DPYD	turquoise	0.185534	0.251714	-0.185534	0.251714	0.0544628	0.738547	0.167336	0.302042	-0.451385	0.00346107	0.303757	0.0567141
SRPR	turquoise	-0.512948	0.000713191	0.512948	0.000713191	0.0602021	0.712118	-0.0731724	0.65364	0.0724594	0.656806	-0.576279	9.96344e-05
CAPRIN2	turquoise	0.404858	0.00955976	-0.404858	0.00955976	-0.575192	0.000103415	0.0598698	0.71364	0.269338	0.0928323	0.500452	0.00100674
SGSH	turquoise	-0.669106	2.35752e-06	0.669106	2.35752e-06	0.173394	0.284622	0.0568785	0.727385	-0.215399	0.181929	-0.774945	4.37473e-09
RXRA	turquoise	-0.667112	2.59016e-06	0.667112	2.59016e-06	0.522633	0.000540974	-0.139215	0.391591	-0.224795	0.163146	-0.829746	3.64537e-11
CORO7	turquoise	-0.57632	9.94961e-05	0.57632	9.94961e-05	0.263074	0.100984	-0.100361	0.537782	0.00881112	0.956967	-0.600102	4.25809e-05
MRPL2	turquoise	-0.515182	0.000669623	0.515182	0.000669623	0.256705	0.109823	0.0091977	0.955081	-0.201213	0.213127	-0.526562	0.000482449
TAPBP	turquoise	-0.670875	2.1673e-06	0.670875	2.1673e-06	0.069049	0.672031	0.0243585	0.881401	0.181068	0.263511	-0.813314	1.80163e-10
RPA3	turquoise	0.460463	0.0027914	-0.460463	0.0027914	0.0601202	0.712493	-0.251966	0.116772	0.0124509	0.939218	0.433713	0.0051757
ALG8	turquoise	0.595914	4.9687e-05	-0.595914	4.9687e-05	-0.405437	0.0094476	-0.0397606	0.807548	0.269807	0.0922426	0.715692	2.09405e-07
ABHD10	turquoise	0.327302	0.039249	-0.327302	0.039249	-0.35323	0.0253648	0.0527061	0.746698	0.131222	0.419606	0.445777	0.00394152
CLK3	turquoise	-0.279749	0.0804156	0.279749	0.0804156	0.167819	0.300628	-0.102059	0.53089	0.277619	0.0828447	-0.544811	0.000278216
DNAJA1	turquoise	0.448856	0.00367102	-0.448856	0.00367102	-0.327309	0.0392447	-0.182696	0.259167	0.329718	0.0377377	0.557648	0.000185286
DUSP3	turquoise	-0.556112	0.000194691	0.556112	0.000194691	0.244428	0.128501	-0.162834	0.315418	-0.335953	0.034056	-0.586089	7.07758e-05
APH1A	turquoise	-0.324795	0.0408689	0.324795	0.0408689	0.458238	0.00294404	0.145784	0.369405	-0.418191	0.00724653	-0.313511	0.0488475
PARD6A	turquoise	-0.394152	0.0118496	0.394152	0.0118496	0.63902	9.08625e-06	-0.377409	0.0163598	-0.465413	0.00247642	-0.565438	0.000143595
CDK8	turquoise	0.427231	0.00596783	-0.427231	0.00596783	-0.399072	0.010745	0.0765022	0.638935	0.0221833	0.891926	0.625067	1.61937e-05
TSPYL4	turquoise	0.314634	0.0480009	-0.314634	0.0480009	-0.327743	0.0389693	0.421364	0.0067731	0.0716407	0.660449	0.473391	0.00203421
C2	turquoise	-0.283197	0.0766024	0.283197	0.0766024	0.28745	0.0720957	-0.295341	0.0642877	-0.0508335	0.755416	-0.371216	0.0183595
MRPS33	turquoise	0.462102	0.00268339	-0.462102	0.00268339	-0.127604	0.43265	-0.304238	0.0563037	-0.0338525	0.835719	0.508042	0.000817837
UEVLD	turquoise	0.59848	4.52156e-05	-0.59848	4.52156e-05	-0.447499	0.00378814	0.0598523	0.71372	0.177995	0.271837	0.669188	2.34828e-06
DDX42	turquoise	0.416221	0.00755447	-0.416221	0.00755447	-0.279592	0.0805926	0.0984757	0.545486	-0.107642	0.508531	0.590585	6.02838e-05
ANAPC10	turquoise	0.590703	6.0029e-05	-0.590703	6.0029e-05	-0.36083	0.0221731	0.0561054	0.730951	0.105609	0.51662	0.792971	1.06221e-09
DUSP6	turquoise	-0.0904763	0.578746	0.0904763	0.578746	-0.374329	0.0173301	0.18969	0.24106	0.35744	0.0235528	-0.137799	0.396473
DUSP12	turquoise	0.646608	6.55548e-06	-0.646608	6.55548e-06	-0.291389	0.0681091	0.134737	0.40715	0.217439	0.177728	0.708063	3.21345e-07
NELFCD	turquoise	-0.0726567	0.65593	0.0726567	0.65593	-0.000127743	0.999376	-0.182407	0.259934	0.124371	0.444496	-0.295669	0.0639774
ZNF516	turquoise	0.0324685	0.842349	-0.0324685	0.842349	0.0373521	0.819005	-0.190486	0.239055	-0.424944	0.00627132	0.146394	0.367383
TRAC	turquoise	0.312388	0.0497054	-0.312388	0.0497054	0.0313453	0.847738	0.185509	0.251779	0.321986	0.0427482	0.167468	0.301654
GLUL	turquoise	0.366554	0.0199969	-0.366554	0.0199969	-0.138308	0.394714	0.20332	0.208274	0.120782	0.457847	0.297573	0.0622051
ABCA7	turquoise	-0.563286	0.000154171	0.563286	0.000154171	0.305408	0.055316	0.146397	0.367374	-0.179859	0.266764	-0.611782	2.73664e-05
UBE3C	turquoise	0.135602	0.404116	-0.135602	0.404116	-0.233002	0.147923	-0.0573805	0.725072	0.0160475	0.921709	0.198433	0.219652
NIF3L1	turquoise	0.512354	0.00072518	-0.512354	0.00072518	-0.391032	0.0125987	-0.0605383	0.71058	0.39875	0.0108147	0.484031	0.00155326
BZW1	turquoise	0.676856	1.62405e-06	-0.676856	1.62405e-06	-0.452916	0.00333917	-0.130173	0.423366	0.155928	0.336655	0.785063	2.00951e-09
ACOT13	turquoise	0.233314	0.147366	-0.233314	0.147366	-0.171446	0.290149	-0.0899576	0.580933	0.0432108	0.791205	0.418865	0.00714362
RAB27A	turquoise	0.557135	0.00018838	-0.557135	0.00018838	0.0959146	0.556035	-0.273105	0.0881796	-0.317363	0.0459938	0.58841	6.51695e-05
MVP	turquoise	-0.498648	0.00105699	0.498648	0.00105699	0.119476	0.462761	-0.176494	0.275964	0.22249	0.167618	-0.59426	5.27788e-05
CCNT2	turquoise	0.579002	9.07106e-05	-0.579002	9.07106e-05	-0.520809	0.000570235	0.198136	0.220356	0.154128	0.342329	0.735074	6.61376e-08
SLC25A11	turquoise	-0.474552	0.00197603	0.474552	0.00197603	0.439214	0.00457659	-0.232136	0.149478	-0.126319	0.437338	-0.657676	4.00604e-06
DENND5A	turquoise	-0.65233	5.09446e-06	0.65233	5.09446e-06	0.198095	0.220455	-0.0262903	0.87207	0.0403287	0.804851	-0.735461	6.45711e-08
SRSF11	turquoise	0.57763	9.51112e-05	-0.57763	9.51112e-05	-0.172063	0.288392	0.0835862	0.608104	-0.168947	0.297343	0.784624	2.08021e-09
TSC22D4	turquoise	-0.295821	0.0638347	0.295821	0.0638347	0.454666	0.00320437	-0.258635	0.107085	-0.00178382	0.991284	-0.563136	0.000154933
CTDP1	turquoise	-0.620515	1.94361e-05	0.620515	1.94361e-05	0.21646	0.179736	-0.153984	0.342788	0.126919	0.435146	-0.736833	5.9278e-08
ABI1	turquoise	0.648737	5.97228e-06	-0.648737	5.97228e-06	-0.377123	0.0164479	0.0666496	0.68282	0.00851331	0.95842	0.758462	1.43157e-08
PNRC1	turquoise	-0.422725	0.00657842	0.422725	0.00657842	0.249176	0.121015	0.186542	0.249102	-0.216815	0.179006	-0.343899	0.029796
TRAM1	turquoise	0.665425	2.80331e-06	-0.665425	2.80331e-06	-0.413142	0.00805828	0.157265	0.332476	0.166547	0.304359	0.811035	2.22085e-10
TRIAP1	turquoise	0.583556	7.73899e-05	-0.583556	7.73899e-05	-0.56808	0.000131514	0.061381	0.706729	0.44009	0.00448701	0.649755	5.71031e-06
GLUD1	turquoise	-0.195327	0.227101	0.195327	0.227101	-0.249525	0.120478	0.229056	0.155108	0.18541	0.252036	-0.214302	0.184221
AGO4	turquoise	0.358317	0.0231892	-0.358317	0.0231892	-0.398036	0.0109701	0.153995	0.342753	0.0288439	0.859762	0.466613	0.00240495
RBM10	turquoise	-0.514411	0.000684384	0.514411	0.000684384	-0.162648	0.31598	0.0279633	0.864003	0.44153	0.00434304	-0.644442	7.20234e-06
GTF2H1	turquoise	0.60253	3.88987e-05	-0.60253	3.88987e-05	-0.526392	0.000484856	-0.0397676	0.807515	0.14258	0.380129	0.795956	8.29065e-10
IDO1	turquoise	-0.253724	0.114156	0.253724	0.114156	0.059461	0.715513	-0.0190224	0.907253	0.0273405	0.867005	-0.229296	0.154663
CHST11	turquoise	-0.424982	0.00626622	0.424982	0.00626622	0.222264	0.168062	-0.157396	0.332068	-0.0873041	0.592183	-0.473276	0.00204004
TPCN1	turquoise	-0.480714	0.00169107	0.480714	0.00169107	0.0467755	0.774411	-0.0168494	0.91781	0.202695	0.209707	-0.570421	0.000121583
SRD5A1	turquoise	0.297063	0.062676	-0.297063	0.062676	-0.180231	0.26576	0.162372	0.316813	-0.172042	0.28845	0.38154	0.0151305
MRPS10	turquoise	0.0418918	0.797443	-0.0418918	0.797443	-0.133461	0.411647	0.146628	0.366607	0.219275	0.174003	0.0747899	0.646481
PON2	turquoise	0.466312	0.00242269	-0.466312	0.00242269	-0.5137	0.000698251	0.235172	0.144079	0.193551	0.231438	0.512617	0.000719853
AMZ2	turquoise	0.480671	0.00169295	-0.480671	0.00169295	-0.43967	0.00452982	0.161387	0.319798	0.148259	0.361243	0.628104	1.43141e-05
UTP6	turquoise	0.404936	0.0095446	-0.404936	0.0095446	-0.370797	0.0185017	-0.0364414	0.823347	0.334532	0.0348679	0.422262	0.00664411
RFNG	turquoise	-0.722006	1.45376e-07	0.722006	1.45376e-07	0.395004	0.0116517	0.019768	0.903635	-0.205813	0.202632	-0.781315	2.69339e-09
ENG	turquoise	-0.659619	3.66642e-06	0.659619	3.66642e-06	0.589502	6.26726e-05	-0.125009	0.442144	-0.349238	0.0271883	-0.696086	6.12926e-07
PAXIP1	turquoise	0.36935	0.0190009	-0.36935	0.0190009	-0.494165	0.00119157	0.332752	0.0359077	0.203346	0.208214	0.553249	0.000213378
MRPL3	turquoise	0.621855	1.84245e-05	-0.621855	1.84245e-05	-0.337752	0.0330501	0.213041	0.186878	0.0738335	0.65071	0.782597	2.43832e-09
ASNS	turquoise	0.194793	0.228399	-0.194793	0.228399	-0.358355	0.0231733	-0.0162458	0.920745	0.274381	0.0866455	0.321099	0.0433562
GLDC	turquoise	-0.00752878	0.963225	0.00752878	0.963225	-0.0546471	0.737693	-0.298703	0.0611716	-0.0970652	0.551284	0.215678	0.18135
CTSS	turquoise	0.531777	0.000413533	-0.531777	0.000413533	0.109887	0.49968	-0.0771228	0.636209	-0.337689	0.0330848	0.588512	6.49319e-05
SLC12A6	turquoise	-0.20896	0.195661	0.20896	0.195661	-0.383797	0.0144925	-0.0128675	0.937189	0.227733	0.157572	-0.315472	0.0473774
ARL4C	turquoise	0.0254492	0.876131	-0.0254492	0.876131	0.0524076	0.748085	-7.81046e-05	0.999618	0.269332	0.0928392	-0.202582	0.209967
SLC39A6	turquoise	0.639051	9.07441e-06	-0.639051	9.07441e-06	-0.650348	5.56274e-06	0.264295	0.0993535	0.350968	0.0263849	0.677725	1.55651e-06
TOM1	turquoise	-0.347521	0.0280053	0.347521	0.0280053	0.260507	0.10448	-0.215677	0.181353	0.106966	0.511215	-0.635237	1.06575e-05
CPSF7	turquoise	-0.318224	0.045375	0.318224	0.045375	-0.113448	0.485795	0.0780364	0.632205	-0.187576	0.246439	-0.283096	0.0767119
RC3H2	turquoise	0.289287	0.0702147	-0.289287	0.0702147	-0.508071	0.000817168	0.412116	0.00823258	0.221964	0.168651	0.57562	0.000101912
RAB29	turquoise	0.12783	0.43183	-0.12783	0.43183	-0.405246	0.00948452	0.132745	0.414185	0.35855	0.0230935	0.348474	0.0275494
TRIM37	turquoise	0.335179	0.0344964	-0.335179	0.0344964	-0.286016	0.0735906	0.240556	0.134857	0.135269	0.405282	0.473354	0.00203609
ANXA4	turquoise	0.590297	6.09114e-05	-0.590297	6.09114e-05	-0.421834	0.00670528	0.0655977	0.687571	0.379312	0.0157833	0.646677	6.53593e-06
AIMP1	turquoise	0.707383	3.33622e-07	-0.707383	3.33622e-07	-0.120064	0.460546	-0.105613	0.5166	-0.0342235	0.833944	0.825098	5.82453e-11
SNRPG	turquoise	0.387963	0.0133747	-0.387963	0.0133747	0.0219752	0.892934	-0.293148	0.0663863	0.0364254	0.823424	0.50694	0.000843148
NDUFS6	turquoise	0.549752	0.000238383	-0.549752	0.000238383	-0.170238	0.293614	-0.238104	0.139001	0.228478	0.156181	0.634968	1.07781e-05
CCDC88C	turquoise	0.115326	0.478556	-0.115326	0.478556	-0.367596	0.0196206	0.111019	0.495243	0.0331728	0.838974	0.296309	0.063377
SLC25A28	turquoise	-0.638729	9.19921e-06	0.638729	9.19921e-06	0.153307	0.344939	-0.160133	0.323622	0.249507	0.120506	-0.720294	1.60654e-07
WDR3	turquoise	0.462927	0.00263047	-0.462927	0.00263047	-0.503725	0.000921001	0.130124	0.423543	0.313592	0.0487861	0.609782	2.9555e-05
HIGD1A	turquoise	0.560118	0.000171018	-0.560118	0.000171018	-0.253741	0.114132	0.270531	0.0913382	0.101175	0.534472	0.76849	7.04015e-09
BEST1	turquoise	-0.266166	0.0968943	0.266166	0.0968943	0.225481	0.161832	-0.204878	0.204736	0.204302	0.206038	-0.449462	0.00361971
NAGA	turquoise	-0.612719	2.6393e-05	0.612719	2.6393e-05	0.231584	0.150475	-0.0616343	0.705573	-0.0362984	0.82403	-0.745084	3.50532e-08
DUSP22	turquoise	0.288496	0.071019	-0.288496	0.071019	-0.0958721	0.556211	0.117815	0.469051	-0.128449	0.429585	0.322411	0.0424598
ATP5G1	turquoise	0.256818	0.109661	-0.256818	0.109661	0.307919	0.0532421	-0.31823	0.0453706	-0.123109	0.449167	0.188819	0.243267
FAM216A	turquoise	0.214491	0.183824	-0.214491	0.183824	-0.261081	0.10369	0.0783327	0.630908	-0.0755071	0.643316	0.399636	0.0106244
ADIPOR1	turquoise	-0.435352	0.00499043	0.435352	0.00499043	0.040228	0.805329	0.222119	0.168346	0.187398	0.246898	-0.645181	6.97541e-06
RACGAP1	turquoise	0.464375	0.00253978	-0.464375	0.00253978	-0.413158	0.00805563	0.0173706	0.915276	0.150958	0.35247	0.659105	3.75355e-06
EEF2	turquoise	-0.354974	0.0246005	0.354974	0.0246005	0.145351	0.370841	0.0639286	0.695132	-0.286385	0.0732038	-0.439384	0.00455907
SLC38A6	turquoise	0.18039	0.265332	-0.18039	0.265332	-0.286553	0.0730283	0.136775	0.400027	0.135593	0.40415	0.431042	0.00549032
PHYH	turquoise	0.438554	0.00464518	-0.438554	0.00464518	-0.460249	0.00280576	0.0519689	0.750126	0.0858802	0.598259	0.513941	0.000693516
SECISBP2	turquoise	0.47249	0.00208038	-0.47249	0.00208038	-0.478435	0.00179193	0.169371	0.296115	0.0578256	0.723023	0.643088	7.63594e-06
MYO1F	turquoise	-0.563026	0.000155492	0.563026	0.000155492	0.0014036	0.993142	0.0960895	0.555311	0.174262	0.282179	-0.6966	5.96532e-07
MORF4L1	turquoise	0.591027	5.93324e-05	-0.591027	5.93324e-05	-0.241941	0.132557	0.066523	0.683391	-0.142467	0.380511	0.789622	1.39603e-09
RBM14	turquoise	-0.650694	5.47829e-06	0.650694	5.47829e-06	0.290514	0.0689792	-0.173178	0.285231	-0.180211	0.265814	-0.682976	1.20044e-06
ABCC5	turquoise	0.333293	0.0355889	-0.333293	0.0355889	-0.188592	0.243844	-0.31052	0.0511603	-0.249932	0.119855	0.38587	0.0139268
PSPC1	turquoise	0.580168	8.71177e-05	-0.580168	8.71177e-05	-0.608642	3.08733e-05	0.0714084	0.661484	0.387604	0.0134681	0.608719	3.07829e-05
RALA	turquoise	0.131547	0.418447	-0.131547	0.418447	-0.209369	0.194767	0.186555	0.249067	-0.151795	0.349776	0.348776	0.027406
PTRH2	turquoise	0.511597	0.000740732	-0.511597	0.000740732	-0.476734	0.00187063	-0.133804	0.410437	0.130471	0.422298	0.64114	8.30162e-06
MGAM	turquoise	0.108521	0.505058	-0.108521	0.505058	-0.101777	0.532032	-0.00602265	0.970578	-0.0854412	0.600138	0.137929	0.396023
TRAPPC11	turquoise	0.55656	0.000191901	-0.55656	0.000191901	-0.319301	0.0446099	0.166889	0.303352	-0.0108287	0.947126	0.71746	1.8925e-07
YWHAQ	turquoise	0.64284	7.71794e-06	-0.64284	7.71794e-06	-0.450724	0.00351489	0.229724	0.153873	0.1658	0.306564	0.854362	2.35261e-12
EDEM2	turquoise	-0.442022	0.00429477	0.442022	0.00429477	0.190994	0.237779	-0.284876	0.0747972	0.28633	0.0732612	-0.651539	5.27684e-06
PRDX1	turquoise	0.403712	0.00978511	-0.403712	0.00978511	-0.0583195	0.720753	-0.357926	0.0233507	0.000340336	0.998337	0.388398	0.0132623
ADO	turquoise	0.430549	0.00555012	-0.430549	0.00555012	-0.0137201	0.933036	-0.163408	0.313692	-0.276081	0.0846334	0.606741	3.31903e-05
PCNP	turquoise	0.676725	1.63447e-06	-0.676725	1.63447e-06	-0.423416	0.00648146	0.258459	0.107332	0.0406253	0.803444	0.81674	1.30828e-10
RRAS	turquoise	-0.228242	0.156619	0.228242	0.156619	0.32246	0.0424264	-0.0814663	0.617264	0.249271	0.120869	-0.358215	0.023231
ALCAM	turquoise	0.278115	0.0822734	-0.278115	0.0822734	-0.554297	0.000206359	0.360239	0.0224086	0.21115	0.190913	0.522069	0.000549877
GMNN	turquoise	0.30179	0.0584169	-0.30179	0.0584169	-0.361781	0.0217983	-0.0143659	0.929891	0.106774	0.511977	0.539918	0.000323464
CTSW	turquoise	-0.361469	0.0219206	0.361469	0.0219206	0.162927	0.315138	0.256198	0.110551	0.086708	0.594723	-0.285666	0.0739599
TTC31	turquoise	-0.311066	0.0507311	0.311066	0.0507311	-0.0768435	0.637435	0.0516085	0.751804	0.276288	0.08439	-0.469672	0.00223084
TACC3	turquoise	-0.506185	0.000860873	0.506185	0.000860873	0.118535	0.466318	0.0550184	0.735975	-0.00954451	0.953389	-0.601157	4.09438e-05
THYN1	turquoise	0.356913	0.0237735	-0.356913	0.0237735	-0.319274	0.0446287	-0.143164	0.378162	0.2951	0.0645153	0.359726	0.0226146
MLXIPL	turquoise	-0.173516	0.284277	0.173516	0.284277	0.241757	0.132861	-0.44863	0.00369025	0.242043	0.132389	-0.368424	0.019326
CEP350	turquoise	0.500348	0.00100959	-0.500348	0.00100959	-0.601449	4.05008e-05	0.225774	0.161273	0.0398826	0.806969	0.776325	3.94363e-09
ECI2	turquoise	0.433287	0.00522476	-0.433287	0.00522476	-0.0968393	0.552215	-0.0143181	0.930124	0.268141	0.0943488	0.431236	0.00546699
CCNL2	turquoise	-0.278886	0.081393	0.278886	0.081393	0.0341264	0.834409	-0.210321	0.192699	0.0763873	0.63944	-0.442912	0.00420862
LMNA	turquoise	-0.436677	0.00484492	0.436677	0.00484492	0.683482	1.17044e-06	-0.00709495	0.965343	-0.320449	0.043806	-0.644698	7.12301e-06
ZBTB24	turquoise	0.605679	3.45531e-05	-0.605679	3.45531e-05	-0.49913	0.00104335	-0.00501174	0.975515	0.189881	0.240577	0.725937	1.15251e-07
C1orf27	turquoise	0.635215	1.06672e-05	-0.635215	1.06672e-05	-0.382508	0.014854	0.0691977	0.671364	0.0280674	0.863502	0.754977	1.81752e-08
LMO2	turquoise	-0.58774	6.67452e-05	0.58774	6.67452e-05	0.235549	0.143418	-0.0538407	0.74143	-0.0620598	0.703633	-0.581529	8.30852e-05
PLD2	turquoise	-0.568601	0.000129243	0.568601	0.000129243	0.706537	3.49512e-07	-0.313231	0.0490601	-0.382036	0.0149884	-0.742315	4.19024e-08
ABCD1	turquoise	-0.709912	2.90024e-07	0.709912	2.90024e-07	0.0848325	0.602747	0.0602838	0.711744	-0.0479535	0.768883	-0.657981	3.95084e-06
SLC30A1	turquoise	0.3454	0.0290429	-0.3454	0.0290429	-0.236662	0.141481	0.0261039	0.872969	-0.23936	0.136867	0.467848	0.00233326
SYNCRIP	turquoise	0.53383	0.00038892	-0.53383	0.00038892	-0.47447	0.00198007	0.128638	0.4289	0.0281062	0.863315	0.804022	4.15608e-10
CRY1	turquoise	0.295442	0.0641921	-0.295442	0.0641921	-0.523748	0.000523743	0.274745	0.0862117	0.362482	0.0215258	0.440211	0.00447475
SIRT7	turquoise	-0.169729	0.295082	0.169729	0.295082	0.18744	0.24679	-0.364984	0.0205752	0.096865	0.552109	-0.401798	0.0101719
SMARCD2	turquoise	-0.482623	0.00161051	0.482623	0.00161051	0.0563651	0.729752	-0.199157	0.217939	0.155605	0.337668	-0.523394	0.000529163
YTHDF2	turquoise	0.147057	0.365195	-0.147057	0.365195	-0.306405	0.0544849	0.121647	0.454613	-0.0307248	0.850718	0.423838	0.00642285
LNPEP	turquoise	0.330313	0.037373	-0.330313	0.037373	-0.404853	0.00956082	0.0525176	0.747574	-0.0746681	0.647019	0.556725	0.000190887
WDR13	turquoise	-0.330507	0.0372544	0.330507	0.0372544	0.0183455	0.91054	-0.0796454	0.625177	0.248632	0.121857	-0.552939	0.000215492
ASL	turquoise	-0.449158	0.00364537	0.449158	0.00364537	0.264981	0.0984469	-0.163861	0.312334	0.0907951	0.577403	-0.676067	1.68764e-06
IDH1	turquoise	0.403874	0.00975312	-0.403874	0.00975312	-0.259969	0.105223	-0.225724	0.161368	0.0483094	0.767215	0.419476	0.00705152
PEBP1	turquoise	-0.376608	0.0166074	0.376608	0.0166074	0.0444996	0.785122	0.100382	0.537696	0.0927514	0.569194	-0.327795	0.0389368
RIN3	turquoise	-0.676941	1.61731e-06	0.676941	1.61731e-06	0.197282	0.222391	0.00671418	0.967202	0.0982193	0.546538	-0.879719	7.82091e-14
TOMM20	turquoise	0.640983	8.3577e-06	-0.640983	8.3577e-06	-0.264675	0.0988509	0.0153181	0.925257	-0.110856	0.495879	0.731094	8.44691e-08
IGSF6	turquoise	0.168667	0.298156	-0.168667	0.298156	0.0327292	0.8411	-0.100467	0.53735	-0.0111966	0.945332	0.254692	0.112736
TTC13	turquoise	0.471987	0.00210655	-0.471987	0.00210655	-0.522236	0.000547218	0.0273322	0.867044	0.135576	0.404209	0.582724	7.9683e-05
UCHL3	turquoise	0.504343	0.000905551	-0.504343	0.000905551	-0.241628	0.133074	-0.0919116	0.572711	0.115387	0.478323	0.705805	3.6382e-07
BZW2	turquoise	0.463538	0.00259185	-0.463538	0.00259185	-0.271805	0.0897642	-0.0278722	0.864442	0.144774	0.372766	0.65651	4.22336e-06
KRR1	turquoise	0.412642	0.00814285	-0.412642	0.00814285	-0.383675	0.0145266	0.421191	0.00679825	0.26603	0.0970717	0.544024	0.000285088
GPR35	turquoise	-0.512436	0.000723519	0.512436	0.000723519	0.6566	4.2061e-06	0.0255422	0.875681	-0.526662	0.000481032	-0.418023	0.00727223
KCTD5	turquoise	-0.307165	0.0538583	0.307165	0.0538583	0.176907	0.274823	0.0810745	0.618963	0.0619994	0.703908	-0.490277	0.0013204
SYF2	turquoise	0.656769	4.17407e-06	-0.656769	4.17407e-06	-0.0456284	0.779804	-0.0960357	0.555534	-0.0714968	0.66109	0.647022	6.43826e-06
SRBD1	turquoise	0.259398	0.106017	-0.259398	0.106017	-0.453601	0.00328583	0.327104	0.0393751	0.474604	0.00197346	0.415633	0.00764844
FCAR	turquoise	0.234376	0.145481	-0.234376	0.145481	0.247707	0.123295	-0.373042	0.0177495	-0.236508	0.141748	0.0694093	0.670416
STK39	turquoise	0.245425	0.126902	-0.245425	0.126902	-0.283132	0.0766724	0.37851	0.0160242	0.120936	0.457272	0.351073	0.0263368
APOL6	turquoise	-0.2635	0.100413	0.2635	0.100413	-0.246216	0.125642	-0.0502235	0.758263	0.320062	0.0440756	-0.22603	0.160786
MLXIP	turquoise	-0.489865	0.00133476	0.489865	0.00133476	-0.281591	0.0783606	0.125545	0.440174	0.10217	0.530441	-0.548444	0.000248395
CHD8	turquoise	-0.283595	0.0761712	0.283595	0.0761712	-0.378573	0.0160051	0.163702	0.312811	0.139738	0.389797	-0.193115	0.232512
PPM1G	turquoise	-0.554014	0.000208234	0.554014	0.000208234	0.338321	0.0327368	0.0568715	0.727417	0.113837	0.48429	-0.711034	2.72413e-07
NFYC	turquoise	-0.640004	8.71405e-06	0.640004	8.71405e-06	0.49146	0.00127996	-0.243048	0.13074	-0.0358319	0.826257	-0.805537	3.6377e-10
NCBP2	turquoise	0.675215	1.759e-06	-0.675215	1.759e-06	-0.367736	0.0195707	0.1261	0.438141	0.261354	0.103315	0.67917	1.4499e-06
SF3A2	turquoise	-0.638358	9.34499e-06	0.638358	9.34499e-06	0.0548892	0.736573	0.303557	0.0568858	0.00865698	0.957719	-0.690993	7.99126e-07
ARFIP2	turquoise	-0.595288	5.08383e-05	0.595288	5.08383e-05	0.193979	0.230387	0.0298194	0.855069	0.00786044	0.961606	-0.775235	4.2808e-09
VAMP5	turquoise	0.0638413	0.695528	-0.0638413	0.695528	-0.0637743	0.695832	-0.254824	0.112544	0.219976	0.172596	0.160677	0.321958
NDUFB3	turquoise	0.382704	0.0147986	-0.382704	0.0147986	-0.035062	0.829934	-0.142046	0.381935	-0.163585	0.313162	0.547223	0.000258081
AHCY	turquoise	-0.591795	5.77123e-05	0.591795	5.77123e-05	0.249115	0.12111	-0.0558536	0.732114	0.0353912	0.828361	-0.612388	2.67336e-05
EDEM3	turquoise	0.444813	0.0040297	-0.444813	0.0040297	-0.425786	0.00615803	-0.188495	0.244091	-0.083133	0.610058	0.58174	8.24734e-05
CHST12	turquoise	-0.647346	6.34777e-06	0.647346	6.34777e-06	0.505664	0.00087331	0.0882131	0.588318	-0.133234	0.412451	-0.613979	2.51338e-05
WDR7	turquoise	0.283919	0.0758222	-0.283919	0.0758222	-0.469625	0.00223347	0.201173	0.21322	-0.00354149	0.982697	0.503383	0.000929624
CLEC4A	turquoise	0.699972	4.98759e-07	-0.699972	4.98759e-07	-0.285911	0.0737014	-0.0853594	0.600488	-0.100157	0.538611	0.816348	1.35749e-10
COX20	turquoise	0.032214	0.84357	-0.032214	0.84357	0.0531886	0.744456	0.252591	0.115837	-0.118094	0.467988	0.225973	0.160894
ADD3	turquoise	0.421758	0.00671625	-0.421758	0.00671625	-0.175382	0.279049	0.36268	0.0214491	-0.0354851	0.827913	0.611455	2.77137e-05
SLC16A7	turquoise	0.334117	0.0351078	-0.334117	0.0351078	-0.288394	0.0711232	0.112419	0.489787	0.00720244	0.964818	0.417196	0.00740059
SCAND1	turquoise	-0.280891	0.0791362	0.280891	0.0791362	0.2795	0.0806969	-0.32696	0.0394669	0.241113	0.133929	-0.57082	0.000119961
RNF111	turquoise	0.460537	0.00278642	-0.460537	0.00278642	-0.618516	2.10388e-05	0.0981804	0.546698	0.207579	0.198699	0.641785	8.07573e-06
TOR1AIP1	turquoise	0.560783	0.000167349	-0.560783	0.000167349	-0.559892	0.000172278	-0.00504409	0.975357	0.058906	0.718059	0.658461	3.86545e-06
LRPPRC	turquoise	0.605044	3.53923e-05	-0.605044	3.53923e-05	-0.437054	0.00480422	-0.114128	0.483168	0.222876	0.166864	0.624498	1.65701e-05
THG1L	turquoise	0.509201	0.000791951	-0.509201	0.000791951	-0.427732	0.00590307	0.0895213	0.582776	0.397071	0.0111833	0.550817	0.000230503
ZFAND6	turquoise	0.443771	0.00412694	-0.443771	0.00412694	-0.187201	0.247403	0.280344	0.0797468	-0.116274	0.474922	0.57859	9.20115e-05
GRHPR	turquoise	-0.361182	0.0220338	0.361182	0.0220338	0.467996	0.00232481	-0.147288	0.364432	-0.262574	0.101658	-0.536694	0.000356773
GNAI3	turquoise	0.699785	5.0379e-07	-0.699785	5.0379e-07	-0.462749	0.0026418	-0.0206408	0.899401	0.106846	0.511691	0.888878	1.88605e-14
SNX10	turquoise	0.547055	0.000259439	-0.547055	0.000259439	-0.327036	0.0394183	0.0192023	0.90638	0.368739	0.0192148	0.638804	9.17e-06
ALDH2	turquoise	-0.31493	0.0477802	0.31493	0.0477802	0.182973	0.258435	-0.0640375	0.694638	-0.188982	0.242851	-0.508269	0.000812712
TMEM204	turquoise	-0.306456	0.054443	0.306456	0.054443	0.11944	0.462897	0.195769	0.226031	0.0617639	0.704982	-0.270153	0.0918092
VENTX	turquoise	-0.26215	0.102231	0.26215	0.102231	-0.116049	0.475786	0.0141082	0.931146	0.0973785	0.549993	-0.371198	0.0183657
FBXL5	turquoise	0.57651	9.88495e-05	-0.57651	9.88495e-05	-0.0373595	0.818971	-0.032281	0.843248	-0.278677	0.0816314	0.602014	3.96551e-05
VPS35	turquoise	0.329522	0.0378587	-0.329522	0.0378587	-0.624795	1.63726e-05	0.00238796	0.988332	0.450964	0.00349529	0.399108	0.0107374
KLHDC3	turquoise	-0.622134	1.82201e-05	0.622134	1.82201e-05	0.398121	0.0109515	-0.0573523	0.725202	-0.0861238	0.597218	-0.874029	1.78767e-13
RNF126	turquoise	-0.581925	8.19417e-05	0.581925	8.19417e-05	0.515801	0.000657986	-0.198992	0.218328	-0.129409	0.426114	-0.694003	6.83596e-07
ADNP	turquoise	0.392456	0.0122521	-0.392456	0.0122521	-0.656829	4.16272e-06	0.166899	0.303325	0.153764	0.343485	0.462068	0.00268565
NUCKS1	turquoise	0.526305	0.000486089	-0.526305	0.000486089	-0.291127	0.0683691	0.366205	0.0201243	-0.0140505	0.931427	0.672981	1.95935e-06
GSR	turquoise	-0.327663	0.0390202	0.327663	0.0390202	-0.0173002	0.915619	-0.118424	0.466738	0.218982	0.174593	-0.493636	0.00120842
ARAF	turquoise	-0.694935	6.51103e-07	0.694935	6.51103e-07	0.206876	0.200258	0.0802011	0.622758	0.156696	0.334249	-0.84664	5.84883e-12
RGS19	turquoise	-0.663655	3.0443e-06	0.663655	3.0443e-06	0.326039	0.0400583	-0.1278	0.431937	-0.0211732	0.89682	-0.815273	1.5015e-10
DCPS	turquoise	0.0416338	0.798664	-0.0416338	0.798664	0.0111306	0.945654	-0.182087	0.260786	0.122168	0.452668	0.125922	0.438792
TEX264	turquoise	-0.306453	0.054445	0.306453	0.054445	0.128975	0.427684	-0.40607	0.00932614	0.209398	0.194704	-0.561698	0.000162415
GTF2E1	turquoise	0.664753	2.89272e-06	-0.664753	2.89272e-06	-0.355593	0.0243337	0.0491284	0.763381	0.195094	0.227668	0.737172	5.80366e-08
GNL2	turquoise	0.574498	0.000105893	-0.574498	0.000105893	-0.185953	0.250626	0.142567	0.380172	0.15005	0.355406	0.690294	8.284e-07
CREB1	turquoise	0.748801	2.74837e-08	-0.748801	2.74837e-08	-0.228084	0.156914	-0.191927	0.235453	0.000220603	0.998922	0.849585	4.15763e-12
AKR1B1	turquoise	0.00275362	0.986546	-0.00275362	0.986546	-0.031491	0.847038	-0.074972	0.645677	0.0796416	0.625194	-0.17439	0.281821
SSSCA1	turquoise	-0.234503	0.145256	0.234503	0.145256	0.130502	0.422186	-0.156623	0.334478	-0.102234	0.530183	-0.27744	0.0830511
PLEK	turquoise	-0.548529	0.000247733	0.548529	0.000247733	0.42481	0.00628951	0.0987592	0.544324	-0.182655	0.259276	-0.579622	8.87831e-05
HLA-DMB	turquoise	0.202467	0.210231	-0.202467	0.210231	-0.148022	0.362022	-0.241115	0.133925	0.349943	0.0268584	0.197136	0.222741
SATB1	turquoise	-0.0309224	0.849768	0.0309224	0.849768	-0.392032	0.0123543	0.339185	0.0322666	0.390928	0.0126246	-0.185933	0.250677
IER3IP1	turquoise	0.477609	0.00182979	-0.477609	0.00182979	-0.301187	0.0589474	0.31326	0.0490381	0.226629	0.159649	0.539625	0.000326373
BCAS2	turquoise	0.359864	0.0225593	-0.359864	0.0225593	0.137669	0.396923	-0.0586701	0.719142	-0.0356627	0.827065	0.524165	0.000517434
GAR1	turquoise	0.277338	0.0831685	-0.277338	0.0831685	-0.0840605	0.606063	0.128068	0.430966	-0.0276688	0.865422	0.410659	0.00848544
AZIN1	turquoise	0.596425	4.8767e-05	-0.596425	4.8767e-05	-0.204533	0.205515	0.0435486	0.789609	-0.203574	0.207693	0.744336	3.67925e-08
SDR39U1	turquoise	0.428083	0.00585803	-0.428083	0.00585803	-0.199973	0.216022	-0.0116995	0.94288	-0.0456919	0.779505	0.45611	0.00309685
SLC31A2	turquoise	0.368138	0.0194275	-0.368138	0.0194275	-0.150662	0.353424	0.0233148	0.886449	0.376686	0.0165833	0.297388	0.0623756
PRRC2A	turquoise	-0.702408	4.37592e-07	0.702408	4.37592e-07	0.454064	0.00325022	-0.0688068	0.673117	0.021829	0.893643	-0.858072	1.49047e-12
PRPF8	turquoise	-0.592076	5.71294e-05	0.592076	5.71294e-05	0.123918	0.446171	-0.250734	0.118631	0.0454221	0.780775	-0.73621	6.16297e-08
LPPR2	turquoise	-0.669923	2.26786e-06	0.669923	2.26786e-06	0.366788	0.0199119	-0.0560976	0.730987	-0.0426925	0.793654	-0.883388	4.48726e-14
MFAP1	turquoise	0.537038	0.000353082	-0.537038	0.000353082	-0.392467	0.0122495	0.0129563	0.936756	0.194091	0.230114	0.718127	1.82124e-07
KIAA0020	turquoise	0.495195	0.00115938	-0.495195	0.00115938	0.00108669	0.99469	0.0192842	0.905983	-0.0133582	0.934798	0.625752	1.57512e-05
CPVL	turquoise	0.442586	0.00424001	-0.442586	0.00424001	-0.32686	0.0395305	-0.0551885	0.735188	0.334047	0.0351484	0.438432	0.00465787
MAPK6	turquoise	0.379547	0.0157136	-0.379547	0.0157136	-0.279311	0.0809107	0.0993567	0.54188	-0.219641	0.173268	0.691127	7.93617e-07
YWHAB	turquoise	-0.410847	0.00845249	0.410847	0.00845249	-0.317505	0.0458911	0.32501	0.0407279	0.215426	0.181874	-0.432482	0.00531868
HSD17B11	turquoise	0.388399	0.0132621	-0.388399	0.0132621	-0.283238	0.0765573	0.195826	0.225894	0.0728613	0.655021	0.358385	0.0231609
PRR14	turquoise	-0.677426	1.57945e-06	0.677426	1.57945e-06	0.40632	0.00927852	-0.234628	0.145035	-0.156719	0.334177	-0.878943	8.77511e-14
EMP3	turquoise	-0.221062	0.170433	0.221062	0.170433	0.15415	0.342262	0.0709615	0.663477	0.269373	0.0927885	-0.404511	0.00962758
CETN2	turquoise	0.479951	0.00172427	-0.479951	0.00172427	-0.198584	0.219294	0.218986	0.174585	0.0304558	0.85201	0.560995	0.000166192
CBX3	turquoise	0.548037	0.00025159	-0.548037	0.00025159	-0.01287	0.937177	-0.0640582	0.694544	-0.215766	0.181169	0.727128	1.07338e-07
TNFAIP8	turquoise	0.466355	0.00242017	-0.466355	0.00242017	-0.158387	0.328993	0.20179	0.211792	-0.163357	0.313847	0.709965	2.89166e-07
KMO	turquoise	0.43117	0.00547483	-0.43117	0.00547483	-0.440283	0.00446744	-0.085503	0.599873	0.431038	0.00549086	0.454746	0.00319837
ZNF12	turquoise	0.228557	0.156033	-0.228557	0.156033	-0.495891	0.00113806	0.385805	0.0139444	0.39502	0.0116479	0.208307	0.197093
PHACTR2	turquoise	0.42213	0.00666292	-0.42213	0.00666292	-0.603989	3.68262e-05	0.233196	0.147576	0.119862	0.461307	0.64866	5.99243e-06
CHCHD3	turquoise	0.54222	0.000301412	-0.54222	0.000301412	-0.37476	0.0171916	0.00398792	0.980516	0.105438	0.517302	0.644957	7.04344e-06
TUBB	turquoise	-0.475816	0.00191434	0.475816	0.00191434	0.351681	0.0260601	0.0786181	0.62966	-0.100231	0.538314	-0.641325	8.23637e-06
BATF	turquoise	-0.338668	0.0325472	0.338668	0.0325472	0.522969	0.000535728	-0.486002	0.00147613	-0.111896	0.491822	-0.450969	0.00349485
ZNF468	turquoise	0.47603	0.00190409	-0.47603	0.00190409	-0.407415	0.00907277	0.199062	0.218165	0.0605023	0.710745	0.602548	3.88719e-05
RANBP2	turquoise	0.597692	4.65478e-05	-0.597692	4.65478e-05	-0.400706	0.0103982	0.043936	0.78778	-0.0985874	0.545028	0.802957	4.56134e-10
NT5C2	turquoise	0.52758	0.000468231	-0.52758	0.000468231	-0.433311	0.005222	0.249341	0.120761	-0.00800745	0.960889	0.741501	4.41412e-08
RABAC1	turquoise	-0.370824	0.0184926	0.370824	0.0184926	0.427193	0.00597284	-0.240967	0.134171	-0.036478	0.823173	-0.588536	6.48755e-05
GMFG	turquoise	0.654767	4.56839e-06	-0.654767	4.56839e-06	-0.15283	0.34646	-0.108626	0.504641	0.0292861	0.857634	0.674953	1.78151e-06
LY86	turquoise	0.200632	0.21448	-0.200632	0.21448	0.0417678	0.79803	-0.11798	0.468423	-0.293645	0.0659064	0.303229	0.0571677
TBC1D12	turquoise	0.376911	0.0165134	-0.376911	0.0165134	-0.360915	0.0221394	0.0384674	0.813695	0.137592	0.397191	0.578285	9.29869e-05
NELFB	turquoise	-0.406557	0.00923376	0.406557	0.00923376	0.193291	0.232078	-0.239755	0.136201	-0.179396	0.268019	-0.419773	0.00700702
CDK7	turquoise	0.691994	7.58855e-07	-0.691994	7.58855e-07	-0.38644	0.0137746	-0.0633769	0.697638	0.201564	0.212314	0.710951	2.73683e-07
BAZ2B	turquoise	0.159107	0.326772	-0.159107	0.326772	-0.383822	0.0144857	0.202836	0.209383	-0.0631753	0.698554	0.424263	0.00636418
KRIT1	turquoise	0.181046	0.263569	-0.181046	0.263569	-0.169726	0.295089	0.127613	0.43262	-0.167372	0.301935	0.49052	0.00131202
DUS1L	turquoise	-0.635035	1.07482e-05	0.635035	1.07482e-05	0.292607	0.0669125	-0.042659	0.793813	0.0611537	0.707767	-0.787092	1.71059e-09
RASA1	turquoise	0.631328	1.25386e-05	-0.631328	1.25386e-05	-0.623037	1.7573e-05	0.343301	0.0301002	0.216606	0.179435	0.791345	1.2137e-09
PIGB	turquoise	0.397223	0.0111494	-0.397223	0.0111494	-0.456182	0.0030915	0.172877	0.286081	0.125594	0.439996	0.622872	1.76897e-05
DHRS7B	turquoise	0.388723	0.013179	-0.388723	0.013179	-0.13272	0.414272	-0.362666	0.0214545	0.201528	0.212397	0.279432	0.0807738
BDH2	turquoise	0.537163	0.000351747	-0.537163	0.000351747	-0.394705	0.0117207	0.249476	0.120554	0.0131379	0.935871	0.623648	1.71469e-05
CTDSP1	turquoise	-0.763609	9.98853e-09	0.763609	9.98853e-09	0.508031	0.000818075	0.0486173	0.765773	-0.381654	0.0150976	-0.71507	2.16954e-07
CBX1	turquoise	0.725626	1.17403e-07	-0.725626	1.17403e-07	-0.129687	0.425112	-0.0909739	0.57665	0.0412893	0.800296	0.711393	2.67e-07
CREBL2	turquoise	0.633579	1.14214e-05	-0.633579	1.14214e-05	-0.277661	0.0827962	-0.0538539	0.741369	0.148476	0.360533	0.744422	3.65875e-08
PSMA7	turquoise	0.687527	9.54354e-07	-0.687527	9.54354e-07	-0.45104	0.00348907	-0.205228	0.203945	0.300506	0.0595504	0.725045	1.21529e-07
FLII	turquoise	-0.732677	7.66803e-08	0.732677	7.66803e-08	0.171886	0.288895	0.0255432	0.875677	0.0632046	0.698421	-0.903394	1.50311e-15
SLC22A18	turquoise	-0.294266	0.0653097	0.294266	0.0653097	0.414772	0.00778808	0.0655714	0.687689	-0.193061	0.232645	-0.419652	0.00702512
KCNMB1	turquoise	-0.387641	0.0134585	0.387641	0.0134585	0.109055	0.502948	-0.100582	0.536882	0.106787	0.511926	-0.559198	0.00017621
ANKRD46	turquoise	0.416538	0.0075041	-0.416538	0.0075041	-0.286227	0.0733692	0.241425	0.133411	-0.0266538	0.870316	0.567411	0.000134485
REV3L	turquoise	0.315491	0.0473634	-0.315491	0.0473634	-0.379181	0.0158225	0.149903	0.355883	-0.00736034	0.964047	0.466481	0.00241272
UNC119	turquoise	-0.634191	1.11336e-05	0.634191	1.11336e-05	0.488123	0.00139696	-0.10563	0.516533	-0.115703	0.47711	-0.75545	1.76001e-08
MINK1	turquoise	-0.682354	1.23829e-06	0.682354	1.23829e-06	0.524663	0.000509986	-0.167485	0.301605	-0.204346	0.205939	-0.837646	1.59e-11
RASSF1	turquoise	-0.291971	0.0675352	0.291971	0.0675352	-0.154503	0.341144	0.270888	0.0908955	0.310313	0.0513233	-0.45218	0.00339724
C16orf80	turquoise	0.660915	3.45492e-06	-0.660915	3.45492e-06	-0.582303	8.08662e-05	0.0450106	0.782713	0.302811	0.0575284	0.707738	3.27161e-07
DYNC1LI1	turquoise	0.396561	0.0112973	-0.396561	0.0112973	-0.21359	0.185716	0.186804	0.248425	0.189965	0.240365	0.606325	3.37183e-05
NUP37	turquoise	0.636413	1.01442e-05	-0.636413	1.01442e-05	-0.324071	0.0413471	-0.0847006	0.603313	0.130042	0.423838	0.716527	1.99651e-07
RAB1A	turquoise	0.767075	7.79831e-09	-0.767075	7.79831e-09	-0.166474	0.304573	-0.148995	0.358837	0.0476274	0.770412	0.844891	7.14009e-12
MRPS2	turquoise	-0.375753	0.0168756	0.375753	0.0168756	0.157734	0.331017	-0.0529549	0.745541	0.235547	0.143422	-0.481995	0.00163663
NIT1	turquoise	-0.429993	0.0056184	0.429993	0.0056184	0.00917836	0.955175	-0.0665701	0.683179	0.26769	0.0949264	-0.645584	6.85445e-06
TRIM52	turquoise	0.520495	0.000575412	-0.520495	0.000575412	-0.683059	1.19547e-06	0.229818	0.1537	0.321341	0.0431899	0.673351	1.92477e-06
HMGA1	turquoise	-0.767997	7.29615e-09	0.767997	7.29615e-09	0.619021	2.06225e-05	-0.0855504	0.59967	-0.210102	0.193175	-0.790348	1.31626e-09
CD36	turquoise	0.38702	0.0136212	-0.38702	0.0136212	-0.211378	0.190422	0.10766	0.508461	-0.199216	0.217801	0.473968	0.00200509
CD46	turquoise	0.671653	2.08824e-06	-0.671653	2.08824e-06	-0.394622	0.0117401	-0.201112	0.213362	0.0919844	0.572406	0.743458	3.89377e-08
PAPOLA	turquoise	0.778813	3.26501e-09	-0.778813	3.26501e-09	-0.534335	0.000383067	-0.0857158	0.598962	0.137555	0.397319	0.888802	1.90958e-14
APOL3	turquoise	-0.277762	0.0826789	0.277762	0.0826789	0.0968849	0.552027	-0.214871	0.18303	0.285236	0.0744149	-0.310569	0.0511218
POLR2K	turquoise	0.592277	5.67151e-05	-0.592277	5.67151e-05	-0.0318787	0.845178	-0.168412	0.298898	0.0626391	0.700994	0.697281	5.75461e-07
NDUFS7	turquoise	-0.16011	0.323692	0.16011	0.323692	0.244587	0.128246	-0.304724	0.055892	0.0758391	0.641853	-0.419492	0.00704903
SYPL1	turquoise	0.699128	5.21753e-07	-0.699128	5.21753e-07	-0.281523	0.0784358	0.137396	0.397868	-0.0865452	0.595418	0.731482	8.24937e-08
DDX1	turquoise	0.564648	0.000147401	-0.564648	0.000147401	-0.282608	0.0772436	-0.043264	0.790953	0.097703	0.548659	0.684991	1.08504e-06
CCBL2	turquoise	0.404487	0.00963219	-0.404487	0.00963219	-0.316553	0.0465821	0.195848	0.225839	0.140228	0.38812	0.530437	0.000430337
TSEN34	turquoise	-0.142897	0.379062	0.142897	0.379062	0.113844	0.484263	0.0516911	0.751419	0.147389	0.3641	-0.236798	0.141246
UBXN7	turquoise	0.433551	0.00519427	-0.433551	0.00519427	-0.502656	0.000948258	0.226725	0.159468	0.122514	0.451379	0.620177	1.9699e-05
HOXB2	turquoise	0.109348	0.501795	-0.109348	0.501795	-0.0942202	0.563066	0.0308747	0.849997	0.364147	0.0208893	0.0646811	0.691719
MRPS28	turquoise	0.429912	0.00562829	-0.429912	0.00562829	-0.353758	0.0251312	0.0148881	0.92735	0.269738	0.0923297	0.525524	0.000497334
PRCC	turquoise	-0.51811	0.000616136	0.51811	0.000616136	0.29686	0.0628641	-0.122871	0.450049	-0.167238	0.30233	-0.619626	2.01346e-05
NR1H2	turquoise	-0.533636	0.000391187	0.533636	0.000391187	0.178896	0.269378	-0.0226633	0.889602	0.361816	0.0217848	-0.701831	4.51427e-07
BAK1	turquoise	-0.477105	0.00185321	0.477105	0.00185321	0.260821	0.104046	0.0550285	0.735928	-0.128718	0.428611	-0.569189	0.00012672
SMCHD1	turquoise	0.425812	0.00615458	-0.425812	0.00615458	-0.292382	0.067133	-0.113799	0.48444	-0.034846	0.830967	0.549561	0.000239823
TRIM8	turquoise	0.57438	0.000106322	-0.57438	0.000106322	-0.106441	0.513299	0.0268266	0.869483	-0.199798	0.216432	0.605737	3.44769e-05
PAFAH1B3	turquoise	-0.507853	0.000822123	0.507853	0.000822123	0.514738	0.000678098	-0.192951	0.232915	-0.438837	0.00461565	-0.43217	0.00535549
IL18	turquoise	0.331199	0.0368348	-0.331199	0.0368348	-0.225576	0.16165	-0.02994	0.854489	-0.148474	0.360541	0.510908	0.000755148
WDR6	turquoise	-0.397003	0.0111984	0.397003	0.0111984	0.393624	0.0119736	-0.0679464	0.676981	-0.195187	0.227442	-0.553861	0.00020925
ANAPC2	turquoise	-0.684282	1.12444e-06	0.684282	1.12444e-06	0.541124	0.000311737	-0.116057	0.475754	-0.236148	0.142374	-0.824951	5.91047e-11
GVINP1	turquoise	0.226441	0.160006	-0.226441	0.160006	-0.488647	0.001378	0.078372	0.630736	0.415122	0.00773117	0.400075	0.010531
OASL	turquoise	-0.338307	0.0327444	0.338307	0.0327444	0.0912365	0.575546	-0.0321795	0.843735	0.27951	0.0806851	-0.316717	0.0464624
RRAGA	turquoise	-0.0797214	0.624846	0.0797214	0.624846	-0.103116	0.52662	-0.0483261	0.767137	0.477942	0.00181445	-0.34971	0.0269673
CD14	turquoise	-0.17254	0.287036	0.17254	0.287036	-0.0668719	0.681818	-0.218075	0.176431	0.29818	0.0616483	-0.416477	0.00751377
RNF14	turquoise	0.437085	0.00480086	-0.437085	0.00480086	-0.445592	0.00395825	0.179547	0.26761	0.331796	0.0364759	0.552536	0.000218277
MED23	turquoise	0.476585	0.00187768	-0.476585	0.00187768	-0.499273	0.00103934	0.161815	0.318497	0.2058	0.20266	0.67496	1.78085e-06
POLD4	turquoise	-0.407254	0.00910274	0.407254	0.00910274	0.53701	0.000353386	-0.154629	0.340745	0.0209104	0.898094	-0.64072	8.45186e-06
GTPBP8	turquoise	0.225765	0.16129	-0.225765	0.16129	0.0200758	0.902142	-0.0886096	0.586636	-0.280433	0.0796478	0.48664	0.0014519
DNASE1L3	turquoise	0.134885	0.406629	-0.134885	0.406629	-0.351671	0.0260643	0.248945	0.121371	0.0902736	0.5796	0.210127	0.193121
RAC1	turquoise	-0.43404	0.0051383	0.43404	0.0051383	-0.312295	0.0497769	0.208977	0.195623	0.205736	0.202803	-0.530229	0.000433011
NGRN	turquoise	0.335887	0.0340934	-0.335887	0.0340934	-0.387493	0.013497	0.250312	0.119273	0.321387	0.043158	0.336967	0.0334861
ALDH9A1	turquoise	-0.380599	0.0154034	0.380599	0.0154034	-0.252217	0.116396	0.379233	0.0158068	0.0812608	0.618155	-0.382225	0.0149345
CD4	turquoise	-0.678876	1.47099e-06	0.678876	1.47099e-06	0.140263	0.388001	0.0284492	0.861662	-0.0326342	0.841555	-0.824722	6.04596e-11
NECAP1	turquoise	0.0257472	0.874692	-0.0257472	0.874692	-0.265448	0.0978331	0.121263	0.456045	-0.142753	0.379548	0.240369	0.135169
TIMP1	turquoise	-0.502714	0.000946753	0.502714	0.000946753	0.0594723	0.715461	0.373749	0.0175179	0.206465	0.201173	-0.634261	1.11015e-05
LSM8	turquoise	0.3477	0.0279195	-0.3477	0.0279195	0.0502752	0.758021	0.00305954	0.985051	0.00895382	0.956271	0.460938	0.00275972
FAM134C	turquoise	-0.356147	0.0240974	0.356147	0.0240974	-0.0760525	0.640913	0.0562263	0.730393	0.0333186	0.838276	-0.46631	0.00242282
CD33	turquoise	-0.20179	0.211791	0.20179	0.211791	0.212895	0.187187	-0.354164	0.0249529	-0.0681644	0.676001	-0.35389	0.0250734
FDFT1	turquoise	0.36509	0.0205358	-0.36509	0.0205358	-0.311251	0.0505871	0.0634044	0.697513	0.182595	0.259437	0.508056	0.000817525
KDM5C	turquoise	-0.613509	2.55966e-05	0.613509	2.55966e-05	0.531041	0.000422685	-0.238285	0.138692	-0.132605	0.41468	-0.720586	1.57948e-07
SCAMP2	turquoise	-0.641019	8.3448e-06	0.641019	8.3448e-06	0.523408	0.000528949	-0.0129179	0.936943	-0.193716	0.231033	-0.80691	3.2208e-10
ATP11B	turquoise	0.516879	0.000638138	-0.516879	0.000638138	-0.288659	0.0708529	0.0265633	0.870753	-0.196958	0.223168	0.734278	6.948e-08
C15orf39	turquoise	-0.815309	1.49651e-10	0.815309	1.49651e-10	0.336701	0.0336347	0.1036	0.524671	-0.144227	0.374594	-0.804189	4.09594e-10
GATA2	turquoise	-0.126743	0.435788	0.126743	0.435788	0.0232569	0.886729	0.205933	0.202363	-0.16488	0.309295	-0.217155	0.178308
RCBTB2	turquoise	0.467693	0.00234219	-0.467693	0.00234219	-0.312395	0.0497004	0.05288	0.74589	-0.0914449	0.57467	0.601069	4.10774e-05
PIP5K1C	turquoise	-0.622455	1.79878e-05	0.622455	1.79878e-05	0.467992	0.00232506	-0.0804983	0.621466	-0.173522	0.284259	-0.742762	4.07188e-08
NIPBL	turquoise	0.492664	0.00123994	-0.492664	0.00123994	-0.646274	6.65183e-06	0.166184	0.305428	0.154929	0.339796	0.721254	1.51917e-07
PCF11	turquoise	-0.0147463	0.92804	0.0147463	0.92804	0.0581852	0.72137	-0.20015	0.215607	-0.219273	0.174008	0.203589	0.20766
ASAP1	turquoise	-0.148113	0.361721	0.148113	0.361721	-0.461975	0.00269167	0.167955	0.300231	0.21136	0.19046	-0.192508	0.23401
DCAF6	turquoise	0.466304	0.00242319	-0.466304	0.00242319	-0.484731	0.00152548	0.248851	0.121518	0.0814861	0.617178	0.61261	2.65043e-05
CCL2	turquoise	-0.17089	0.291742	0.17089	0.291742	0.0760734	0.640821	0.0269364	0.868953	0.221855	0.168865	-0.154432	0.341366
ALG6	turquoise	0.337038	0.033446	-0.337038	0.033446	-0.439829	0.00451357	0.148746	0.359651	0.0936516	0.565434	0.621001	1.90633e-05
HCFC1R1	turquoise	-0.67566	1.72142e-06	0.67566	1.72142e-06	0.657535	4.03173e-06	-0.300223	0.0598029	-0.199416	0.21733	-0.882572	5.08586e-14
SNX4	turquoise	0.641774	8.07948e-06	-0.641774	8.07948e-06	-0.589578	6.25016e-05	0.20115	0.213274	0.42284	0.00656218	0.714552	2.23434e-07
LOC100129361	turquoise	0.375136	0.0170712	-0.375136	0.0170712	-0.472004	0.00210569	0.330925	0.0370004	0.474485	0.00197932	0.455256	0.00316006
CTBS	turquoise	0.674639	1.80874e-06	-0.674639	1.80874e-06	-0.245472	0.126826	0.116985	0.472207	0.104483	0.521124	0.746541	3.18798e-08
CASP8AP2	turquoise	0.30472	0.0558955	-0.30472	0.0558955	-0.400984	0.0103404	0.246492	0.125206	0.156795	0.333942	0.528851	0.000451019
STX10	turquoise	-0.426466	0.00606791	0.426466	0.00606791	0.50573	0.000871722	-0.275703	0.0850775	-0.0699421	0.668031	-0.688187	9.22794e-07
TMEM214	turquoise	-0.636444	1.0131e-05	0.636444	1.0131e-05	0.247272	0.123976	-0.0068417	0.966579	-0.0697342	0.668962	-0.756963	1.58718e-08
TMED5	turquoise	0.725335	1.19452e-07	-0.725335	1.19452e-07	-0.409986	0.00860451	-0.044941	0.783041	0.0689199	0.67261	0.837292	1.65169e-11
SLIRP	turquoise	0.318968	0.0448454	-0.318968	0.0448454	-0.171998	0.288576	-0.102016	0.531062	0.264308	0.0993369	0.378812	0.0159333
NARS2	turquoise	0.547998	0.000251898	-0.547998	0.000251898	-0.402574	0.0100136	0.237644	0.139788	0.230731	0.152028	0.554105	0.000207628
P2RY13	turquoise	-0.274339	0.0866957	0.274339	0.0866957	-0.196101	0.225229	-0.207828	0.198149	0.19942	0.217321	-0.29987	0.0601179
NFKB1	turquoise	-0.546984	0.000260017	0.546984	0.000260017	-0.0671014	0.680784	0.115079	0.479504	0.183289	0.257598	-0.686264	1.01751e-06
SPINT2	turquoise	-0.285518	0.0741161	0.285518	0.0741161	0.219542	0.173466	0.215262	0.182216	-0.013517	0.934025	-0.403142	0.00989893
FAM98A	turquoise	0.313951	0.0485145	-0.313951	0.0485145	-0.337224	0.0333427	0.0291063	0.858499	0.219133	0.17429	0.486213	0.00146808
PSENEN	turquoise	0.421701	0.00672446	-0.421701	0.00672446	-0.398119	0.0109519	0.0785679	0.62988	0.454027	0.00325301	0.448676	0.00368633
ARFGAP3	turquoise	0.561505	0.000163444	-0.561505	0.000163444	-0.181331	0.262806	0.0200749	0.902146	-0.242225	0.132089	0.651902	5.19242e-06
TRAPPC12	turquoise	-0.608544	3.09892e-05	0.608544	3.09892e-05	-0.21054	0.192226	0.0122463	0.940216	0.288367	0.0711515	-0.606188	3.38939e-05
CARKD	turquoise	-0.335674	0.0342142	0.335674	0.0342142	0.0383887	0.81407	-0.0492367	0.762874	0.302593	0.057717	-0.484933	0.00151753
SERPINB9	turquoise	0.240887	0.134305	-0.240887	0.134305	-0.225139	0.162485	0.0571116	0.726311	0.235558	0.143402	0.253851	0.11397
PEX11B	turquoise	0.00348489	0.982973	-0.00348489	0.982973	-0.168127	0.299728	0.0778972	0.632814	0.289292	0.070209	-0.100686	0.53646
NMI	turquoise	0.466248	0.00242651	-0.466248	0.00242651	-0.361145	0.0220485	-0.080853	0.619925	0.408212	0.00892532	0.601142	4.09664e-05
TOPORS	turquoise	0.166943	0.303196	-0.166943	0.303196	-0.557566	0.000185779	0.513454	0.0007031	0.170698	0.29229	0.434288	0.00511
ABR	turquoise	-0.614622	2.4512e-05	0.614622	2.4512e-05	0.439909	0.00450538	-0.120346	0.459484	-0.0888484	0.585624	-0.724295	1.27051e-07
TNPO1	turquoise	0.585215	7.2997e-05	-0.585215	7.2997e-05	-0.407544	0.00904873	0.263902	0.0998769	0.00623276	0.969552	0.741271	4.47942e-08
KPNA2	turquoise	0.456688	0.00305462	-0.456688	0.00305462	-0.346986	0.028264	0.017529	0.914507	-0.00376791	0.981591	0.710971	2.73387e-07
IPO7	turquoise	0.729493	9.30948e-08	-0.729493	9.30948e-08	-0.21612	0.180436	-0.022566	0.890073	0.0411061	0.801164	0.818408	1.11681e-10
DENND4A	turquoise	0.487632	0.00141494	-0.487632	0.00141494	-0.558714	0.000178999	0.248861	0.121502	0.294921	0.0646853	0.642997	7.66577e-06
TMC6	turquoise	-0.653776	4.77592e-06	0.653776	4.77592e-06	0.233685	0.146706	0.0526832	0.746804	0.0939551	0.56417	-0.737066	5.84217e-08
GPS2	turquoise	-0.565552	0.000143056	0.565552	0.000143056	0.239197	0.137141	-0.179723	0.267132	0.238427	0.138449	-0.792794	1.07784e-09
MRPL35	turquoise	0.454741	0.00319872	-0.454741	0.00319872	-0.395002	0.0116521	-0.104154	0.522445	0.0388238	0.812	0.594371	5.25662e-05
POLR3K	turquoise	0.139284	0.391354	-0.139284	0.391354	0.332899	0.0358208	-0.318605	0.0451027	-0.200144	0.215622	0.154017	0.342683
DOK3	turquoise	-0.670909	2.16379e-06	0.670909	2.16379e-06	0.250824	0.118495	-0.0161496	0.921213	-0.12235	0.451988	-0.792152	1.13614e-09
RCHY1	turquoise	0.653734	4.78501e-06	-0.653734	4.78501e-06	-0.441043	0.00439122	0.0521518	0.749275	0.0244561	0.880929	0.874652	1.63612e-13
MOSPD3	turquoise	-0.418801	0.00715337	0.418801	0.00715337	0.502515	0.000951894	-0.0391954	0.810233	-0.194282	0.229647	-0.602623	3.87622e-05
CMC2	turquoise	0.179579	0.267523	-0.179579	0.267523	-0.140203	0.388205	-0.140183	0.388274	0.312086	0.0499381	0.293938	0.0656238
COPS3	turquoise	0.499319	0.00103804	-0.499319	0.00103804	-0.288479	0.071037	-0.11259	0.489121	0.180758	0.264342	0.574057	0.000107498
DNASE1L1	turquoise	0.064908	0.690691	-0.064908	0.690691	0.0725288	0.656498	0.0688766	0.672804	0.194318	0.229558	0.104618	0.520582
OAT	turquoise	0.589778	6.2055e-05	-0.589778	6.2055e-05	-0.242955	0.130891	-0.0393446	0.809524	0.173096	0.285461	0.584127	7.58523e-05
ARGLU1	turquoise	0.200525	0.21473	-0.200525	0.21473	-0.362165	0.0216485	0.182337	0.260121	-0.111054	0.495104	0.440246	0.00447124
SEMA4A	turquoise	-0.36475	0.0206627	0.36475	0.0206627	0.262777	0.101383	-0.15434	0.34166	-0.0132886	0.935138	-0.732641	7.68493e-08
AMPD3	turquoise	0.241555	0.133195	-0.241555	0.133195	0.0264125	0.87148	0.0113744	0.944465	-0.413054	0.00807323	0.302152	0.0581003
MRPL4	turquoise	-0.651983	5.17375e-06	0.651983	5.17375e-06	0.10721	0.510244	0.012884	0.937108	0.0536815	0.742169	-0.720327	1.60352e-07
PNISR	turquoise	0.521493	0.000559098	-0.521493	0.000559098	-0.278566	0.0817571	0.112632	0.488958	-0.0938586	0.564572	0.653031	4.93787e-06
MED28	turquoise	0.459919	0.00282806	-0.459919	0.00282806	-0.307501	0.0535831	-0.0846697	0.603445	0.0985632	0.545127	0.665327	2.81618e-06
MED13	turquoise	0.39441	0.0117893	-0.39441	0.0117893	-0.584644	7.44834e-05	0.179481	0.267788	0.25529	0.111864	0.554874	0.000202582
CSF2RA	turquoise	0.516109	0.000652259	-0.516109	0.000652259	-0.147647	0.36325	-0.155169	0.339041	0.0235723	0.885203	0.549703	0.000238757
FBXO38	turquoise	0.458641	0.00291586	-0.458641	0.00291586	-0.437165	0.00479234	0.187131	0.247583	-0.0454854	0.780477	0.732297	7.8486e-08
CDKN1A	turquoise	-0.500949	0.000993295	0.500949	0.000993295	0.380405	0.0154601	0.241608	0.133107	-0.299068	0.0608401	-0.515845	0.000657155
PHC2	turquoise	-0.634483	1.09987e-05	0.634483	1.09987e-05	0.205394	0.203572	0.127908	0.431546	-0.126514	0.436625	-0.744542	3.63057e-08
LIN7C	turquoise	0.653271	4.88509e-06	-0.653271	4.88509e-06	-0.285097	0.0745621	-0.0756764	0.64257	-0.0328325	0.840604	0.816274	1.36703e-10
TMEM131	turquoise	0.395091	0.0116316	-0.395091	0.0116316	-0.452202	0.0033955	0.189891	0.240553	0.0970457	0.551364	0.499941	0.00102076
SLC35A1	turquoise	0.667568	2.53516e-06	-0.667568	2.53516e-06	-0.152413	0.347791	-0.0947381	0.560912	-0.161977	0.318008	0.786556	1.78531e-09
IFT57	turquoise	0.487914	0.0014046	-0.487914	0.0014046	0.0542183	0.73968	0.0129896	0.936594	0.0578752	0.722795	0.4329	0.00526971
CD79B	turquoise	-0.15602	0.336367	0.15602	0.336367	0.211101	0.191017	-0.0260676	0.873145	0.233653	0.146762	-0.240129	0.135571
NXF1	turquoise	-0.473889	0.00200904	0.473889	0.00200904	-0.00143631	0.992982	-0.19498	0.227944	0.283282	0.0765101	-0.669653	2.29714e-06
PIK3R1	turquoise	0.473306	0.00203855	-0.473306	0.00203855	-0.573529	0.000109445	0.361844	0.0217739	0.218317	0.175939	0.655927	4.33602e-06
PMM2	turquoise	-0.412284	0.00820372	0.412284	0.00820372	0.0430551	0.79194	0.317426	0.0459481	0.0229734	0.888101	-0.503008	0.000939191
TNFRSF14	turquoise	-0.388469	0.0132442	0.388469	0.0132442	0.377594	0.0163029	-0.0702237	0.666772	0.121512	0.455114	-0.428003	0.00586836
USPL1	turquoise	0.36707	0.0198099	-0.36707	0.0198099	-0.609889	2.94341e-05	0.114685	0.481022	0.24002	0.135754	0.582943	7.90738e-05
SELT	turquoise	0.584019	7.61428e-05	-0.584019	7.61428e-05	-0.181166	0.263247	-0.426112	0.00611465	0.0704761	0.665644	0.539929	0.000323353
ATG9A	turquoise	-0.49609	0.00113203	0.49609	0.00113203	0.356989	0.0237416	0.112501	0.489469	-0.322415	0.0424573	-0.538389	0.000338894
NIT2	turquoise	0.370297	0.0186731	-0.370297	0.0186731	-0.286498	0.0730861	-0.239338	0.136904	0.297432	0.062335	0.326981	0.0394536
TPRA1	turquoise	-0.524086	0.000518625	0.524086	0.000518625	0.369784	0.01885	-0.136154	0.402189	-0.381464	0.0151524	-0.497848	0.00107998
GTF2B	turquoise	0.690095	8.36919e-07	-0.690095	8.36919e-07	-0.298119	0.0617034	-0.0544921	0.738411	0.192082	0.235067	0.806011	3.48824e-10
SH2B2	turquoise	-0.749447	2.6335e-08	0.749447	2.6335e-08	0.478612	0.00178393	-0.00493226	0.975903	-0.185055	0.252962	-0.733069	7.48529e-08
MCOLN1	turquoise	-0.430793	0.00552047	0.430793	0.00552047	0.292523	0.0669947	-0.0345088	0.832579	0.029474	0.85673	-0.624099	1.68385e-05
DBR1	turquoise	0.347352	0.028087	-0.347352	0.028087	-0.522463	0.000543642	0.253942	0.113836	0.248532	0.12201	0.485074	0.00151202
USP16	turquoise	0.568783	0.000128457	-0.568783	0.000128457	-0.392991	0.0121237	0.00359622	0.982429	0.216663	0.179317	0.69001	8.40604e-07
BHLHE40	turquoise	-0.187664	0.246214	0.187664	0.246214	-0.180732	0.264413	0.219484	0.173584	-0.0236112	0.885015	-0.274911	0.0860144
MOSPD1	turquoise	0.600788	4.15099e-05	-0.600788	4.15099e-05	-0.373764	0.0175131	0.328057	0.0387718	-0.00515596	0.974811	0.743797	3.80954e-08
HDGF	turquoise	-0.63011	1.31843e-05	0.63011	1.31843e-05	0.370152	0.0187229	-0.00826796	0.959617	-0.031991	0.844639	-0.814973	1.54429e-10
RENBP	turquoise	-0.550178	0.000235204	0.550178	0.000235204	0.127379	0.433468	0.240885	0.134307	0.0507889	0.755624	-0.588577	6.4782e-05
SNW1	turquoise	0.582799	7.94743e-05	-0.582799	7.94743e-05	-0.102394	0.529533	0.0922174	0.571429	-0.0512988	0.753247	0.714463	2.24575e-07
PYGL	turquoise	-0.0644258	0.692877	0.0644258	0.692877	0.0473383	0.771768	0.148949	0.358986	-0.089388	0.58334	-0.19575	0.226077
TNFSF8	turquoise	0.500772	0.000998051	-0.500772	0.000998051	-0.386198	0.013839	-0.139492	0.390638	0.229508	0.154272	0.497627	0.0010864
TPP1	turquoise	-0.642352	7.88135e-06	0.642352	7.88135e-06	0.199505	0.217119	0.044543	0.784917	-0.071833	0.659593	-0.80707	3.17512e-10
ELMO1	turquoise	-0.409175	0.00874988	0.409175	0.00874988	0.000602157	0.997058	0.147379	0.364131	-0.0666713	0.682723	-0.55816	0.000182245
SIDT2	turquoise	0.347385	0.028071	-0.347385	0.028071	0.0757344	0.642314	-0.154419	0.34141	0.0346996	0.831667	0.412452	0.00817514
GIN1	turquoise	0.730143	8.95002e-08	-0.730143	8.95002e-08	-0.440749	0.00442056	-0.0416679	0.798503	0.24777	0.123197	0.751159	2.35038e-08
ATAD2B	turquoise	0.351853	0.0259821	-0.351853	0.0259821	-0.494	0.00119683	0.102193	0.530346	-0.0176789	0.913778	0.442385	0.00425947
COLGALT1	turquoise	-0.535011	0.000375369	0.535011	0.000375369	-0.0309575	0.8496	0.143355	0.377518	0.0173816	0.915223	-0.554997	0.000201782
CCDC22	turquoise	-0.612029	2.71069e-05	0.612029	2.71069e-05	0.257432	0.108786	-0.195134	0.22757	0.192903	0.233033	-0.716441	2.00632e-07
CCNC	turquoise	0.690091	8.37099e-07	-0.690091	8.37099e-07	-0.208263	0.19719	-0.103153	0.526472	0.0784191	0.63053	0.771781	5.53467e-09
DDX41	turquoise	-0.41659	0.00749592	0.41659	0.00749592	0.173266	0.284981	-0.323694	0.0415977	0.252839	0.115467	-0.693423	7.04602e-07
DNM1L	turquoise	0.418374	0.00721847	-0.418374	0.00721847	-0.468133	0.002317	0.0554328	0.734058	0.239322	0.136931	0.520697	0.000572077
PTGER4	turquoise	0.441997	0.00429714	-0.441997	0.00429714	-0.265114	0.0982716	0.0125456	0.938757	0.141802	0.382761	0.465712	0.00245846
HSPA5	turquoise	0.0867102	0.594714	-0.0867102	0.594714	-0.305731	0.0550459	-0.245442	0.126874	0.239512	0.136609	0.173888	0.283231
ITGAE	turquoise	0.343722	0.0298858	-0.343722	0.0298858	-0.0508932	0.755138	-0.185812	0.250992	-0.260928	0.1039	0.393809	0.01193
DCXR	turquoise	-0.0373272	0.819124	0.0373272	0.819124	0.00518103	0.974688	-0.414317	0.00786282	0.2693	0.0928803	-0.236113	0.142435
ILF2	turquoise	0.49947	0.00103384	-0.49947	0.00103384	-0.230151	0.153089	-0.210394	0.192542	0.0915569	0.5742	0.638383	9.33504e-06
TNFAIP3	turquoise	-0.260163	0.104954	0.260163	0.104954	-0.257134	0.10921	0.0886511	0.58646	0.310599	0.0510975	-0.271406	0.0902552
VAT1	turquoise	-0.464379	0.00253949	0.464379	0.00253949	0.490204	0.00132292	-0.0192697	0.906053	-0.556097	0.000194782	-0.552606	0.000217788
PPIH	turquoise	0.600068	4.26357e-05	-0.600068	4.26357e-05	-0.260422	0.104596	0.0151503	0.926074	0.320848	0.0435298	0.559711	0.0001733
ARFIP1	turquoise	0.752208	2.19112e-08	-0.752208	2.19112e-08	-0.274682	0.0862864	-0.197645	0.221526	0.191201	0.237263	0.709514	2.9651e-07
LYN	turquoise	-0.51137	0.000745458	0.51137	0.000745458	-0.18791	0.245586	0.45453	0.0032147	0.323683	0.0416052	-0.488411	0.00138651
NSMAF	turquoise	0.489811	0.00133663	-0.489811	0.00133663	-0.322903	0.0421277	0.286559	0.0730223	0.0633483	0.697768	0.486798	0.00144595
MCTS1	turquoise	0.653416	4.8536e-06	-0.653416	4.8536e-06	-0.148594	0.360146	-0.0796312	0.625239	-0.0207698	0.898776	0.71897	1.73481e-07
CCS	turquoise	-0.480609	0.00169561	0.480609	0.00169561	0.422636	0.00659101	0.140302	0.387868	-0.199766	0.216507	-0.564301	0.000149097
CBX4	turquoise	-0.76481	9.17178e-09	0.76481	9.17178e-09	0.283421	0.0763599	0.00560565	0.972615	-0.220551	0.171448	-0.778253	3.40746e-09
TNS3	turquoise	0.41929	0.00707945	-0.41929	0.00707945	-0.399919	0.0105642	0.157218	0.332623	-0.109315	0.501926	0.728381	9.95581e-08
ANG	turquoise	0.293806	0.0657511	-0.293806	0.0657511	-0.215727	0.181249	-0.127541	0.432881	0.219294	0.173964	0.249996	0.119757
SF3B1	turquoise	0.570562	0.000121007	-0.570562	0.000121007	-0.495765	0.00114191	0.0690791	0.671896	0.0350001	0.83023	0.693494	7.01996e-07
LTN1	turquoise	0.421677	0.0067279	-0.421677	0.0067279	-0.394208	0.0118365	0.155832	0.336954	-0.0380731	0.815572	0.586077	7.08048e-05
FNBP4	turquoise	0.0778242	0.633134	-0.0778242	0.633134	-0.498582	0.00105887	0.171711	0.289394	0.0572058	0.725877	0.238789	0.137833
MEN1	turquoise	-0.452702	0.00335593	0.452702	0.00335593	0.0532696	0.74408	-0.0469173	0.773745	0.300895	0.0592049	-0.679298	1.44076e-06
METTL18	turquoise	0.525265	0.000501103	-0.525265	0.000501103	-0.282696	0.0771473	0.266517	0.0964386	0.325595	0.0403462	0.601668	4.01706e-05
RAB1B	turquoise	-0.660358	3.54448e-06	0.660358	3.54448e-06	0.339775	0.0319485	0.361654	0.0218483	-0.261748	0.102778	-0.603148	3.80074e-05
TXNDC15	turquoise	0.636036	1.03064e-05	-0.636036	1.03064e-05	-0.281173	0.0788237	-0.0859405	0.598001	0.260266	0.104812	0.669528	2.31074e-06
SLC2A5	turquoise	0.0985667	0.545113	-0.0985667	0.545113	0.0834182	0.608828	0.0911969	0.575712	-0.662871	3.15692e-06	0.238266	0.138725
BCL7B	turquoise	-0.375003	0.0171135	0.375003	0.0171135	0.265972	0.0971469	-0.0758736	0.641701	0.138539	0.393916	-0.513928	0.000693775
WDR45	turquoise	-0.569838	0.00012399	0.569838	0.00012399	0.0591836	0.716785	0.10866	0.504508	0.23067	0.152139	-0.773767	4.77707e-09
APEH	turquoise	-0.601522	4.039e-05	0.601522	4.039e-05	0.321379	0.0431638	-0.125116	0.441751	0.0582669	0.720994	-0.825664	5.50546e-11
NAA50	turquoise	0.612371	2.67513e-05	-0.612371	2.67513e-05	-0.0751386	0.644941	0.0616721	0.705401	0.0161631	0.921147	0.611653	2.7503e-05
PTPN4	turquoise	0.380366	0.0154716	-0.380366	0.0154716	-0.351232	0.0262644	-0.0872728	0.592316	0.634636	1.0929e-05	0.337019	0.0334567
KLF6	turquoise	0.145702	0.369677	-0.145702	0.369677	-0.313572	0.0488012	0.0391489	0.810455	0.359366	0.0227604	0.0222638	0.891537
MTHFD1	turquoise	0.361464	0.0219226	-0.361464	0.0219226	-0.454249	0.00323605	-0.191743	0.23591	0.422438	0.00661903	0.522554	0.000542199
COPS5	turquoise	0.669171	2.35025e-06	-0.669171	2.35025e-06	-0.204365	0.205894	-0.0860996	0.597321	0.0182206	0.911147	0.792661	1.08964e-09
VPS39	turquoise	-0.687797	9.41329e-07	0.687797	9.41329e-07	0.479112	0.00176142	-0.0672273	0.680217	-0.396029	0.0114174	-0.647899	6.1959e-06
TPD52L2	turquoise	-0.595432	5.05715e-05	0.595432	5.05715e-05	0.197309	0.222329	0.026819	0.869519	0.0244454	0.880981	-0.746197	3.26037e-08
SLC25A24	turquoise	0.481593	0.00165356	-0.481593	0.00165356	0.0742627	0.648811	-0.0173647	0.915305	-0.323788	0.0415347	0.617827	2.16181e-05
MILR1	turquoise	0.491312	0.00128498	-0.491312	0.00128498	-0.258753	0.10692	-0.0820405	0.614777	0.186728	0.248622	0.58732	6.77502e-05
CIR1	turquoise	0.192255	0.234637	-0.192255	0.234637	0.337039	0.0334456	0.0565163	0.729055	-0.319777	0.0442751	0.320409	0.0438337
IL6R	turquoise	-0.402694	0.00998933	0.402694	0.00998933	-0.12233	0.452064	0.129978	0.424066	0.240299	0.135286	-0.513144	0.000709265
MKNK2	turquoise	-0.369606	0.0189117	0.369606	0.0189117	0.119526	0.462574	-0.146524	0.366953	-0.0475896	0.770589	-0.371354	0.0183126
CHUK	turquoise	0.26147	0.103157	-0.26147	0.103157	-0.325962	0.0401083	0.0537242	0.74197	0.309483	0.0519819	0.363769	0.0210325
PHKB	turquoise	0.277958	0.0824535	-0.277958	0.0824535	-0.38954	0.0129711	0.359762	0.0226004	-0.00589273	0.971213	0.405486	0.00943818
PSD4	turquoise	-0.782297	2.49593e-09	0.782297	2.49593e-09	0.256973	0.109441	-0.0645485	0.69232	-0.0994371	0.541551	-0.792878	1.07042e-09
TOPBP1	turquoise	0.528003	0.00046245	-0.528003	0.00046245	-0.4741	0.00199849	0.127589	0.432706	0.222769	0.167073	0.676417	1.65915e-06
SFXN3	turquoise	-0.660602	3.50495e-06	0.660602	3.50495e-06	0.528178	0.000460064	0.0532977	0.74395	-0.384163	0.0143913	-0.717463	1.8922e-07
DNAJC3	turquoise	0.490509	0.00131238	-0.490509	0.00131238	-0.62703	1.49546e-05	0.193159	0.232402	0.211111	0.190995	0.650421	5.54475e-06
DCLRE1C	turquoise	0.384463	0.0143087	-0.384463	0.0143087	-0.571122	0.000118745	0.000592473	0.997105	0.436089	0.00490907	0.484751	0.00152469
PLXNC1	turquoise	-0.0780274	0.632244	0.0780274	0.632244	-0.145928	0.368926	-0.057135	0.726203	-0.138253	0.394902	0.00634906	0.968984
TECR	turquoise	-0.116215	0.475148	0.116215	0.475148	-0.0421791	0.796083	-0.135956	0.402879	0.34293	0.0302905	-0.301639	0.0585491
BARD1	turquoise	0.227254	0.158471	-0.227254	0.158471	-0.0732225	0.653418	0.124881	0.442616	-0.0871632	0.592783	0.417626	0.00733363
FAM117A	turquoise	-0.384982	0.0141669	0.384982	0.0141669	-0.00842023	0.958874	0.335971	0.0340454	0.0952178	0.558921	-0.382006	0.0149969
PLOD1	turquoise	-0.582118	8.13919e-05	0.582118	8.13919e-05	0.288241	0.0712808	-0.24895	0.121363	0.173612	0.284007	-0.836108	1.87518e-11
ACAP1	turquoise	-0.626786	1.51038e-05	0.626786	1.51038e-05	0.24036	0.135184	-0.0985397	0.545224	0.0919187	0.572681	-0.750557	2.44656e-08
FAM65A	turquoise	-0.773311	4.94188e-09	0.773311	4.94188e-09	0.494733	0.00117375	-0.0260085	0.87343	-0.0992579	0.542284	-0.9104	3.82825e-16
PPIF	turquoise	-0.562016	0.000160734	0.562016	0.000160734	0.40111	0.0103141	0.164233	0.311223	-0.13188	0.417258	-0.649742	5.71377e-06
COL4A3BP	turquoise	0.278818	0.08147	-0.278818	0.08147	0.130491	0.422226	0.190298	0.239527	-0.115426	0.478173	0.305384	0.0553357
SEC24B	turquoise	0.674696	1.80381e-06	-0.674696	1.80381e-06	-0.442072	0.0042899	0.153638	0.343885	-0.0103183	0.949614	0.826763	4.93238e-11
RABGGTB	turquoise	0.563942	0.000150873	-0.563942	0.000150873	-0.545603	0.000271459	0.097645	0.548897	0.361766	0.0218045	0.73173	8.12568e-08
KIAA0232	turquoise	0.579346	8.96372e-05	-0.579346	8.96372e-05	-0.190883	0.238058	0.018826	0.908207	0.206173	0.201826	0.573987	0.000107757
SNRNP40	turquoise	0.226393	0.160096	-0.226393	0.160096	0.000473331	0.997687	-0.0023417	0.988558	0.223425	0.165794	-0.00906168	0.955744
TSPAN4	turquoise	-0.326156	0.0399827	0.326156	0.0399827	0.259538	0.105822	-0.219686	0.173178	-0.0327431	0.841033	-0.541642	0.000306815
ADCY7	turquoise	-0.163809	0.31249	0.163809	0.31249	0.121218	0.456215	0.121037	0.456892	-0.199563	0.216984	-0.006656	0.967486
MYCBP2	turquoise	0.430075	0.00560827	-0.430075	0.00560827	-0.431579	0.0054258	-0.102956	0.527264	0.157568	0.331534	0.516604	0.000643153
GABPA	turquoise	0.635359	1.06033e-05	-0.635359	1.06033e-05	-0.640624	8.48684e-06	0.0119557	0.941631	0.223966	0.164744	0.758856	1.39308e-08
NDUFS4	turquoise	0.550675	0.000231543	-0.550675	0.000231543	0.275145	0.085736	-0.385766	0.0139548	-0.0559169	0.731821	0.432136	0.00535947
SERTAD3	turquoise	-0.269108	0.0931215	0.269108	0.0931215	0.116109	0.475555	-0.0495104	0.761594	0.199221	0.217788	-0.449032	0.00365599
BLVRB	turquoise	-0.460393	0.00279606	0.460393	0.00279606	0.409868	0.00862557	-0.392322	0.0122842	-0.114443	0.481955	-0.669954	2.26443e-06
BCKDK	turquoise	-0.690677	8.12229e-07	0.690677	8.12229e-07	0.377115	0.0164503	-0.189952	0.240397	-0.107346	0.509705	-0.784078	2.17147e-09
LARS	turquoise	0.213156	0.186633	-0.213156	0.186633	0.000397504	0.998058	-0.175951	0.277467	-0.268497	0.0938966	0.335876	0.0340995
MINPP1	turquoise	0.502811	0.000944252	-0.502811	0.000944252	-0.656735	4.18047e-06	0.118752	0.465498	0.457634	0.00298671	0.650706	5.4755e-06
DLD	turquoise	0.563824	0.000151465	-0.563824	0.000151465	-0.222099	0.168385	0.0284033	0.861884	-0.0736917	0.651339	0.639489	8.90721e-06
MTRR	turquoise	0.462656	0.00264779	-0.462656	0.00264779	-0.579075	9.04833e-05	0.0489899	0.764029	0.489845	0.00133544	0.512478	0.000722678
NRBP1	turquoise	-0.595894	4.97237e-05	0.595894	4.97237e-05	0.10158	0.532831	-0.0781752	0.631597	0.254626	0.112832	-0.744561	3.62599e-08
ACTR2	turquoise	0.676321	1.66694e-06	-0.676321	1.66694e-06	-0.167376	0.301923	-0.080825	0.620046	-0.0924794	0.570332	0.768461	7.05482e-09
SIGLEC9	turquoise	-0.632117	1.21361e-05	0.632117	1.21361e-05	0.467021	0.00238106	-0.280646	0.0794096	-0.163572	0.313199	-0.786301	1.82192e-09
RNH1	turquoise	-0.54991	0.000237203	0.54991	0.000237203	0.319123	0.0447356	-0.0832642	0.609492	0.157843	0.330678	-0.755074	1.80569e-08
PILRA	turquoise	-0.378879	0.0159129	0.378879	0.0159129	0.333568	0.0354275	-0.337784	0.0330321	0.246982	0.124433	-0.651809	5.21394e-06
GRAMD4	turquoise	-0.222405	0.167786	0.222405	0.167786	-0.118273	0.467312	-0.0982219	0.546527	-0.172516	0.287105	-0.207671	0.198494
ACTL6A	turquoise	0.477495	0.00183507	-0.477495	0.00183507	-0.439715	0.00452516	0.160172	0.323501	0.205203	0.204002	0.601183	4.09044e-05
RNF220	turquoise	-0.632899	1.17492e-05	0.632899	1.17492e-05	0.567401	0.000134529	-0.125586	0.440022	-0.150327	0.354508	-0.792918	1.06686e-09
C1QBP	turquoise	0.252722	0.115642	-0.252722	0.115642	-0.349077	0.0272642	0.198345	0.219859	0.282989	0.0768285	0.314807	0.047872
SLC10A3	turquoise	-0.571376	0.000117732	0.571376	0.000117732	0.162301	0.317026	0.128226	0.430394	-0.206505	0.201084	-0.537001	0.000353479
MINA	turquoise	0.56428	0.000149203	-0.56428	0.000149203	-0.329599	0.0378109	0.246187	0.125688	0.0986615	0.544725	0.686079	1.02708e-06
TOMM22	turquoise	-0.0739134	0.650357	0.0739134	0.650357	0.0822772	0.613753	-0.163316	0.31397	0.0642814	0.693531	-0.328017	0.0387966
ENTPD1	turquoise	0.458852	0.00290117	-0.458852	0.00290117	-0.424247	0.00636642	-0.285949	0.073662	0.142277	0.381153	0.472797	0.00206453
MRPL15	turquoise	0.346734	0.0283867	-0.346734	0.0283867	-0.524072	0.000518837	0.146142	0.368216	0.308373	0.0528741	0.423108	0.00652447
TFEB	turquoise	-0.756763	1.6091e-08	0.756763	1.6091e-08	0.394477	0.0117737	-0.0602977	0.711681	-0.20097	0.213692	-0.845557	6.61954e-12
SLTM	turquoise	0.416634	0.00748891	-0.416634	0.00748891	-0.410577	0.00849988	0.102155	0.530499	-0.109151	0.502573	0.591519	5.82896e-05
BST2	turquoise	0.228298	0.156515	-0.228298	0.156515	-0.0668615	0.681865	-0.21809	0.1764	0.407355	0.00908394	0.183491	0.257066
C21orf91	turquoise	0.538366	0.000339134	-0.538366	0.000339134	-0.209377	0.19475	-0.27441	0.0866103	0.188821	0.243261	0.622628	1.78638e-05
CEP63	turquoise	0.602543	3.88789e-05	-0.602543	3.88789e-05	-0.281622	0.0783257	0.0914847	0.574503	0.0275881	0.865811	0.787824	1.61343e-09
PPP1R14B	turquoise	-0.355986	0.0241657	0.355986	0.0241657	-0.0220981	0.892339	0.0677008	0.678086	0.352781	0.0255645	-0.453063	0.00332761
BST1	turquoise	0.368814	0.0191883	-0.368814	0.0191883	-0.0975672	0.549217	-0.297273	0.062482	0.166201	0.30538	0.179826	0.266853
SNAP23	turquoise	0.590085	6.13758e-05	-0.590085	6.13758e-05	-0.465745	0.00245648	0.235498	0.143506	0.288728	0.0707821	0.723355	1.34303e-07
S100PBP	turquoise	0.544689	0.000279274	-0.544689	0.000279274	-0.658072	3.93443e-06	0.201704	0.211989	0.19385	0.230703	0.69466	6.60523e-07
PABPN1	turquoise	-0.294174	0.065398	0.294174	0.065398	0.0216895	0.894318	-0.0462661	0.776804	-0.180905	0.263948	-0.229906	0.153538
RBBP4	turquoise	0.454042	0.0032519	-0.454042	0.0032519	-0.454399	0.00322467	-0.0260656	0.873154	0.213329	0.186267	0.3357	0.0341991
KDM3A	turquoise	0.434815	0.00505051	-0.434815	0.00505051	-0.605087	3.53346e-05	0.299605	0.0603558	0.101879	0.531616	0.506432	0.000855032
IRF9	turquoise	-0.490883	0.00129957	0.490883	0.00129957	-0.0449066	0.783203	0.0175993	0.914165	0.431528	0.00543192	-0.523245	0.00053145
DDA1	turquoise	-0.454271	0.00323439	0.454271	0.00323439	0.0205251	0.899962	-0.217848	0.176892	0.0290326	0.858854	-0.458956	0.00289396
RCOR1	turquoise	0.0993471	0.541919	-0.0993471	0.541919	-0.0055007	0.973127	-0.0772474	0.635662	-0.271597	0.0900194	0.145827	0.369262
GLTP	turquoise	0.211807	0.189504	-0.211807	0.189504	-0.181294	0.262905	0.143375	0.377451	0.3121	0.0499273	0.151078	0.35208
AIM1	turquoise	0.364147	0.0208892	-0.364147	0.0208892	-0.374797	0.0171796	0.0992139	0.542464	-0.000423861	0.997929	0.534493	0.000381261
LAX1	turquoise	0.121018	0.456962	-0.121018	0.456962	-0.0329894	0.839853	-0.0149962	0.926823	-0.113646	0.48503	0.326939	0.0394802
SHOC2	turquoise	0.426065	0.00612093	-0.426065	0.00612093	-0.401946	0.0101416	0.0109435	0.946566	-0.0342323	0.833902	0.665392	2.80761e-06
LACTB2	turquoise	0.502352	0.000956151	-0.502352	0.000956151	-0.237714	0.139668	0.152086	0.348842	0.208415	0.196856	0.640926	8.37805e-06
ICE2	turquoise	0.477156	0.00185083	-0.477156	0.00185083	-0.665959	2.73412e-06	0.371181	0.0183714	0.32304	0.0420351	0.657528	4.03296e-06
PPID	turquoise	0.511945	0.000733558	-0.511945	0.000733558	-0.479472	0.00174539	-0.0239102	0.883568	0.292801	0.066724	0.639896	8.75408e-06
DHX9	turquoise	0.63626	1.02099e-05	-0.63626	1.02099e-05	-0.412928	0.00809449	-0.250555	0.118904	0.0442293	0.786397	0.713744	2.33907e-07
AP2M1	turquoise	-0.375367	0.0169977	0.375367	0.0169977	0.13455	0.407807	-0.0391361	0.810515	0.222999	0.166623	-0.701662	4.55539e-07
EZR	turquoise	0.227101	0.158758	-0.227101	0.158758	-0.353344	0.0253141	0.0372689	0.819402	0.343509	0.0299941	0.200736	0.214237
SUB1	turquoise	0.588679	6.4546e-05	-0.588679	6.4546e-05	-0.340049	0.0318016	0.0264126	0.87148	0.0014759	0.992788	0.784145	2.16009e-09
GSTK1	turquoise	-0.143144	0.378229	0.143144	0.378229	-0.33774	0.0330569	-0.173945	0.283069	0.566987	0.000136395	-0.32891	0.0382378
ZNF292	turquoise	0.105767	0.515987	-0.105767	0.515987	-0.244414	0.128524	0.127433	0.433273	-0.085914	0.598115	0.356252	0.0240527
ADAM15	turquoise	-0.58922	6.33085e-05	0.58922	6.33085e-05	0.414397	0.00784955	-0.0402864	0.805052	-0.201162	0.213247	-0.588977	6.38611e-05
PIGF	turquoise	0.54937	0.000241272	-0.54937	0.000241272	-0.416628	0.00748993	0.146464	0.367151	0.0677463	0.677881	0.755435	1.76185e-08
UBP1	turquoise	-0.25008	0.119628	0.25008	0.119628	-0.281511	0.0784487	0.223934	0.164807	-0.0121762	0.940557	-0.0319111	0.845022
RPF1	turquoise	0.790337	1.31752e-09	-0.790337	1.31752e-09	-0.369357	0.0189985	0.0347566	0.831394	0.239501	0.136629	0.873983	1.79923e-13
SMC4	turquoise	0.491268	0.00128646	-0.491268	0.00128646	-0.593976	5.33277e-05	0.0250865	0.877882	0.227984	0.157102	0.64878	5.96087e-06
R3HDM4	turquoise	-0.707135	3.38204e-07	0.707135	3.38204e-07	0.216997	0.178631	0.451213	0.003475	-0.121461	0.455306	-0.719987	1.63544e-07
RIOK2	turquoise	0.653551	4.82425e-06	-0.653551	4.82425e-06	-0.558321	0.000181293	0.238202	0.138834	0.331334	0.0367535	0.757165	1.56532e-08
HYOU1	turquoise	-0.4743	0.00198854	0.4743	0.00198854	0.0878381	0.589912	0.0791588	0.627299	-0.170246	0.293591	-0.389228	0.0130501
ZCCHC6	turquoise	0.646201	6.67293e-06	-0.646201	6.67293e-06	-0.387914	0.0133874	0.00602549	0.970564	0.115538	0.477744	0.754159	1.9212e-08
NME3	turquoise	-0.312789	0.0493975	0.312789	0.0493975	0.214495	0.183815	-0.263438	0.100496	0.014882	0.927379	-0.470287	0.00219722
RFC4	turquoise	0.377057	0.0164682	-0.377057	0.0164682	-0.479595	0.00173998	0.116723	0.473208	0.23542	0.143644	0.61435	2.4773e-05
CPOX	turquoise	0.630447	1.30029e-05	-0.630447	1.30029e-05	-0.395169	0.0116136	0.00356564	0.982579	-0.0672322	0.680195	0.677413	1.58043e-06
SLC27A3	turquoise	-0.245141	0.127355	0.245141	0.127355	0.0791507	0.627334	-0.211197	0.190811	0.0535872	0.742606	-0.340174	0.0317344
ADAM8	turquoise	-0.488794	0.00137271	0.488794	0.00137271	0.111805	0.492175	-0.0938229	0.56472	-0.0372066	0.819699	-0.598317	4.54894e-05
FLVCR2	turquoise	0.220186	0.172178	-0.220186	0.172178	0.0761969	0.640278	-0.0533174	0.743858	-0.312185	0.0498619	0.291693	0.067809
HMGN1	turquoise	0.126864	0.435346	-0.126864	0.435346	-0.30223	0.0580323	0.16396	0.312038	0.0304036	0.852261	0.260451	0.104557
TMEM230	turquoise	0.72853	9.8671e-08	-0.72853	9.8671e-08	-0.19439	0.229382	-0.277736	0.0827095	0.222013	0.168555	0.564548	0.00014789
CD300C	turquoise	-0.249493	0.120528	0.249493	0.120528	0.270861	0.0909286	-0.243705	0.12967	0.185033	0.25302	-0.428721	0.00577704
OARD1	turquoise	0.319502	0.0444681	-0.319502	0.0444681	-0.461439	0.00272666	0.323677	0.041609	0.330006	0.0375607	0.447802	0.00376169
OSER1	turquoise	0.453878	0.00326444	-0.453878	0.00326444	-0.250567	0.118886	-0.216179	0.180315	0.209186	0.195167	0.480502	0.00170025
FIS1	turquoise	-0.36745	0.019673	0.36745	0.019673	0.415779	0.00762504	-0.228424	0.156282	-0.0798379	0.624339	-0.596003	4.95257e-05
VIPR1	turquoise	-0.576152	0.000100069	0.576152	0.000100069	0.202804	0.209455	0.147604	0.363394	-0.116217	0.475143	-0.644353	7.23012e-06
XAB2	turquoise	-0.65559	4.40228e-06	0.65559	4.40228e-06	0.54489	0.00027754	-0.130629	0.421729	-0.239671	0.136342	-0.71859	1.77329e-07
EML4	turquoise	0.270602	0.0912499	-0.270602	0.0912499	-0.505185	0.000884888	0.140128	0.38846	0.12962	0.425355	0.414761	0.00778985
DNTTIP2	turquoise	0.660086	3.58899e-06	-0.660086	3.58899e-06	-0.355606	0.0243284	0.0659568	0.685948	0.238452	0.138407	0.837239	1.66125e-11
CENPB	turquoise	-0.468987	0.00226886	0.468987	0.00226886	0.0112551	0.945046	0.204393	0.205833	0.134093	0.409416	-0.582436	8.04918e-05
FCHSD2	turquoise	0.437713	0.0047338	-0.437713	0.0047338	-0.631275	1.25665e-05	0.155718	0.337314	0.1312	0.419684	0.551693	0.000224194
IQGAP2	turquoise	0.423916	0.00641201	-0.423916	0.00641201	-0.207206	0.199524	-0.0574687	0.724666	-0.0838472	0.606981	0.490045	0.00132847
CD151	turquoise	-0.584246	7.55367e-05	0.584246	7.55367e-05	0.434482	0.00508802	-0.0666612	0.682768	-0.252853	0.115447	-0.649722	5.71867e-06
PRPF4B	turquoise	0.589947	6.16813e-05	-0.589947	6.16813e-05	-0.545821	0.000269624	0.0298676	0.854837	0.0844173	0.604529	0.716396	2.01149e-07
KIN	turquoise	0.254989	0.112303	-0.254989	0.112303	-0.508945	0.000797603	0.344999	0.0292422	0.434275	0.00511156	0.405569	0.00942209
NUP62	turquoise	-0.460813	0.00276803	0.460813	0.00276803	-0.202296	0.210624	0.0252834	0.876931	0.391934	0.0123783	-0.511025	0.000752697
LPCAT1	turquoise	-0.527395	0.000470792	0.527395	0.000470792	0.0055802	0.972739	0.161963	0.318048	0.170416	0.293102	-0.589598	6.24568e-05
NOD2	turquoise	-0.181043	0.263577	0.181043	0.263577	-0.219895	0.172759	0.12503	0.442066	0.218413	0.175745	-0.223647	0.165362
TRIM25	turquoise	-0.423444	0.00647755	0.423444	0.00647755	0.58478	7.41263e-05	-0.260686	0.104233	-0.47595	0.00190791	-0.423911	0.00641277
SCFD1	turquoise	0.648901	5.92926e-06	-0.648901	5.92926e-06	-0.403682	0.00979111	0.028092	0.863383	0.185022	0.253048	0.766121	8.35137e-09
TMEM126B	turquoise	0.582818	7.94225e-05	-0.582818	7.94225e-05	-0.482847	0.00160126	-0.00316724	0.984525	0.27361	0.0875692	0.733043	7.49754e-08
CLP1	turquoise	0.488766	0.0013737	-0.488766	0.0013737	-0.521877	0.000552923	0.192624	0.233723	0.156198	0.335806	0.650795	5.45394e-06
ARF5	turquoise	-0.722397	1.42082e-07	0.722397	1.42082e-07	0.55337	0.000212554	-0.111552	0.493162	-0.23095	0.151627	-0.791819	1.16754e-09
KBTBD11	turquoise	0.316618	0.0465348	-0.316618	0.0465348	-0.31783	0.0456572	0.196167	0.22507	0.0791643	0.627275	0.379336	0.0157762
SMARCB1	turquoise	-0.605218	3.51604e-05	0.605218	3.51604e-05	0.384304	0.0143525	-0.00631523	0.96915	-0.281986	0.0779257	-0.614844	2.43008e-05
MAP3K2	turquoise	-0.0665264	0.683376	0.0665264	0.683376	0.164438	0.310612	-0.131295	0.419348	-0.386525	0.013752	-0.0660196	0.685664
BTBD2	turquoise	-0.779881	3.00854e-09	0.779881	3.00854e-09	0.357391	0.023573	0.0882036	0.588359	-0.23876	0.137883	-0.788019	1.58835e-09
CARS2	turquoise	-0.265441	0.0978412	0.265441	0.0978412	0.186247	0.249863	-0.323632	0.0416387	0.200799	0.214091	-0.258999	0.106575
ESF1	turquoise	0.32568	0.0402912	-0.32568	0.0402912	-0.636325	1.01819e-05	0.360736	0.0222104	0.423695	0.00644257	0.539688	0.000325748
SARAF	turquoise	0.654134	4.70002e-06	-0.654134	4.70002e-06	-0.465245	0.0024866	0.243889	0.129372	0.200598	0.21456	0.769558	6.51435e-09
FEM1C	turquoise	0.485915	0.00147948	-0.485915	0.00147948	-0.442741	0.00422508	0.0948787	0.560328	0.164257	0.311152	0.561403	0.000163995
ALDOA	turquoise	-0.647702	6.24959e-06	0.647702	6.24959e-06	0.14247	0.380503	0.0769521	0.636958	0.162869	0.315313	-0.814037	1.68482e-10
PGM1	turquoise	0.388112	0.0133362	-0.388112	0.0133362	-0.211421	0.190329	0.192615	0.233745	0.00329127	0.983919	0.280037	0.0800913
VPS4B	turquoise	0.406769	0.00919363	-0.406769	0.00919363	-0.24016	0.135519	-0.024836	0.879093	-0.141183	0.384864	0.627165	1.4873e-05
SH3YL1	turquoise	0.5097	0.000781033	-0.5097	0.000781033	-0.434702	0.00506318	0.12982	0.424637	0.322715	0.0422544	0.609878	2.94469e-05
PADI4	turquoise	-0.184135	0.255371	0.184135	0.255371	0.38192	0.0150215	-0.259818	0.105432	-0.287782	0.0717522	-0.382954	0.0147283
GNA15	turquoise	-0.585999	7.10003e-05	0.585999	7.10003e-05	0.0282055	0.862836	0.0485724	0.765983	-0.196181	0.225036	-0.513539	0.000701427
PLXND1	turquoise	-0.602423	3.90535e-05	0.602423	3.90535e-05	0.439191	0.00457903	-0.150863	0.352775	-0.202539	0.210065	-0.806272	3.40859e-10
P2RX5	turquoise	-0.384802	0.0142159	0.384802	0.0142159	-0.0021823	0.989337	-0.18437	0.254755	0.210339	0.192662	-0.329719	0.0377372
KTN1	turquoise	0.44708	0.00382493	-0.44708	0.00382493	-0.396549	0.0113	0.071155	0.662614	-0.127212	0.434078	0.656063	4.30946e-06
TSC22D3	turquoise	-0.0156119	0.923828	0.0156119	0.923828	-0.110846	0.49592	0.166879	0.303383	0.425141	0.00624469	-0.220869	0.170817
MAZ	turquoise	-0.767921	7.33622e-09	0.767921	7.33622e-09	0.412336	0.00819486	0.0301902	0.853286	-0.126081	0.438209	-0.835217	2.06152e-11
HDAC7	turquoise	-0.424532	0.00632744	0.424532	0.00632744	0.387874	0.0133977	-0.234592	0.145099	0.150316	0.354546	-0.629201	1.36858e-05
CLIC4	turquoise	0.442465	0.00425168	-0.442465	0.00425168	-0.47021	0.00220142	0.181943	0.26117	0.00462254	0.977416	0.724525	1.25333e-07
LSM6	turquoise	0.413364	0.00802104	-0.413364	0.00802104	-0.0112831	0.94491	-0.312465	0.0496461	0.181257	0.263003	0.401088	0.0103187
NAT1	turquoise	0.543828	0.00028682	-0.543828	0.00028682	-0.149423	0.357442	0.0308414	0.850157	0.155276	0.338704	0.597468	4.69344e-05
ZBTB7B	turquoise	-0.586829	6.89416e-05	0.586829	6.89416e-05	0.58773	6.67688e-05	-0.230563	0.152334	-0.218808	0.174945	-0.730804	8.59786e-08
CLSTN1	turquoise	-0.566825	0.000137135	0.566825	0.000137135	0.315625	0.0472638	-0.104805	0.519832	0.0736909	0.651342	-0.742847	4.04967e-08
TLR4	turquoise	0.22424	0.164215	-0.22424	0.164215	-0.229377	0.154514	-0.253984	0.113774	0.0893165	0.583642	0.119879	0.461244
TOB2	turquoise	-0.0268033	0.869595	0.0268033	0.869595	-0.162925	0.315146	0.417429	0.00736433	-0.114693	0.480991	0.176562	0.275775
NUP153	turquoise	0.330547	0.03723	-0.330547	0.03723	-0.385714	0.0139688	0.207166	0.199614	-0.0155224	0.924263	0.488576	0.00138055
ZNF580	turquoise	-0.644835	7.08088e-06	0.644835	7.08088e-06	0.0868337	0.594187	0.237662	0.139758	0.0166147	0.918951	-0.643212	7.59521e-06
STK38L	turquoise	0.504662	0.000897666	-0.504662	0.000897666	-0.105257	0.518025	0.137909	0.396091	-0.146863	0.365832	0.639909	8.74953e-06
STAT2	turquoise	-0.435818	0.00493886	0.435818	0.00493886	-0.0469139	0.773761	-0.158528	0.328559	0.291519	0.0679813	-0.534873	0.000376921
DPYSL2	turquoise	0.290881	0.0686134	-0.290881	0.0686134	-0.189322	0.24199	0.252914	0.115357	-0.176355	0.276348	0.279298	0.0809248
RAB33B	turquoise	0.299488	0.0604611	-0.299488	0.0604611	-0.231516	0.150599	0.0677145	0.678024	0.190822	0.23821	0.434283	0.00511062
STAM	turquoise	0.400841	0.0103701	-0.400841	0.0103701	-0.502549	0.000951013	0.21091	0.191429	0.107229	0.510168	0.538199	0.00034086
SNHG17	turquoise	-0.156934	0.333507	0.156934	0.333507	0.105528	0.516941	-0.0652634	0.689083	-0.0383527	0.814241	-0.249575	0.120402
SCAP	turquoise	-0.507588	0.000828168	0.507588	0.000828168	0.152234	0.348368	-0.0823127	0.6136	-0.0907978	0.577391	-0.575532	0.000102218
FBXL15	turquoise	-0.483328	0.00158161	0.483328	0.00158161	0.143705	0.376345	-0.190272	0.239593	0.265589	0.0976483	-0.596916	4.78949e-05
ABAT	turquoise	0.499399	0.0010358	-0.499399	0.0010358	-0.27622	0.0844707	-0.0887473	0.586053	0.292174	0.0673358	0.426201	0.00610291
IPCEF1	turquoise	0.366098	0.0201636	-0.366098	0.0201636	-0.201923	0.211485	-0.199722	0.216611	-0.139229	0.391542	0.573293	0.000110328
TTC33	turquoise	0.356293	0.0240352	-0.356293	0.0240352	-0.471377	0.00213873	0.457966	0.00296318	0.148445	0.360634	0.503065	0.000937739
OGFR	turquoise	-0.761626	1.1486e-08	0.761626	1.1486e-08	0.390334	0.0127719	-0.135536	0.404348	-0.00625013	0.969468	-0.894469	7.43741e-15
RGL2	turquoise	-0.641667	8.11646e-06	0.641667	8.11646e-06	0.251219	0.117896	0.0108164	0.947185	-0.240507	0.134939	-0.66075	3.48121e-06
MED1	turquoise	0.58233	8.07902e-05	-0.58233	8.07902e-05	-0.195098	0.227658	0.122758	0.450469	-0.224568	0.163582	0.815307	1.49673e-10
TM9SF1	turquoise	-0.363614	0.0210912	0.363614	0.0210912	0.0684459	0.674737	-0.13681	0.399904	0.285746	0.0738757	-0.528792	0.000451808
HSPH1	turquoise	0.358329	0.0231842	-0.358329	0.0231842	-0.539229	0.000330342	0.0277981	0.864799	0.348006	0.0277726	0.501994	0.000965494
DEK	turquoise	0.627951	1.44037e-05	-0.627951	1.44037e-05	-0.323072	0.0420139	0.0781921	0.631523	-0.0182552	0.910979	0.858585	1.39802e-12
VPS4A	turquoise	-0.557143	0.000188333	0.557143	0.000188333	0.303968	0.0565343	0.143383	0.377426	-0.0118915	0.941945	-0.671399	2.11377e-06
SNRPA	turquoise	-0.428277	0.00583333	0.428277	0.00583333	0.235319	0.143821	-0.334	0.0351758	-0.020593	0.899633	-0.625386	1.59864e-05
AMD1	turquoise	0.564587	0.000147696	-0.564587	0.000147696	-0.540057	0.000322087	0.352943	0.0254921	0.138642	0.393561	0.803668	4.28689e-10
C11orf73	turquoise	0.516963	0.00063661	-0.516963	0.00063661	0.0650912	0.689862	-0.287867	0.0716646	-0.213671	0.185545	0.670173	2.24099e-06
RLF	turquoise	0.267759	0.0948375	-0.267759	0.0948375	-0.106074	0.514765	-0.0393347	0.809572	-0.116479	0.474141	0.392918	0.0121413
ALDH3B1	turquoise	-0.612849	2.62601e-05	0.612849	2.62601e-05	0.77736	3.64689e-09	-0.0402289	0.805325	-0.43127	0.00546281	-0.718946	1.73717e-07
KRCC1	turquoise	0.506647	0.000849985	-0.506647	0.000849985	-0.418303	0.0072292	0.0413667	0.799929	0.0265469	0.870832	0.579045	9.05769e-05
MED4	turquoise	0.54548	0.000272498	-0.54548	0.000272498	-0.205995	0.202223	-0.0444851	0.78519	0.10774	0.508143	0.760669	1.22818e-08
PIGK	turquoise	0.512511	0.000722008	-0.512511	0.000722008	-0.253466	0.114538	-0.0329797	0.839899	0.0743126	0.64859	0.716065	2.04993e-07
GOLT1B	turquoise	0.595511	5.0425e-05	-0.595511	5.0425e-05	-0.428485	0.00580697	-0.189276	0.242108	0.270329	0.0915897	0.759189	1.36131e-08
COPB2	turquoise	0.636445	1.01308e-05	-0.636445	1.01308e-05	-0.579277	8.98502e-05	0.0195921	0.904488	0.246737	0.124818	0.718027	1.83175e-07
PPP2R1A	turquoise	-0.508228	0.00081363	0.508228	0.00081363	0.553006	0.000215036	-0.18144	0.262513	-0.0867955	0.59435	-0.811723	2.08548e-10
TLR5	turquoise	-0.137829	0.39637	0.137829	0.39637	-0.141833	0.382658	0.139363	0.391081	0.116603	0.473667	-0.152852	0.346389
POLI	turquoise	0.486086	0.00147293	-0.486086	0.00147293	-0.558936	0.000177718	-0.0681024	0.67628	0.143575	0.37678	0.670628	2.19299e-06
IER5	turquoise	0.253755	0.114112	-0.253755	0.114112	-0.241759	0.132858	0.347519	0.0280064	0.145996	0.368699	0.372421	0.0179551
SUZ12	turquoise	0.239462	0.136694	-0.239462	0.136694	-0.506068	0.000863646	0.214549	0.183703	0.0019444	0.990499	0.457818	0.00297368
OPN3	turquoise	-0.104876	0.519548	0.104876	0.519548	-0.0175714	0.9143	-0.00895854	0.956247	0.171039	0.291314	-0.411709	0.00830253
PPP1CC	turquoise	0.632326	1.20316e-05	-0.632326	1.20316e-05	-0.308974	0.0523895	-0.0950697	0.559536	0.101219	0.534295	0.631133	1.26405e-05
ESYT1	turquoise	-0.550657	0.000231675	0.550657	0.000231675	-0.0393568	0.809466	0.265932	0.0971999	0.0650355	0.690114	-0.558269	0.000181603
C5orf22	turquoise	0.55802	0.000183067	-0.55802	0.000183067	-0.256003	0.110832	-0.105325	0.517752	-0.105643	0.516484	0.644895	7.06262e-06
IL1R2	turquoise	0.0685805	0.674133	-0.0685805	0.674133	-0.0538985	0.741162	-0.102839	0.527738	0.167012	0.30299	-0.169049	0.297047
MRPL22	turquoise	0.568319	0.000130468	-0.568319	0.000130468	-0.47662	0.001876	-0.168554	0.298484	0.142483	0.380459	0.672403	2.01453e-06
EXOC3	turquoise	-0.64064	8.48081e-06	0.64064	8.48081e-06	0.318601	0.0451058	-0.226992	0.158964	-0.1996	0.216896	-0.697406	5.71689e-07
UBE2G1	turquoise	0.570896	0.000119654	-0.570896	0.000119654	-0.440283	0.00446744	0.138672	0.393458	0.272452	0.0889728	0.593451	5.43545e-05
DNAJB9	turquoise	0.483163	0.00158832	-0.483163	0.00158832	-0.55662	0.000191536	0.134455	0.408142	0.337569	0.0331512	0.630076	1.32027e-05
SMC3	turquoise	0.610203	2.90818e-05	-0.610203	2.90818e-05	-0.652774	4.99466e-06	0.294062	0.065505	0.286846	0.0727221	0.732039	7.9733e-08
NNT	turquoise	0.397338	0.0111239	-0.397338	0.0111239	-0.465179	0.00249058	0.0107623	0.947449	0.187695	0.246135	0.471028	0.0021573
MAFB	turquoise	0.0362744	0.824145	-0.0362744	0.824145	-0.224123	0.16444	0.333639	0.035386	0.113145	0.486968	0.292039	0.0674688
HSPE1	turquoise	0.425977	0.00613263	-0.425977	0.00613263	-0.00339448	0.983415	-0.183886	0.256025	0.00681558	0.966707	0.508064	0.00081734
SF1	turquoise	-0.508944	0.000797627	0.508944	0.000797627	-0.175307	0.279257	0.326083	0.04003	0.022395	0.890901	-0.530307	0.00043201
SH2B3	turquoise	-0.627799	1.44935e-05	0.627799	1.44935e-05	0.0511042	0.754154	0.249984	0.119774	0.114341	0.482346	-0.695994	6.15905e-07
ABHD5	turquoise	0.462363	0.00266657	-0.462363	0.00266657	-0.27937	0.0808439	0.0194131	0.905357	0.106466	0.5132	0.524263	0.000515966
WIPI1	turquoise	0.258014	0.10796	-0.258014	0.10796	-0.234317	0.145584	0.273329	0.0879089	0.0840613	0.60606	0.291026	0.0684697
DAAM1	turquoise	0.437825	0.00472193	-0.437825	0.00472193	-0.629175	1.37006e-05	0.467836	0.00233395	0.341471	0.0310481	0.452571	0.0033663
ATG7	turquoise	0.166389	0.304826	-0.166389	0.304826	-0.307302	0.0537457	-0.135349	0.405001	-0.0339095	0.835447	0.297866	0.0619358
GM2A	turquoise	-0.422778	0.00657094	0.422778	0.00657094	0.447546	0.00378406	-0.224336	0.16403	0.00752684	0.963235	-0.566168	0.000140164
REV1	turquoise	0.532244	0.000407815	-0.532244	0.000407815	-0.458356	0.00293574	0.104697	0.520267	0.0511841	0.753781	0.671304	2.12339e-06
SNAP29	turquoise	-0.0835309	0.608343	0.0835309	0.608343	0.163481	0.313475	-0.387902	0.0133905	0.0830582	0.61038	-0.251412	0.117606
CRYBG3	turquoise	0.419124	0.00710449	-0.419124	0.00710449	-0.102881	0.527567	0.157299	0.332371	-0.185833	0.250938	0.597805	4.63555e-05
SLC1A5	turquoise	-0.71174	2.61865e-07	0.71174	2.61865e-07	0.32498	0.0407478	-0.124205	0.445107	0.0406734	0.803216	-0.868616	3.78494e-13
CKS1B	turquoise	0.476993	0.00185843	-0.476993	0.00185843	-0.387506	0.0134938	-0.0838326	0.607044	0.357958	0.0233372	0.641897	8.03692e-06
PPP1CA	turquoise	-0.384975	0.0141687	0.384975	0.0141687	0.258833	0.106807	-0.337675	0.0330928	0.198633	0.219178	-0.681546	1.28912e-06
ASCC3	turquoise	0.452262	0.00339078	-0.452262	0.00339078	-0.560835	0.000167064	0.143988	0.375394	0.435942	0.00492527	0.596405	4.88014e-05
MCL1	turquoise	0.229092	0.15504	-0.229092	0.15504	-0.0286644	0.860626	0.141496	0.383799	0.0712747	0.66208	0.229329	0.154603
MIS18BP1	turquoise	0.540677	0.000316036	-0.540677	0.000316036	-0.622534	1.79306e-05	0.354677	0.0247291	0.115613	0.477456	0.690378	8.24847e-07
TUBA1A	turquoise	0.296626	0.0630818	-0.296626	0.0630818	-0.0312395	0.848246	-0.014301	0.930208	-0.138436	0.394273	0.504624	0.000898598
ICAM2	turquoise	-0.226728	0.159463	0.226728	0.159463	-0.198085	0.220478	0.253513	0.114469	0.624712	1.64274e-05	-0.281433	0.0785356
MEX3C	turquoise	0.313623	0.0487623	-0.313623	0.0487623	-0.156415	0.335129	0.052422	0.748018	-0.0513413	0.753049	0.438322	0.0046695
PLEKHF2	turquoise	0.329021	0.0381687	-0.329021	0.0381687	-0.188281	0.244638	0.228389	0.156346	-0.0546571	0.737647	0.566031	0.000140802
HPCAL1	turquoise	-0.708014	3.22209e-07	0.708014	3.22209e-07	0.442049	0.00429209	0.0948155	0.560591	-0.0916503	0.573808	-0.842308	9.54258e-12
SMNDC1	turquoise	0.598839	4.46198e-05	-0.598839	4.46198e-05	-0.364439	0.0207793	0.0227085	0.889383	0.00236756	0.988432	0.717815	1.85428e-07
NFU1	turquoise	0.594028	5.32271e-05	-0.594028	5.32271e-05	-0.330847	0.037048	0.108411	0.505489	0.243624	0.129802	0.667845	2.50227e-06
NLRP1	turquoise	-0.364945	0.0205899	0.364945	0.0205899	-0.131682	0.417964	0.0262209	0.872405	-0.00359432	0.982439	-0.404119	0.00970459
SCP2	turquoise	0.682332	1.23968e-06	-0.682332	1.23968e-06	-0.256779	0.109717	0.136431	0.401222	-0.194092	0.230111	0.846415	6.00207e-12
NDUFA5	turquoise	0.565227	0.000144603	-0.565227	0.000144603	-0.34958	0.0270277	0.286562	0.0730192	0.209371	0.194763	0.741878	4.30917e-08
CDK9	turquoise	-0.46436	0.00254066	0.46436	0.00254066	0.166042	0.305849	0.173192	0.285192	0.14024	0.388079	-0.673785	1.88499e-06
EPM2AIP1	turquoise	0.402262	0.0100769	-0.402262	0.0100769	-0.465261	0.00248563	0.314007	0.0484722	4.6404e-05	0.999773	0.630847	1.27903e-05
BFAR	turquoise	0.070888	0.663805	-0.070888	0.663805	-0.500772	0.000998055	0.135932	0.402963	0.18422	0.255148	0.339948	0.0318557
PPP1R11	turquoise	-0.536612	0.000357664	0.536612	0.000357664	0.178959	0.269206	0.212882	0.187215	0.142603	0.380051	-0.65929	3.72202e-06
FBXL14	turquoise	-0.362462	0.0215333	0.362462	0.0215333	0.448092	0.00373654	-0.240426	0.135075	-0.312274	0.0497937	-0.411076	0.00841245
ZNF587	turquoise	0.409046	0.00877321	-0.409046	0.00877321	-0.189827	0.240713	0.220238	0.172074	-0.273097	0.0881886	0.644502	7.18364e-06
PNRC2	turquoise	0.63169	1.23528e-05	-0.63169	1.23528e-05	-0.366928	0.0198611	0.0751264	0.644995	0.114318	0.482435	0.810474	2.33728e-10
LTB	turquoise	0.265836	0.0973248	-0.265836	0.0973248	-0.127402	0.433385	0.0177685	0.913343	0.420098	0.00695871	0.112701	0.48869
TRAPPC10	turquoise	0.279641	0.0805378	-0.279641	0.0805378	-0.21762	0.177357	0.258488	0.107292	-0.0721607	0.658135	0.640126	8.66899e-06
TAF2	turquoise	0.633336	1.15373e-05	-0.633336	1.15373e-05	-0.390969	0.0126143	0.168473	0.298722	0.00530436	0.974086	0.740639	4.66348e-08
[truncated: 1,138 more rows]
