# Supplementary material for: Cuproptosis related genes in immune infiltration and treatment of osteoporosis by bioinformatic analysis and machine learning methods
Source: Front Physiol. 2025 Sep 4;16:1605473. doi: 10.3389/fphys.2025.1605473 (PMC12443804; doi:10.3389/fphys.2025.1605473)
Supplement: Supplementary file 5 [file Table4.xlsx]

## Sheet: Sheet1
ADNP
AKR7A2
BFAR
CAPRIN2
CCRL2
CIR1
CLCN7
CLDN5
EVA1B
FADS2
FAM46A
GPR27
HEXB
KRI1
LPCAT3
LXN
MEFV
NARFL
NIF3L1
PARD6A
PDE8A
RPS6KC1
TMEM14B
VPS35
ZNF12
ZNF586
