# Supplementary material for: Cuproptosis related genes in immune infiltration and treatment of osteoporosis by bioinformatic analysis and machine learning methods
Source: Front Physiol. 2025 Sep 4;16:1605473. doi: 10.3389/fphys.2025.1605473 (PMC12443804; doi:10.3389/fphys.2025.1605473)
Supplement: Supplementary file 7 [file Table1.xlsx]

## Sheet: Sheet1
ID	CDKN2A	CP	DBH	DLST	LIPT1	LOXL2	SLC25A3	SLC31A1	UBE2D1	UBE2D3	Cluster
GSM1369796_Osteoporosis	5.93141	5.41111	5.90783	6.6742	7.46615	6.20718	11.7843	6.54307	7.32098	11.3061	C1
GSM1369797_Osteoporosis	5.87497	5.07214	6.278	7.02556	7.50486	6.39343	11.4348	6.8977	7.62663	11.3114	C1
GSM1369798_Osteoporosis	5.92406	5.31819	5.7205	6.84737	7.5913	6.08753	11.4915	6.55519	7.34312	11.1209	C1
GSM1369799_Osteoporosis	5.87088	5.29279	6.04617	6.987	7.20521	6.15344	11.6481	6.55182	7.23423	11.2506	C1
GSM1369800_Osteoporosis	5.73132	5.1895	6.02672	6.6836	7.46301	6.15045	11.6481	6.64595	7.27046	11.231	C1
GSM1369801_Osteoporosis	5.82914	5.17476	6.23079	6.72952	7.44858	6.29576	11.6914	6.73964	7.45865	11.2049	C1
GSM1369802_Osteoporosis	5.85488	5.25391	6.3048	6.82345	7.31292	6.21355	11.8537	7.00279	7.47704	11.2629	C1
GSM1369803_Osteoporosis	5.93759	5.08791	6.11936	6.75725	7.61798	6.15006	11.6481	6.63078	7.47885	11.269	C1
GSM1369804_Osteoporosis	5.9069	5.20857	6.16611	6.68111	7.9299	6.10595	11.4421	6.53728	7.3812	11.2821	C1
GSM1369805_Osteoporosis	6.03275	5.35233	6.173	6.7134	7.47704	6.09852	11.7843	6.55129	6.91431	11.1163	C1
GSM1369806_Osteoporosis	5.91337	5.22802	6.06379	6.82446	6.95228	6.14929	11.6778	6.37445	7.27709	10.9529	C2
GSM1369807_Osteoporosis	5.7662	5.05882	6.18462	7.12088	7.19167	6.07533	11.6402	6.97763	7.56346	11.2256	C1
GSM1369808_Osteoporosis	5.77797	5.32812	6.55436	6.75174	7.50256	6.175	11.6264	6.76061	7.41021	11.0915	C1
GSM1369809_Osteoporosis	5.79764	5.24203	6.07838	6.77524	7.06239	6.19243	11.572	6.44356	7.08285	11.0961	C2
GSM1369810_Osteoporosis	5.8775	5.20424	6.16809	6.87556	7.68465	6.19577	11.6698	6.53346	7.18937	11.2629	C1
GSM1369811_Osteoporosis	5.98179	5.36786	6.02694	6.73352	7.43837	6.21115	11.4562	6.61662	7.69597	11.3379	C1
GSM1369812_Osteoporosis	5.90163	5.1627	5.91611	6.81825	7.45783	6.13752	11.7066	6.82282	7.11165	11.1701	C1
GSM1369813_Osteoporosis	5.83822	5.20291	5.86497	7.01481	7.37858	6.15006	11.6698	6.45582	7.1836	11.1065	C1
GSM1369814_Osteoporosis	5.94124	5.19606	6.04357	6.96572	7.37387	6.12052	11.8715	6.65237	7.42524	11.2377	C1
GSM1369815_Osteoporosis	5.91347	5.27329	6.19577	6.46288	7.14089	6.24503	11.6481	6.56187	7.118	11.1635	C2
GSM1369816_Osteoporosis	5.87137	5.27716	6.20594	6.54167	7.29107	6.22003	11.743	6.71192	7.34059	11.3188	C1
GSM1369817_Osteoporosis	5.95005	5.31492	6.04497	6.65108	7.30069	6.23523	11.4634	6.77947	7.39681	11.2821	C1
GSM1369818_Osteoporosis	5.90205	5.15231	6.05649	6.65416	7.93513	6.05928	11.713	6.87998	7.52029	11.3318	C1
GSM1369819_Osteoporosis	5.84931	5.04648	6.09565	6.71716	7.21195	6.19294	11.6264	6.65573	7.15445	11.3654	C1
GSM1369820_Osteoporosis	5.79275	5.26765	6.20746	7.00936	7.9789	6.14466	11.6183	6.49143	7.20225	11.2754	C1
GSM1369821_Osteoporosis	5.978	5.30684	6.13252	6.82345	6.3963	6.07816	11.6481	6.28295	7.09189	11.1065	C2
GSM1369822_Osteoporosis	5.93786	5.2317	6.09997	6.77384	6.93209	6.2408	11.736	6.43209	7.50991	11.0621	C2
GSM1369823_Osteoporosis	5.81121	5.31111	6.18861	6.59148	7.43096	6.21185	11.5251	6.50049	7.41145	11.2933	C1
GSM1369824_Osteoporosis	5.89766	5.23526	6.12624	6.77914	6.67448	6.27857	11.7275	6.48111	7.16314	11.152	C2
GSM1369825_Osteoporosis	5.87778	5.30684	5.81491	6.6591	7.40844	6.02647	11.5979	6.88558	7.22575	11.0712	C1
GSM1369826_Osteoporosis	5.92804	5.16834	6.18197	6.69378	6.93529	6.21545	11.713	6.30038	7.04508	11.3188	C2
GSM1369827_Osteoporosis	5.94586	5.25851	6.68633	6.87522	6.64216	6.28572	11.7198	6.37049	6.79994	11.1407	C2
GSM1369828_Osteoporosis	5.80786	5.12926	6.21185	6.62741	7.1836	6.24102	11.7843	6.73074	7.44329	11.1927	C1
GSM1369829_Osteoporosis	5.81745	5.06053	6.14715	7.03623	6.45367	6.09969	11.5403	6.70313	7.47167	11.0443	C2
GSM1369830_Osteoporosis	5.88156	5.31212	6.35241	6.87391	7.21362	6.18814	11.566	6.65324	7.27164	11.1014	C1
GSM1369831_Osteoporosis	5.84392	5.22576	6.50636	6.79456	6.79838	6.15594	11.6559	6.66382	7.40256	11.1295	C2
GSM1369832_Osteoporosis	5.91082	5.12783	6.23598	6.87024	7.13352	6.12307	11.6045	6.39343	7.46962	11.1112	C2
GSM1369833_Osteoporosis	5.80615	5.13869	6.06215	7.12384	7.31822	6.07932	11.7843	6.65606	7.24149	11.0229	C1
GSM1369834_Osteoporosis	5.72141	5.22678	6.33346	6.91795	7.42126	6.16276	11.736	6.56267	7.22359	11.1463	C1
GSM1369835_Osteoporosis	5.82006	5.2672	6.30453	7.29651	7.23126	6.17235	11.6914	6.4358	7.33434	10.9821	C2
